# Supplementary material for: Genomic Variants Associated with Resistance to High Fat Diet Induced Obesity in a Primate Model
Source: Sci Rep. 2016 Nov 4;6:36123. doi: 10.1038/srep36123 (PMC5095882; doi:10.1038/srep36123)
Supplement: Supplementary Tables [file srep36123-s2.xls]

## Sheet: Table S1. Exon Capture SNPs
Table S1. SNPs identifed by SNPTools, Atlas-SNP2, and ssahaSNP
VCF Section shows SNPTools results together with VEP consequences. SIFT/Provean section shows results from SNPs lifted over to human. PLINK section shows results from case/control association using adaptive permutation empirical significance generation.
Candidate SNPs highlighed in green were assayed in additional individuals and analyzed using NOIA
VCF																	SIFT/Provean																			PLINK
##fileformat=VCFv4.0									Resistant Genotypes				Sensitive Genotypes													Provean Scores				SIFT Scores
##source=BCM:SNPTools:hapfuse
##FORMAT=<ID=GT,Number=1,Type=String,Description="Genotype">
##FORMAT=<ID=AP,Number=2,Type=Float,Description="Allelic Probability, P(Allele=1|Haplotype)">
##VEP=v76 cache=/data_ensembl/vep/ensembl/release-76/macaca_mulatta/76_MMUL_1 db=macaca_mulatta_core_76_10@ensdb-web-14
##INFO=<ID=CSQ,Number=.,Type=String,Description=""Consequence type as predicted by VEP. Format: Allele|Gene|Feature|Feature_type|Consequence|cDNA_position|CDS_position|Protein_position|Amino_acids|Codons|Existing_variation|DISTANCE|STRAND|SYMBOL|SYMBOL_SOURCE|HGNC_ID|BIOTYPE|CLIN_SIG|SOMATIC"">"
#CHROM	POS	ID	REF	ALT	QUAL	FILTER	INFO	FORMAT	1 (Resistant)	2 (Resistant)	3 (Resistant)	4 (Resistant)	5 (Sensitive)	6 (Sensitive)	7 (Sensitive)	8 (Sensitive)	INPUT	PROTEIN_ID	LENGTH	STRAND	CODON_CHANGE	POS	RESIDUE_REF	RESIDUE_ALT	TYPE	SCORE	PREDICTION (cutoff=-2.5)	#SEQ	#CLUSTER	SCORE	PREDICTION (cutoff=0.05)	MEDIAN_INFO	#SEQ	dbSNP_ID	GENE_SYMBOL	A1	F_A	F_U	A2	CHISQ	P	OR	EMP1	NP
chr1	138654389	0	C	T	100	PASS	CSQ=T|ENSMMUG00000009930|ENSMMUT00000013864|Transcript|upstream_gene_variant|||||||68|-1|PIGM|HGNC|HGNC:18858|protein_coding||	GT:AP	1|0:0.565,0.435	0|1:0.405,0.595	1|0:0.525,0.475	0|1:0.435,0.535	0|0:0.000,0.000	0|0:0.255,0.230	0|0:0.030,0.010	0|0:0.005,0.030	1,160001849,C,T,chr1:138654388-138654389:C,T	record not found																		T	0.5	0	C	5.333	0.02092	NA	0.01244	2330
chr1	138654407	0	T	G	100	PASS	CSQ=G|ENSMMUG00000009930|ENSMMUT00000013864|Transcript|upstream_gene_variant|||||||86|-1|PIGM|HGNC|HGNC:18858|protein_coding||	GT:AP	1|0:0.530,0.470	0|1:0.430,0.570	1|0:0.575,0.425	0|1:0.470,0.525	0|0:0.000,0.000	0|0:0.240,0.265	0|0:0.085,0.010	0|0:0.020,0.015	1,160001867,T,G,chr1:138654406-138654407:T,G	record not found																		G	0.5	0	T	5.333	0.02092	NA	0.01244	2330
chr1	139833166	0	G	A	100	PASS	CSQ=A|ENSMMUG00000004512|ENSMMUT00000006395|Transcript|downstream_gene_variant|||||||3531|1|FCER1G|HGNC|HGNC:3611|protein_coding||,A|ENSMMUG00000004516|ENSMMUT00000006398|Transcript|intron_variant||||||||-1|APOA2|Uniprot_gn||protein_coding||,A|ENSMMUG00000018126|ENSMMUT00000025464|Transcript|upstream_gene_variant|||||||3299|1|TOMM40L|Uniprot_gn||protein_coding||,A|ENSMMUG00000018126|ENSMMUT000000…	GT:AP	0|0:0.000,0.000	0|0:0.000,0.000	0|0:0.000,0.000	0|0:0.000,0.000	0|1:0.415,0.585	0|1:0.430,0.570	0|1:0.290,0.710	1|0:0.585,0.415	1,161192526,G,A,chr1:139833165-139833166:G,A	record not found																		A	0	0.5	G	5.333	0.02092	0	0.01244	2330
chr1	183790554	0	A	G	100	PASS	CSQ=G|ENSMMUG00000021423|ENSMMUT00000030156|Transcript|missense_variant|626|626|209|M/T|aTg/aCg|||-1|PLA2G4A|Uniprot_gn||protein_coding||	GT:AP	0|1:0.445,0.555	1|1:0.615,0.785	1|0:0.560,0.470	0|1:0.530,0.535	0|0:0.000,0.000	0|0:0.015,0.045	0|0:0.265,0.110	0|0:0.025,0.060	1,186901962,T,C,chr1:183790553-183790554:A,G	ENSP00000356436	749	1	GTG A[T/C]G AAG	209	M	T	Single AA Change	-3.8	Deleterious	162	30	0.003	Damaging	2.85	79		PLA2G4A	G	0.625	0	A	7.273	0.007001	NA	0.01244	2330
chr1	183790554	0	A	G	100	PASS	CSQ=G|ENSMMUG00000021423|ENSMMUT00000030156|Transcript|missense_variant|626|626|209|M/T|aTg/aCg|||-1|PLA2G4A|Uniprot_gn||protein_coding||	GT:AP	0|1:0.445,0.555	1|1:0.615,0.785	1|0:0.560,0.470	0|1:0.530,0.535	0|0:0.000,0.000	0|0:0.015,0.045	0|0:0.265,0.110	0|0:0.025,0.060	1,186901962,T,C,chr1:183790553-183790554:A,G	ENSP00000406892	689	1	GTG A[T/C]G AAG	149	M	T	Single AA Change	-3.6	Deleterious	199	30	0.002	Damaging	2.84	89		PLA2G4A	G	0.625	0	A	7.273	0.007001	NA	0.01244	2330
chr4	26422425	0	G	A	100	PASS	CSQ=A|ENSMMUG00000004731|ENSMMUT00000006679|Transcript|upstream_gene_variant|||||||117|1|BTN3A1|Uniprot_gn||protein_coding||,A|ENSMMUG00000004732|ENSMMUT00000006682|Transcript|intron_variant||||||||1|BTN2A2|Uniprot_gn||protein_coding||,A|ENSMMUG00000021971|ENSMMUT00000030913|Transcript|intron_variant||||||||1||||protein_coding||	GT:AP	0|0:0.070,0.085	0|0:0.030,0.090	0|0:0.000,0.030	0|0:0.080,0.100	0|1:0.455,0.545	0|1:0.410,0.865	1|1:0.680,0.880	1|0:0.805,0.215	6,26405675,G,A,chr4:26422424-26422425:G,A	record not found																		A	0	0.625	G	7.273	0.007001	0	0.01244	2330
chr4	26422579	0	G	A	100	PASS	CSQ=A|ENSMMUG00000004731|ENSMMUT00000006679|Transcript|missense_variant|38|38|13|S/N|aGc/aAc|||1|BTN3A1|Uniprot_gn||protein_coding||,A|ENSMMUG00000004732|ENSMMUT00000006682|Transcript|intron_variant||||||||1|BTN2A2|Uniprot_gn||protein_coding||,A|ENSMMUG00000021971|ENSMMUT00000030913|Transcript|intron_variant||||||||1||||protein_coding||	GT:AP	0|0:0.015,0.010	0|0:0.010,0.045	0|0:0.005,0.035	0|0:0.070,0.035	1|0:0.510,0.490	0|1:0.265,0.835	1|1:0.720,0.825	1|0:0.765,0.255	6,26405829,C,T,chr4:26422578-26422579:G,A	reference nucleotide not matched																		A	0	0.625	G	7.273	0.007001	0	0.01244	2330
chr4	157640634	0	T	G	100	PASS	CSQ=G|ENSMMUG00000016945|ENSMMUT00000023806|Transcript|intron_variant||||||||1|PLG|Uniprot_gn||protein_coding||	GT:AP	0|1:0.635,0.635	0|1:0.240,0.770	0|0:0.075,0.150	1|0:0.645,0.590	1|1:0.965,0.990	1|1:0.960,0.960	1|1:0.945,0.945	1|1:0.960,0.825	6,161173763,T,G,chr4:157640633-157640634:T,G	record not found																		T	0.625	0	G	7.273	0.007001	NA	0.01244	2330
chr4	157641010	0	C	A	100	PASS	CSQ=A|ENSMMUG00000016945|ENSMMUT00000023806|Transcript|3_prime_UTR_variant|2519|||||||1|PLG|Uniprot_gn||protein_coding||	GT:AP	0|1:0.495,0.505	0|1:0.210,0.660	0|0:0.000,0.000	1|0:0.550,0.530	1|1:1.000,1.000	1|1:0.770,0.845	1|1:0.890,0.915	1|1:0.950,0.840	6,161174141,C,A,chr4:157641009-157641010:C,A	record not found																		C	0.625	0	A	7.273	0.007001	NA	0.01244	2330
chr5	59868053	0	T	A	100	PASS	CSQ=A|ENSMMUG00000006538|ENSMMUT00000009162|Transcript|intron_variant||||||||1|SULT1B1|HGNC|HGNC:17845|protein_coding||	GT:AP	1|0:0.505,0.495	1|1:0.790,0.760	1|0:0.545,0.400	0|1:0.370,0.425	0|0:0.005,0.020	0|0:0.040,0.050	0|0:0.415,0.155	0|0:0.290,0.085	4,70615620,T,A,chr5:59868052-59868053:T,A	record not found																		A	0.625	0	T	7.273	0.007001	NA	0.01244	2330
chr7	50995156	0	C	T	100	PASS	CSQ=T|ENSMMUG00000010687|ENSMMUT00000040385|Transcript|intron_variant||||||||-1|CELF6|Uniprot_gn||protein_coding||,T|ENSMMUG00000010687|ENSMMUT00000014947|Transcript|intron_variant||||||||-1|CELF6|Uniprot_gn||protein_coding||,T|ENSMMUG00000010687|ENSMMUT00000040388|Transcript|intron_variant||||||||-1|CELF6|Uniprot_gn||protein_coding||,T|ENSMMUG00000010687|ENSMMUT00000040384|Transcript|intron_vari…	GT:AP	1|0:0.550,0.450	1|0:0.370,0.320	1|0:0.590,0.425	1|0:0.705,0.605	0|0:0.000,0.000	0|0:0.150,0.115	0|0:0.065,0.075	0|0:0.085,0.130	15,72640735,C,T,chr7:50995155-50995156:C,T	record not found																		T	0.5	0	C	5.333	0.02092	NA	0.01244	2330
chr9	26855017	0	C	T	100	PASS	CSQ=T|ENSMMUG00000005076|ENSMMUT00000007159|Transcript|intron_variant||||||||1|PDSS1|Uniprot_gn||protein_coding||,T|ENSMMUG00000005078|ENSMMUT00000007162|Transcript|downstream_gene_variant|||||||4547|-1|ABI1|Uniprot_gn||protein_coding||,T|ENSMMUG00000005078|ENSMMUT00000007161|Transcript|downstream_gene_variant|||||||4547|-1|ABI1|Uniprot_gn||protein_coding||,T|ENSMMUG00000005076|ENSMMUT00000043117…	GT:AP	1|1:0.645,0.835	0|1:0.335,0.665	0|1:0.325,0.700	0|1:0.375,0.615	0|0:0.000,0.005	0|0:0.045,0.085	0|0:0.095,0.055	0|0:0.060,0.040	10,27031548,C,T,chr9:26855016-26855017:C,T	record not found																rs56139006		T	0.625	0	C	7.273	0.007001	NA	0.01244	2330
chr10	75493438	0	G	A	100	PASS	CSQ=A|ENSMMUG00000002181|ENSMMUT00000044071|Transcript|intron_variant||||||||1|SFI1|Uniprot_gn||protein_coding||,A|ENSMMUG00000002181|ENSMMUT00000003077|Transcript|intron_variant||||||||1|SFI1|Uniprot_gn||protein_coding||,A|ENSMMUG00000002181|ENSMMUT00000003078|Transcript|intron_variant||||||||1|SFI1|Uniprot_gn||protein_coding||	GT:AP	0|1:0.395,0.605	1|0:0.620,0.380	1|0:0.798,0.203	1|1:0.947,0.970	0|0:0.000,0.000	0|0:0.000,0.000	0|0:0.000,0.000	0|0:0.050,0.102	22,31998423,G,A,chr10:75493437-75493438:G,A	record not found																		A	0.625	0	G	7.273	0.007001	NA	0.01244	2330
chr10	75493468	0	G	C	100	PASS	CSQ=C|ENSMMUG00000002181|ENSMMUT00000044071|Transcript|intron_variant||||||||1|SFI1|Uniprot_gn||protein_coding||,C|ENSMMUG00000002181|ENSMMUT00000003077|Transcript|intron_variant||||||||1|SFI1|Uniprot_gn||protein_coding||,C|ENSMMUG00000002181|ENSMMUT00000003078|Transcript|intron_variant||||||||1|SFI1|Uniprot_gn||protein_coding||	GT:AP	0|1:0.405,0.595	1|0:0.620,0.380	1|0:0.812,0.188	1|1:1.000,0.998	0|0:0.000,0.000	0|0:0.000,0.002	0|0:0.000,0.000	0|0:0.005,0.002	22,31998453,G,C,chr10:75493467-75493468:G,C	record not found																		C	0.625	0	G	7.273	0.007001	NA	0.01244	2330
chr10	85828359	0	G	C	100	PASS	CSQ=C|ENSMMUG00000003357|ENSMMUT00000004745|Transcript|intron_variant||||||||1|SREBF2|HGNC||protein_coding||,C|ENSMMUG00000003357|ENSMMUT00000004743|Transcript|intron_variant||||||||1|SREBF2|HGNC|HGNC:11290|protein_coding||	GT:AP	1|0:0.715,0.285	0|1:0.360,0.640	0|1:0.245,0.755	1|0:0.710,0.290	1|1:1.000,1.000	1|1:1.000,1.000	1|1:1.000,1.000	1|1:1.000,1.000	22,42269757,G,C,chr10:85828358-85828359:G,C	record not found																		G	0.5	0	C	5.333	0.02092	NA	0.01244	2330
chr10	85831081	0	C	T	100	PASS	CSQ=T|ENSMMUG00000003357|ENSMMUT00000004745|Transcript|intron_variant||||||||1|SREBF2|HGNC||protein_coding||,T|ENSMMUG00000003357|ENSMMUT00000004743|Transcript|intron_variant||||||||1|SREBF2|HGNC|HGNC:11290|protein_coding||	GT:AP	0|1:0.310,0.690	1|0:0.685,0.315	1|0:0.715,0.285	0|1:0.265,0.735	0|0:0.000,0.000	0|0:0.000,0.000	0|0:0.000,0.000	0|0:0.000,0.000	22,42271486,C,T,chr10:85831080-85831081:C,T	record not found																		T	0.5	0	C	5.333	0.02092	NA	0.01244	2330
chr10	85831083	0	G	A	100	PASS	CSQ=A|ENSMMUG00000003357|ENSMMUT00000004745|Transcript|intron_variant||||||||1|SREBF2|HGNC||protein_coding||,A|ENSMMUG00000003357|ENSMMUT00000004743|Transcript|intron_variant||||||||1|SREBF2|HGNC|HGNC:11290|protein_coding||	GT:AP	0|1:0.265,0.735	1|0:0.660,0.340	1|0:0.745,0.255	0|1:0.245,0.755	0|0:0.000,0.000	0|0:0.000,0.000	0|0:0.000,0.000	0|0:0.000,0.000	22,42271488,G,A,chr10:85831082-85831083:G,A	record not found																		A	0.5	0	G	5.333	0.02092	NA	0.01244	2330
chr10	94482244	0	C	G	100	PASS	CSQ=G|ENSMMUG00000009082|ENSMMUT00000012714|Transcript|intron_variant||||||||-1|SBF1|HGNC||protein_coding||,G|ENSMMUG00000009082|ENSMMUT00000011249|Transcript|intron_variant||||||||-1|SBF1|HGNC||protein_coding||,G|ENSMMUG00000009082|ENSMMUT00000012710|Transcript|intron_variant||||||||-1|SBF1|HGNC||protein_coding||,G|ENSMMUG00000009082|ENSMMUT00000012705|Transcript|intron_variant||||||||-1|SBF1|HG…	GT:AP	0|1:0.365,0.635	1|0:0.585,0.415	1|0:0.665,0.335	0|1:0.265,0.735	0|0:0.000,0.000	0|0:0.000,0.000	0|0:0.010,0.005	0|0:0.000,0.000	22,50900603,C,G,chr10:94482243-94482244:C,G	record not found																		G	0.5	0	C	5.333	0.02092	NA	0.01244	2330
chr11	54244771	0	T	G	100	PASS	CSQ=G|ENSMMUG00000021782|ENSMMUT00000030648|Transcript|intron_variant||||||||1|LRP1|HGNC|HGNC:6692|protein_coding||	GT:AP	0|0:0.000,0.000	0|0:0.000,0.000	0|0:0.000,0.000	0|0:0.000,0.000	1|0:0.710,0.290	0|1:0.465,0.535	1|0:0.670,0.330	0|1:0.325,0.675	12,57571124,T,G,chr11:54244770-54244771:T,G	record not found																		G	0	0.5	T	5.333	0.02092	0	0.01244	2330
chr11	54244899	0	C	T	100	PASS	CSQ=T|ENSMMUG00000021782|ENSMMUT00000030648|Transcript|synonymous_variant|4599|4239|1413|I|atC/atT|||1|LRP1|HGNC|HGNC:6692|protein_coding||	GT:AP	0|0:0.000,0.000	0|0:0.000,0.000	0|0:0.000,0.000	0|0:0.000,0.000	1|0:0.650,0.350	1|0:0.540,0.460	1|0:0.665,0.335	0|1:0.290,0.710	12,57571252,G,A,chr11:54244898-54244899:C,T	reference nucleotide not matched																		T	0	0.5	C	5.333	0.02092	0	0.01244	2330
chr13	20012411	0	G	A	100	PASS	CSQ=A|ENSMMUG00000030924|ENSMMUT00000043739|Transcript|intron_variant||||||||1||||protein_coding||	GT:AP	1|0:0.925,0.075	0|0:0.000,0.000	0|0:0.005,0.020	1|0:0.765,0.235	1|1:1.000,1.000	1|1:0.830,0.560	1|1:0.910,0.730	1|1:1.000,1.000	2,20317574,G,A,chr13:20012410-20012411:G,A	record not found																rs185277600		G	0.75	0	A	9.6	0.001946	NA	0.01244	2330
chr14	3105099	0	G	A	100	PASS	CSQ=A|ENSMMUG00000000513|ENSMMUT00000000756|Transcript|intron_variant||||||||-1|OSBPL5|Uniprot_gn||protein_coding||,A|ENSMMUG00000000513|ENSMMUT00000044719|Transcript|intron_variant||||||||-1|OSBPL5|Uniprot_gn||protein_coding||,A|ENSMMUG00000000513|ENSMMUT00000044717|Transcript|intron_variant||||||||-1|OSBPL5|Uniprot_gn||protein_coding||,A|ENSMMUG00000000513|ENSMMUT00000000757|Transcript|intron_v…	GT:AP	1|0:0.680,0.320	0|0:0.000,0.005	1|0:0.600,0.420	0|1:0.295,0.705	1|1:1.000,1.000	1|1:0.970,0.915	1|1:0.700,0.730	1|1:0.730,0.705	11,3121622,G,A,chr14:3105098-3105099:G,A	record not found																rs143677212		G	0.625	0	A	7.273	0.007001	NA	0.01244	2330
chr18	17194633	0	T	C	100	PASS	CSQ=C|ENSMMUG00000025976|ENSMMUT00000035677|Transcript|downstream_gene_variant|||||||38|-1|5S_rRNA|RFAM||rRNA||,C|ENSMMUG00000004350|ENSMMUT00000006190|Transcript|intron_variant||||||||-1|OSBPL1A|Uniprot_gn||protein_coding||,C|ENSMMUG00000004350|ENSMMUT00000048262|Transcript|intron_variant||||||||-1|OSBPL1A|Uniprot_gn||protein_coding||,C|ENSMMUG00000004350|ENSMMUT00000006192|Transcript|intron_var…	GT:AP	0|0:0.000,0.000	0|0:0.000,0.000	0|0:0.015,0.005	0|0:0.000,0.015	0|1:0.255,0.745	0|1:0.455,0.545	1|0:0.735,0.265	1|1:0.825,0.675	18,21750432,T,C,chr18:17194632-17194633:T,C	record not found																		C	0	0.625	T	7.273	0.007001	0	0.01244	2330
chr20	82233654	0	G	A	100	PASS	CSQ=A|ENSMMUG00000020053|ENSMMUT00000028198|Transcript|5_prime_UTR_variant|462|||||||-1|MBTPS1|Uniprot_gn||protein_coding||,A|ENSMMUG00000020053|ENSMMUT00000028199|Transcript|5_prime_UTR_variant|462|||||||-1|MBTPS1|Uniprot_gn||protein_coding||	GT:AP	1|0:0.630,0.370	0|1:0.380,0.620	1|0:0.585,0.415	1|0:0.640,0.360	0|0:0.000,0.000	0|0:0.000,0.025	0|0:0.030,0.010	0|0:0.010,0.000	16,84135423,G,A,chr20:82233653-82233654:G,A	record not found																		A	0.5	0	G	5.333	0.02092	NA	0.01244	2330
chr5	176884793	0	T	C	100	PASS	CSQ=C|ENSMMUG00000012177|ENSMMUT00000017054|Transcript|intron_variant||||||||-1|ACSL1|HGNC|HGNC:3569|protein_coding||	GT:AP	0|1:0.275,0.725	1|1:1.000,1.000	1|1:1.000,0.990	1|1:1.000,1.000	0|1:0.060,0.940	0|0:0.015,0.010	0|0:0.160,0.015	0|0:0.025,0.010	4,185709669,T,C,chr5:176884792-176884793:T,C	record not found																		C	0.875	0.125	T	9	0.0027	49	0.02481	1168
chr5	176901322	0	A	G	100	PASS	CSQ=G|ENSMMUG00000012177|ENSMMUT00000017054|Transcript|intron_variant||||||||-1|ACSL1|HGNC|HGNC:3569|protein_coding||	GT:AP	0|1:0.320,0.680	1|1:0.965,0.980	1|1:0.980,0.995	1|1:0.900,0.990	0|1:0.075,0.925	0|0:0.060,0.060	0|0:0.165,0.035	0|0:0.040,0.040	4,185724153,A,G,chr5:176901321-176901322:A,G	record not found																		G	0.875	0.125	A	9	0.0027	49	0.02481	1168
chr5	176901529	0	C	A	100	PASS	CSQ=A|ENSMMUG00000012177|ENSMMUT00000017054|Transcript|intron_variant||||||||-1|ACSL1|HGNC|HGNC:3569|protein_coding||	GT:AP	0|1:0.290,0.710	1|1:1.000,1.000	1|1:1.000,1.000	1|1:0.990,1.000	0|1:0.060,0.940	0|0:0.000,0.010	0|0:0.110,0.015	0|0:0.000,0.000	4,185724352,C,A,chr5:176901528-176901529:C,A	record not found																		A	0.875	0.125	C	9	0.0027	49	0.02481	1168
chr5	176901568	0	A	G	100	PASS	CSQ=G|ENSMMUG00000012177|ENSMMUT00000017054|Transcript|intron_variant||||||||-1|ACSL1|HGNC|HGNC:3569|protein_coding||	GT:AP	0|1:0.275,0.725	1|1:1.000,1.000	1|1:1.000,1.000	1|1:1.000,1.000	0|1:0.060,0.940	0|0:0.000,0.000	0|0:0.065,0.015	0|0:0.000,0.000	no liftOver	no liftOver																		G	0.875	0.125	A	9	0.0027	49	0.02481	1168
chr5	176902028	0	G	A	100	PASS	CSQ=A|ENSMMUG00000012177|ENSMMUT00000017054|Transcript|upstream_gene_variant|||||||171|-1|ACSL1|HGNC|HGNC:3569|protein_coding||	GT:AP	0|1:0.285,0.715	1|1:0.960,0.975	1|1:1.000,1.000	1|1:0.985,1.000	0|1:0.070,0.930	0|0:0.005,0.005	0|0:0.030,0.000	0|0:0.005,0.005	4,185724838,G,A,chr5:176902027-176902028:G,A	record not found																		A	0.875	0.125	G	9	0.0027	49	0.02481	1168
chr5	176902143	0	T	A	100	PASS	CSQ=A|ENSMMUG00000012177|ENSMMUT00000017054|Transcript|upstream_gene_variant|||||||286|-1|ACSL1|HGNC|HGNC:3569|protein_coding||	GT:AP	0|1:0.285,0.715	1|1:0.890,0.985	1|1:0.980,0.980	1|1:0.920,0.985	0|1:0.095,0.910	0|0:0.050,0.040	0|0:0.130,0.020	0|0:0.065,0.065	4,185724951,T,A,chr5:176902142-176902143:T,A	record not found																		A	0.875	0.125	T	9	0.0027	49	0.02481	1168
chr12	73988808	0	T	C	100	PASS	CSQ=C|ENSMMUG00000010517|ENSMMUT00000014715|Transcript|intron_variant||||||||-1|ACADL|HGNC|HGNC:88|protein_coding||	GT:AP	0|0:0.010,0.015	1|0:0.595,0.405	0|0:0.000,0.000	0|0:0.055,0.220	1|1:0.980,0.985	1|1:0.870,0.965	1|1:0.995,0.995	0|1:0.545,0.545	2,211081306,T,C,chr12:73988807-73988808:T,C	record not found																		C	0.125	0.875	T	9	0.0027	0.02041	0.02575	1106
chr11	15036802	0	C	T	100	PASS	CSQ=T|ENSMMUG00000009870|ENSMMUT00000013792|Transcript|intron_variant||||||||-1|GUCY2C|HGNC|HGNC:4688|protein_coding||	GT:AP	1|0:0.530,0.470	0|0:0.010,0.010	0|0:0.010,0.005	0|0:0.005,0.000	1|1:1.000,1.000	0|1:0.425,0.575	1|1:0.985,0.925	1|1:0.895,0.985	12,14809401,C,T,chr11:15036801-15036802:C,T	record not found																		C	0.875	0.125	T	9	0.0027	49	0.02696	1056
chr7	50995678	0	G	A	100	PASS	CSQ=A|ENSMMUG00000010687|ENSMMUT00000040385|Transcript|intron_variant||||||||-1|CELF6|Uniprot_gn||protein_coding||,A|ENSMMUG00000010687|ENSMMUT00000014947|Transcript|intron_variant||||||||-1|CELF6|Uniprot_gn||protein_coding||,A|ENSMMUG00000010687|ENSMMUT00000040388|Transcript|intron_variant||||||||-1|CELF6|Uniprot_gn||protein_coding||,A|ENSMMUG00000010687|ENSMMUT00000040384|Transcript|intron_vari…	GT:AP	0|0:0.005,0.005	0|0:0.115,0.165	0|1:0.470,0.625	0|0:0.005,0.000	1|1:1.000,0.995	0|1:0.360,0.645	1|1:0.930,0.910	1|1:0.775,0.635	15,72641257,G,A,chr7:50995677-50995678:G,A	record not found																		A	0.125	0.875	G	9	0.0027	0.02041	0.02754	1034
chr7	53661543	0	G	A	100	PASS	CSQ=A|ENSMMUG00000012974|ENSMMUT00000018195|Transcript|intron_variant||||||||-1|SCAMP2|HGNC|HGNC:10564|protein_coding||	GT:AP	0|0:0.005,0.000	0|0:0.000,0.000	0|1:0.355,0.645	0|0:0.250,0.290	1|1:1.000,1.000	0|1:0.095,0.650	1|1:0.965,0.965	1|1:0.880,0.870	15,75144276,G,A,chr7:53661542-53661543:G,A	record not found																		A	0.125	0.875	G	9	0.0027	0.02041	0.02754	1034
chr10	75460875	0	A	G	100	PASS	CSQ=G|ENSMMUG00000002181|ENSMMUT00000003077|Transcript|intron_variant||||||||1|SFI1|Uniprot_gn||protein_coding||,G|ENSMMUG00000002181|ENSMMUT00000003078|Transcript|intron_variant||||||||1|SFI1|Uniprot_gn||protein_coding||	GT:AP	0|1:0.495,0.533	1|0:0.602,0.397	1|1:0.885,0.712	1|1:0.567,0.855	0|0:0.000,0.002	0|0:0.105,0.095	0|1:0.252,0.425	0|0:0.012,0.080	22,31957091,A,G,chr10:75460874-75460875:A,G	record not found																		G	0.75	0.125	A	6.349	0.01174	21	0.03631	784
chr20	55346028	0	G	A	100	PASS	CSQ=A|ENSMMUG00000017563|ENSMMUT00000039319|Transcript|intron_variant||||||||1|CETP|HGNC||protein_coding||,A|ENSMMUG00000017563|ENSMMUT00000024704|Transcript|intron_variant||||||||1|CETP|HGNC|HGNC:1869|protein_coding||	GT:AP	1|0:0.855,0.130	0|1:0.085,0.915	1|1:1.000,1.000	1|1:0.985,0.980	0|0:0.040,0.010	0|0:0.010,0.010	1|0:0.815,0.185	0|0:0.070,0.035	16,57016008,G,A,chr20:55346027-55346028:G,A	record not found																		A	0.75	0.125	G	6.349	0.01174	21	0.03631	784
chr9	116254013	0	T	G	100	PASS	CSQ=G||||intergenic_variant||||||||||||||	GT:AP	0|1:0.150,0.850	1|1:1.000,1.000	0|1:0.345,0.655	1|1:0.995,0.995	0|1:0.460,0.540	0|0:0.000,0.000	0|0:0.055,0.015	0|0:0.045,0.055	10,118383570,T,G,chr9:116254012-116254013:T,G	record not found																		G	0.75	0.125	T	6.349	0.01174	21	0.03883	733
chr9	116254108	0	G	C	100	PASS	CSQ=C||||intergenic_variant||||||||||||||	GT:AP	0|1:0.135,0.865	1|1:1.000,1.000	0|1:0.330,0.670	1|1:0.955,0.975	0|1:0.450,0.550	0|0:0.000,0.000	0|0:0.050,0.070	0|0:0.025,0.065	10,118383665,G,C,chr9:116254107-116254108:G,C	record not found																		C	0.75	0.125	G	6.349	0.01174	21	0.03883	733
chr9	116257110	0	C	A	100	PASS	CSQ=A||||intergenic_variant||||||||||||||	GT:AP	0|1:0.140,0.860	1|1:0.995,1.000	0|1:0.340,0.660	1|1:0.955,0.995	0|1:0.465,0.535	0|0:0.005,0.000	0|0:0.060,0.045	0|0:0.095,0.185	10,118386465,C,A,chr9:116257109-116257110:C,A	record not found																		A	0.75	0.125	C	6.349	0.01174	21	0.03883	733
chr4	26503801	0	C	T	100	PASS	CSQ=T|ENSMMUG00000021969|ENSMMUT00000030909|Transcript|intron_variant||||||||1|BTN2A1|HGNC|HGNC:1136|protein_coding||,T|ENSMMUG00000021969|ENSMMUT00000030911|Transcript|downstream_gene_variant|||||||880|1|BTN2A1|HGNC||protein_coding||	GT:AP	1|1:0.820,0.910	1|1:0.895,0.920	1|1:0.855,0.605	1|0:0.675,0.550	0|1:0.535,0.660	1|0:0.820,0.255	0|0:0.275,0.170	0|0:0.090,0.245	6,26468858,C,T,chr4:26503800-26503801:C,T	record not found																		C	0.125	0.75	T	6.349	0.01174	0.04762	0.03904	729
chr4	26503809	0	C	T	100	PASS	CSQ=T|ENSMMUG00000021969|ENSMMUT00000030909|Transcript|intron_variant||||||||1|BTN2A1|HGNC|HGNC:1136|protein_coding||,T|ENSMMUG00000021969|ENSMMUT00000030911|Transcript|downstream_gene_variant|||||||888|1|BTN2A1|HGNC||protein_coding||	GT:AP	1|1:0.810,0.920	1|1:0.915,0.915	1|1:0.845,0.685	1|0:0.670,0.560	0|1:0.545,0.650	1|0:0.835,0.300	0|0:0.295,0.275	0|0:0.105,0.315	6,26468866,C,T,chr4:26503808-26503809:C,T	record not found																		C	0.125	0.75	T	6.349	0.01174	0.04762	0.03904	729
chr7	86493828	0	C	T	100	PASS	CSQ=T||||intergenic_variant||||||||||||||	GT:AP	0|1:0.425,0.575	0|1:0.345,0.655	0|0:0.020,0.045	0|0:0.085,0.155	1|1:1.000,1.000	0|1:0.370,0.630	1|1:0.720,0.840	1|1:0.990,0.980	14,24114449,C,T,chr7:86493827-86493828:C,T	ENSP00000250383	280	1	TAC T[C/T]C ACT	277	S	F	Single AA Change	-3.46	Deleterious	139	30	0.001	Damaging	3.07	55		DHRS2	C	0.75	0.125	T	6.349	0.01174	21	0.0402	708
chr7	86493828	0	C	T	100	PASS	CSQ=T||||intergenic_variant||||||||||||||	GT:AP	0|1:0.425,0.575	0|1:0.345,0.655	0|0:0.020,0.045	0|0:0.085,0.155	1|1:1.000,1.000	0|1:0.370,0.630	1|1:0.720,0.840	1|1:0.990,0.980	14,24114449,C,T,chr7:86493827-86493828:C,T	ENSP00000344674	300	1	ACT [C/T]CA CTC	281	P	S	Single AA Change	0.23	Neutral	139	30	0	Damaging	4.32	3		DHRS2	C	0.75	0.125	T	6.349	0.01174	21	0.0402	708
chr7	86493828	0	C	T	100	PASS	CSQ=T||||intergenic_variant||||||||||||||	GT:AP	0|1:0.425,0.575	0|1:0.345,0.655	0|0:0.020,0.045	0|0:0.085,0.155	1|1:1.000,1.000	0|1:0.370,0.630	1|1:0.720,0.840	1|1:0.990,0.980	14,24114449,C,T,chr7:86493827-86493828:C,T	ENSP00000451895	180	1	TAC T[C/T]C ACT	177	S	F	Single AA Change	-3.59	Deleterious	122	30	0.002	Damaging	3	58		DHRS2	C	0.75	0.125	T	6.349	0.01174	21	0.0402	708
chr10	85825910	0	G	A	100	PASS	CSQ=A|ENSMMUG00000003357|ENSMMUT00000004745|Transcript|synonymous_variant|690|690|230|L|ctG/ctA|||1|SREBF2|HGNC||protein_coding||,A|ENSMMUG00000003357|ENSMMUT00000004743|Transcript|synonymous_variant|690|690|230|L|ctG/ctA|||1|SREBF2|HGNC|HGNC:11290|protein_coding||	GT:AP	1|0:0.635,0.365	0|1:0.465,0.540	0|0:0.000,0.000	0|0:0.150,0.010	1|1:0.990,0.990	0|1:0.440,0.560	1|1:0.895,0.665	1|1:0.945,0.890	22,42266946,G,A,chr10:85825909-85825910:G,A	ENSP00000354476	1141	1	ACA CT[G/A] AAG	258	L	L	Synonymous	0	Neutral	143	30	1	Tolerated	2.97	103		SREBF2	G	0.75	0.125	A	6.349	0.01174	21	0.0402	708
chr10	85825910	0	G	A	100	PASS	CSQ=A|ENSMMUG00000003357|ENSMMUT00000004745|Transcript|synonymous_variant|690|690|230|L|ctG/ctA|||1|SREBF2|HGNC||protein_coding||,A|ENSMMUG00000003357|ENSMMUT00000004743|Transcript|synonymous_variant|690|690|230|L|ctG/ctA|||1|SREBF2|HGNC|HGNC:11290|protein_coding||	GT:AP	1|0:0.635,0.365	0|1:0.465,0.540	0|0:0.000,0.000	0|0:0.150,0.010	1|1:0.990,0.990	0|1:0.440,0.560	1|1:0.895,0.665	1|1:0.945,0.890	22,42266946,G,A,chr10:85825909-85825910:G,A	ENSP00000395728	684	1	ACA CT[G/A] AAG	258	L	L	Synonymous	0	Neutral	146	30	1	Tolerated	2.95	120		SREBF2	G	0.75	0.125	A	6.349	0.01174	21	0.0402	708
chr10	85825910	0	G	A	100	PASS	CSQ=A|ENSMMUG00000003357|ENSMMUT00000004745|Transcript|synonymous_variant|690|690|230|L|ctG/ctA|||1|SREBF2|HGNC||protein_coding||,A|ENSMMUG00000003357|ENSMMUT00000004743|Transcript|synonymous_variant|690|690|230|L|ctG/ctA|||1|SREBF2|HGNC|HGNC:11290|protein_coding||	GT:AP	1|0:0.635,0.365	0|1:0.465,0.540	0|0:0.000,0.000	0|0:0.150,0.010	1|1:0.990,0.990	0|1:0.440,0.560	1|1:0.895,0.665	1|1:0.945,0.890	22,42266946,G,A,chr10:85825909-85825910:G,A	ENSP00000403739	1102	1	ACA CT[G/A] AAG	258	L	L	Synonymous	0	Neutral	143	30	1	Tolerated	3.07	102		SREBF2	G	0.75	0.125	A	6.349	0.01174	21	0.0402	708
chr10	85825910	0	G	A	100	PASS	CSQ=A|ENSMMUG00000003357|ENSMMUT00000004745|Transcript|synonymous_variant|690|690|230|L|ctG/ctA|||1|SREBF2|HGNC||protein_coding||,A|ENSMMUG00000003357|ENSMMUT00000004743|Transcript|synonymous_variant|690|690|230|L|ctG/ctA|||1|SREBF2|HGNC|HGNC:11290|protein_coding||	GT:AP	1|0:0.635,0.365	0|1:0.465,0.540	0|0:0.000,0.000	0|0:0.150,0.010	1|1:0.990,0.990	0|1:0.440,0.560	1|1:0.895,0.665	1|1:0.945,0.890	22,42266946,G,A,chr10:85825909-85825910:G,A	ENSP00000410250	684	1	ACA CT[G/A] AAG	258	L	L	Synonymous	0	Neutral	146	30	1	Tolerated	2.95	120		SREBF2	G	0.75	0.125	A	6.349	0.01174	21	0.0402	708
chr10	85856058	0	G	A	100	PASS	CSQ=A|ENSMMUG00000003357|ENSMMUT00000004745|Transcript|intron_variant||||||||1|SREBF2|HGNC||protein_coding||,A|ENSMMUG00000003357|ENSMMUT00000004743|Transcript|intron_variant||||||||1|SREBF2|HGNC|HGNC:11290|protein_coding||	GT:AP	1|0:0.710,0.340	0|1:0.450,0.550	0|0:0.005,0.020	0|0:0.285,0.020	1|1:1.000,1.000	0|1:0.495,0.505	1|1:0.965,0.925	1|1:0.970,0.910	22,42294998,G,A,chr10:85856057-85856058:G,A	record not found																		G	0.75	0.125	A	6.349	0.01174	21	0.0402	708
chr1	129741605	0	C	T	100	PASS	CSQ=T|ENSMMUG00000013170|ENSMMUT00000018475|Transcript|intron_variant||||||||-1|PI4KB|Uniprot_gn||protein_coding||,T|ENSMMUG00000013170|ENSMMUT00000018476|Transcript|intron_variant||||||||-1|PI4KB|Uniprot_gn||protein_coding||	GT:AP	0|0:0.000,0.000	0|1:0.500,0.500	0|1:0.495,0.505	0|1:0.315,0.390	1|0:0.535,0.465	1|1:0.975,0.950	1|1:0.900,0.950	1|1:0.880,0.790	1,151278391,C,T,chr1:129741604-129741605:C,T	record not found																		C	0.625	0.125	T	4.267	0.03887	11.67	0.04643	602
chr5	176234742	0	C	G	100	PASS	CSQ=G|ENSMMUG00000016747|ENSMMUT00000023529|Transcript|intron_variant||||||||-1|ENPP6|HGNC|HGNC:23409|protein_coding||	GT:AP	1|0:0.690,0.310	0|0:0.010,0.000	0|0:0.000,0.000	0|0:0.085,0.010	1|1:1.000,1.000	1|0:0.610,0.390	1|1:0.735,0.695	0|1:0.330,0.670	4,185037978,C,G,chr5:176234741-176234742:C,G	record not found																		G	0.125	0.75	C	6.349	0.01174	0.04762	0.04682	597
chr5	176235510	0	C	T	100	PASS	CSQ=T|ENSMMUG00000016747|ENSMMUT00000023529|Transcript|intron_variant||||||||-1|ENPP6|HGNC|HGNC:23409|protein_coding||	GT:AP	1|0:0.715,0.285	0|0:0.000,0.000	0|0:0.000,0.000	0|0:0.070,0.005	1|1:1.000,1.000	1|0:0.540,0.460	1|1:0.915,0.885	0|1:0.330,0.670	4,185038751,C,T,chr5:176235509-176235510:C,T	record not found																		T	0.125	0.75	C	6.349	0.01174	0.04762	0.04682	597
chr11	15065592	0	T	C	100	PASS	CSQ=C|ENSMMUG00000009870|ENSMMUT00000013792|Transcript|intron_variant||||||||-1|GUCY2C|HGNC|HGNC:4688|protein_coding||	GT:AP	0|1:0.325,0.450	1|1:0.990,0.975	1|1:0.955,0.980	1|1:0.955,1.000	0|1:0.385,0.615	1|0:0.650,0.375	0|0:0.135,0.090	0|0:0.270,0.355	12,14835710,T,C,chr11:15065591-15065592:T,C	record not found																		T	0.125	0.75	C	6.349	0.01174	0.04762	0.04682	597
chr14	26218550	0	C	T	100	PASS	CSQ=T|ENSMMUG00000008878|ENSMMUT00000012416|Transcript|synonymous_variant|252|234|78|S|tcC/tcT|||1|PEX16|Uniprot_gn||protein_coding||	GT:AP	1|0:0.675,0.325	0|0:0.000,0.000	1|0:0.877,0.477	0|0:0.010,0.007	1|1:1.000,1.000	1|0:0.825,0.175	1|1:1.000,1.000	1|1:1.000,0.998	11,45937379,G,A,chr14:26218549-26218550:C,T	ENSP00000241041	346	-1	CTG TC[C/T] CAG	78	S	S	Synonymous	0	Neutral	85	30	1	Tolerated	2.92	48		PEX16	C	0.75	0.125	T	6.349	0.01174	21	0.04746	589
chr14	26218550	0	C	T	100	PASS	CSQ=T|ENSMMUG00000008878|ENSMMUT00000012416|Transcript|synonymous_variant|252|234|78|S|tcC/tcT|||1|PEX16|Uniprot_gn||protein_coding||	GT:AP	1|0:0.675,0.325	0|0:0.000,0.000	1|0:0.877,0.477	0|0:0.010,0.007	1|1:1.000,1.000	1|0:0.825,0.175	1|1:1.000,1.000	1|1:1.000,0.998	11,45937379,G,A,chr14:26218549-26218550:C,T	ENSP00000368024	336	-1	CTG TC[C/T] CAG	78	S	S	Synonymous	0	Neutral	85	30	1	Tolerated	2.93	45		PEX16	C	0.75	0.125	T	6.349	0.01174	21	0.04746	589
chr4	42127845	0	A	G	100	PASS	CSQ=G|ENSMMUG00000005575|ENSMMUT00000007837|Transcript|synonymous_variant|1777|1777|593|L|Ttg/Ctg|||-1|TRERF1|Uniprot_gn||protein_coding||,G|ENSMMUG00000005575|ENSMMUT00000007836|Transcript|synonymous_variant|2509|2509|837|L|Ttg/Ctg|||-1|TRERF1|Uniprot_gn||protein_coding||	GT:AP	1|1:1.000,1.000	1|1:1.000,0.995	1|1:1.000,0.995	0|1:0.455,0.545	1|0:0.555,0.445	1|0:0.880,0.120	0|0:0.110,0.060	0|1:0.240,0.760	6,42224534,A,G,chr4:42127844-42127845:A,G	ENSP00000339438	1129	-1	GCA [T/C]TG CCA	755	L	L	Synonymous	0	Neutral	134	30	1	Tolerated	3.39	162		TRERF1	A	0.125	0.625	G	4.267	0.03887	0.08571	0.0493	567
chr4	42127845	0	A	G	100	PASS	CSQ=G|ENSMMUG00000005575|ENSMMUT00000007837|Transcript|synonymous_variant|1777|1777|593|L|Ttg/Ctg|||-1|TRERF1|Uniprot_gn||protein_coding||,G|ENSMMUG00000005575|ENSMMUT00000007836|Transcript|synonymous_variant|2509|2509|837|L|Ttg/Ctg|||-1|TRERF1|Uniprot_gn||protein_coding||	GT:AP	1|1:1.000,1.000	1|1:1.000,0.995	1|1:1.000,0.995	0|1:0.455,0.545	1|0:0.555,0.445	1|0:0.880,0.120	0|0:0.110,0.060	0|1:0.240,0.760	6,42224534,A,G,chr4:42127844-42127845:A,G	ENSP00000346285	1117	-1	GCA [T/C]TG CCA	755	L	L	Synonymous	0	Neutral	134	30	1	Tolerated	3.38	163		TRERF1	A	0.125	0.625	G	4.267	0.03887	0.08571	0.0493	567
chr4	42127845	0	A	G	100	PASS	CSQ=G|ENSMMUG00000005575|ENSMMUT00000007837|Transcript|synonymous_variant|1777|1777|593|L|Ttg/Ctg|||-1|TRERF1|Uniprot_gn||protein_coding||,G|ENSMMUG00000005575|ENSMMUT00000007836|Transcript|synonymous_variant|2509|2509|837|L|Ttg/Ctg|||-1|TRERF1|Uniprot_gn||protein_coding||	GT:AP	1|1:1.000,1.000	1|1:1.000,0.995	1|1:1.000,0.995	0|1:0.455,0.545	1|0:0.555,0.445	1|0:0.880,0.120	0|0:0.110,0.060	0|1:0.240,0.760	6,42224534,A,G,chr4:42127844-42127845:A,G	ENSP00000362008	1129	-1	GCA [T/C]TG CCA	755	L	L	Synonymous	0	Neutral	134	30	1	Tolerated	3.39	162		TRERF1	A	0.125	0.625	G	4.267	0.03887	0.08571	0.0493	567
chr4	42127845	0	A	G	100	PASS	CSQ=G|ENSMMUG00000005575|ENSMMUT00000007837|Transcript|synonymous_variant|1777|1777|593|L|Ttg/Ctg|||-1|TRERF1|Uniprot_gn||protein_coding||,G|ENSMMUG00000005575|ENSMMUT00000007836|Transcript|synonymous_variant|2509|2509|837|L|Ttg/Ctg|||-1|TRERF1|Uniprot_gn||protein_coding||	GT:AP	1|1:1.000,1.000	1|1:1.000,0.995	1|1:1.000,0.995	0|1:0.455,0.545	1|0:0.555,0.445	1|0:0.880,0.120	0|0:0.110,0.060	0|1:0.240,0.760	6,42224534,A,G,chr4:42127844-42127845:A,G	ENSP00000362013	1200	-1	GCA [T/C]TG CCA	838	L	L	Synonymous	0	Neutral	133	30	1	Tolerated	3.17	160		TRERF1	A	0.125	0.625	G	4.267	0.03887	0.08571	0.0493	567
chr4	42127845	0	A	G	100	PASS	CSQ=G|ENSMMUG00000005575|ENSMMUT00000007837|Transcript|synonymous_variant|1777|1777|593|L|Ttg/Ctg|||-1|TRERF1|Uniprot_gn||protein_coding||,G|ENSMMUG00000005575|ENSMMUT00000007836|Transcript|synonymous_variant|2509|2509|837|L|Ttg/Ctg|||-1|TRERF1|Uniprot_gn||protein_coding||	GT:AP	1|1:1.000,1.000	1|1:1.000,0.995	1|1:1.000,0.995	0|1:0.455,0.545	1|0:0.555,0.445	1|0:0.880,0.120	0|0:0.110,0.060	0|1:0.240,0.760	6,42224534,A,G,chr4:42127844-42127845:A,G	ENSP00000439689	1220	-1	GCA [T/C]TG CCA	858	L	L	Synonymous	0	Neutral	133	30	1	Tolerated	3.19	160		TRERF1	A	0.125	0.625	G	4.267	0.03887	0.08571	0.0493	567
chr10	94479338	0	G	A	100	PASS	CSQ=A|ENSMMUG00000009082|ENSMMUT00000012714|Transcript|intron_variant||||||||-1|SBF1|HGNC||protein_coding||,A|ENSMMUG00000009082|ENSMMUT00000011249|Transcript|intron_variant||||||||-1|SBF1|HGNC||protein_coding||,A|ENSMMUG00000009082|ENSMMUT00000012710|Transcript|intron_variant||||||||-1|SBF1|HGNC||protein_coding||,A|ENSMMUG00000009082|ENSMMUT00000012705|Transcript|intron_variant||||||||-1|SBF1|HG…	GT:AP	0|0:0.005,0.000	0|0:0.000,0.000	0|0:0.000,0.000	1|0:0.655,0.345	1|0:0.510,0.490	1|0:0.585,0.415	1|1:0.760,0.680	1|0:0.625,0.610	22,50897662,G,A,chr10:94479337-94479338:G,A	record not found																		A	0.125	0.625	G	4.267	0.03887	0.08571	0.0493	567
chr10	94480758	0	A	G	100	PASS	CSQ=G|ENSMMUG00000009082|ENSMMUT00000012714|Transcript|synonymous_variant|3000|3000|1000|S|tcT/tcC|||-1|SBF1|HGNC||protein_coding||,G|ENSMMUG00000009082|ENSMMUT00000011249|Transcript|synonymous_variant|3000|3000|1000|S|tcT/tcC|||-1|SBF1|HGNC||protein_coding||,G|ENSMMUG00000009082|ENSMMUT00000012710|Transcript|synonymous_variant|3000|3000|1000|S|tcT/tcC|||-1|SBF1|HGNC||protein_coding||,G|ENSMMUG00…	GT:AP	0|0:0.000,0.000	0|0:0.000,0.000	0|0:0.000,0.000	1|0:0.620,0.380	0|1:0.470,0.530	1|0:0.640,0.360	1|1:0.980,0.995	1|0:0.545,0.435	22,50899106,A,G,chr10:94480757-94480758:A,G	ENSP00000252027	1868	-1	GGG TC[T/C] GAC	1002	S	S	Synonymous	0	Neutral	153	30	0.705	Tolerated	2.86	122		SBF1	G	0.125	0.625	A	4.267	0.03887	0.08571	0.0493	567
chr10	94480758	0	A	G	100	PASS	CSQ=G|ENSMMUG00000009082|ENSMMUT00000012714|Transcript|synonymous_variant|3000|3000|1000|S|tcT/tcC|||-1|SBF1|HGNC||protein_coding||,G|ENSMMUG00000009082|ENSMMUT00000011249|Transcript|synonymous_variant|3000|3000|1000|S|tcT/tcC|||-1|SBF1|HGNC||protein_coding||,G|ENSMMUG00000009082|ENSMMUT00000012710|Transcript|synonymous_variant|3000|3000|1000|S|tcT/tcC|||-1|SBF1|HGNC||protein_coding||,G|ENSMMUG00…	GT:AP	0|0:0.000,0.000	0|0:0.000,0.000	0|0:0.000,0.000	1|0:0.620,0.380	0|1:0.470,0.530	1|0:0.640,0.360	1|1:0.980,0.995	1|0:0.545,0.435	22,50899106,A,G,chr10:94480757-94480758:A,G	ENSP00000336522	1903	-1	GGG TC[T/C] GAC	1011	S	S	Synonymous	0	Neutral	153	30	0.73	Tolerated	2.85	126		SBF1	G	0.125	0.625	A	4.267	0.03887	0.08571	0.0493	567
chr10	94480758	0	A	G	100	PASS	CSQ=G|ENSMMUG00000009082|ENSMMUT00000012714|Transcript|synonymous_variant|3000|3000|1000|S|tcT/tcC|||-1|SBF1|HGNC||protein_coding||,G|ENSMMUG00000009082|ENSMMUT00000011249|Transcript|synonymous_variant|3000|3000|1000|S|tcT/tcC|||-1|SBF1|HGNC||protein_coding||,G|ENSMMUG00000009082|ENSMMUT00000012710|Transcript|synonymous_variant|3000|3000|1000|S|tcT/tcC|||-1|SBF1|HGNC||protein_coding||,G|ENSMMUG00…	GT:AP	0|0:0.000,0.000	0|0:0.000,0.000	0|0:0.000,0.000	1|0:0.620,0.380	0|1:0.470,0.530	1|0:0.640,0.360	1|1:0.980,0.995	1|0:0.545,0.435	22,50899106,A,G,chr10:94480757-94480758:A,G	ENSP00000370196	1893	-1	GGG TC[T/C] GAC	1001	S	S	Synonymous	0	Neutral	153	30	0.717	Tolerated	2.84	125		SBF1	G	0.125	0.625	A	4.267	0.03887	0.08571	0.0493	567
chr10	94480758	0	A	G	100	PASS	CSQ=G|ENSMMUG00000009082|ENSMMUT00000012714|Transcript|synonymous_variant|3000|3000|1000|S|tcT/tcC|||-1|SBF1|HGNC||protein_coding||,G|ENSMMUG00000009082|ENSMMUT00000011249|Transcript|synonymous_variant|3000|3000|1000|S|tcT/tcC|||-1|SBF1|HGNC||protein_coding||,G|ENSMMUG00000009082|ENSMMUT00000012710|Transcript|synonymous_variant|3000|3000|1000|S|tcT/tcC|||-1|SBF1|HGNC||protein_coding||,G|ENSMMUG00…	GT:AP	0|0:0.000,0.000	0|0:0.000,0.000	0|0:0.000,0.000	1|0:0.620,0.380	0|1:0.470,0.530	1|0:0.640,0.360	1|1:0.980,0.995	1|0:0.545,0.435	22,50899106,A,G,chr10:94480757-94480758:A,G	ENSP00000375097	1867	-1	GGG TC[T/C] GAC	1001	S	S	Synonymous	0	Neutral	153	30	0.705	Tolerated	2.86	122		SBF1	G	0.125	0.625	A	4.267	0.03887	0.08571	0.0493	567
chr10	94483226	0	C	T	100	PASS	CSQ=T|ENSMMUG00000009082|ENSMMUT00000012714|Transcript|intron_variant||||||||-1|SBF1|HGNC||protein_coding||,T|ENSMMUG00000009082|ENSMMUT00000011249|Transcript|intron_variant||||||||-1|SBF1|HGNC||protein_coding||,T|ENSMMUG00000009082|ENSMMUT00000012710|Transcript|intron_variant||||||||-1|SBF1|HGNC||protein_coding||,T|ENSMMUG00000009082|ENSMMUT00000012705|Transcript|intron_variant||||||||-1|SBF1|HG…	GT:AP	0|0:0.025,0.005	0|0:0.015,0.100	0|0:0.165,0.125	1|0:0.635,0.500	1|0:0.515,0.485	1|0:0.585,0.410	1|1:0.705,0.635	1|0:0.490,0.435	22,50901665,C,T,chr10:94483225-94483226:C,T	record not found																		T	0.125	0.625	C	4.267	0.03887	0.08571	0.0493	567
chr4	42133935	0	C	T	100	PASS	CSQ=T|ENSMMUG00000005575|ENSMMUT00000007837|Transcript|intron_variant||||||||-1|TRERF1|Uniprot_gn||protein_coding||,T|ENSMMUG00000005575|ENSMMUT00000007836|Transcript|intron_variant||||||||-1|TRERF1|Uniprot_gn||protein_coding||	GT:AP	1|0:0.725,0.275	1|0:0.895,0.105	1|1:0.960,0.890	0|1:0.385,0.590	1|0:0.795,0.210	0|0:0.055,0.055	0|0:0.145,0.045	0|0:0.100,0.435	6,42230807,C,T,chr4:42133934-42133935:C,T	record not found																		T	0.625	0.125	C	4.267	0.03887	11.67	0.05128	545
chr4	31299963	0	G	A	100	PASS	CSQ=A|ENSMMUG00000005303|ENSMMUT00000007470|Transcript|5_prime_UTR_variant|17|||||||1|APOM|HGNC||protein_coding||,A|ENSMMUG00000005303|ENSMMUT00000007468|Transcript|intron_variant||||||||1|APOM|HGNC||protein_coding||,A|ENSMMUG00000005303|ENSMMUT00000041053|Transcript|intron_variant||||||||1|APOM|HGNC|HGNC:13916|protein_coding||,A|ENSMMUG00000005305|ENSMMUT00000007471|Transcript|downstream_gene_va…	GT:AP	1|0:0.745,0.255	1|0:0.805,0.195	1|0:0.685,0.315	1|1:0.995,1.000	1|0:0.595,0.405	0|0:0.000,0.000	0|0:0.005,0.010	0|0:0.005,0.005	6,31623710,G,A,chr4:31299962-31299963:G,A	record not found																		A	0.625	0.125	G	4.267	0.03887	11.67	0.05416	516
chr5	92575891	0	C	T	100	PASS	CSQ=T|ENSMMUG00000009091|ENSMMUT00000012722|Transcript|intron_variant||||||||1|MTTP|HGNC|HGNC:7467|protein_coding||	GT:AP	1|0:0.755,0.235	0|1:0.475,0.525	1|0:0.715,0.260	0|0:0.120,0.095	1|0:0.540,0.460	1|1:1.000,1.000	1|1:0.985,0.995	1|1:0.730,0.695	4,100527828,C,T,chr5:92575890-92575891:C,T	record not found																rs112125838		C	0.625	0.125	T	4.267	0.03887	11.67	0.05416	516
chr13	20012484	0	A	G	100	PASS	CSQ=G|ENSMMUG00000030924|ENSMMUT00000043739|Transcript|intron_variant||||||||1||||protein_coding||	GT:AP	1|1:0.625,0.950	1|1:0.995,0.990	1|1:0.960,0.910	0|1:0.465,0.720	1|0:0.655,0.320	0|1:0.270,0.730	0|1:0.190,0.545	0|0:0.365,0.185	2,20317647,A,G,chr13:20012483-20012484:A,G	record not found																		A	0.125	0.625	G	4.267	0.03887	0.08571	0.0568	492
chr1	62748178	0	G	C	100	PASS	CSQ=C|ENSMMUG00000015972|ENSMMUT00000022460|Transcript|missense_variant|916|875|292|S/C|tCt/tGt|||-1|CYP2J2|HGNC|HGNC:2634|protein_coding||	GT:AP	0|1:0.490,0.510	0|0:0.000,0.000	0|0:0.000,0.012	0|0:0.000,0.000	0|1:0.310,0.690	0|1:0.407,0.592	0|1:0.338,0.668	1|1:0.967,0.960	1,60373586,G,C,chr1:62748177-62748178:G,C	ENSP00000360247	502	-1	AAT C[C/G]T ACT	292	P	R	Single AA Change	0	Neutral	145	30	0.452	Tolerated	2.8	133		CYP2J2	C	0.125	0.625	G	4.267	0.03887	0.08571	0.05785	483
chr1	62752251	0	A	C	100	PASS	CSQ=C|ENSMMUG00000015972|ENSMMUT00000022460|Transcript|intron_variant||||||||-1|CYP2J2|HGNC|HGNC:2634|protein_coding||	GT:AP	0|1:0.478,0.522	0|0:0.000,0.000	0|0:0.000,0.000	0|0:0.002,0.010	0|1:0.280,0.720	0|1:0.445,0.555	0|1:0.343,0.658	1|1:1.000,0.998	1,60377687,A,C,chr1:62752250-62752251:A,C	record not found																		C	0.125	0.625	A	4.267	0.03887	0.08571	0.05785	483
chr5	176879818	0	T	C	100	PASS	CSQ=C|ENSMMUG00000012177|ENSMMUT00000017054|Transcript|intron_variant||||||rs196449620||-1|ACSL1|HGNC|HGNC:3569|protein_coding||	GT:AP	1|0:0.770,0.440	0|0:0.195,0.080	0|0:0.125,0.055	0|0:0.100,0.035	1|0:0.890,0.335	1|0:0.590,0.445	1|0:0.790,0.575	1|1:0.685,0.795	4,185704944,T,C,chr5:176879817-176879818:T,C	record not found																		C	0.125	0.625	T	4.267	0.03887	0.08571	0.05785	483
chr11	7962459	0	G	T	100	PASS	CSQ=T|ENSMMUG00000016169|ENSMMUT00000022720|Transcript|intron_variant||||||||-1|APOBEC1|HGNC||protein_coding||,T|ENSMMUG00000016169|ENSMMUT00000022719|Transcript|intron_variant||||||||-1|APOBEC1|HGNC|HGNC:604|protein_coding||	GT:AP	0|0:0.030,0.045	1|0:0.650,0.480	0|0:0.000,0.000	0|0:0.015,0.000	1|0:0.680,0.320	1|0:0.505,0.495	1|1:0.945,0.835	0|1:0.235,0.770	12,7804894,G,T,chr11:7962458-7962459:G,T	record not found																		T	0.125	0.625	G	4.267	0.03887	0.08571	0.05797	482
chr11	7962818	0	G	A	100	PASS	CSQ=A|ENSMMUG00000016169|ENSMMUT00000022720|Transcript|3_prime_UTR_variant|216|||||||-1|APOBEC1|HGNC||protein_coding||,A|ENSMMUG00000016169|ENSMMUT00000022719|Transcript|missense_variant|244|223|75|R/C|Cgt/Tgt|||-1|APOBEC1|HGNC|HGNC:604|protein_coding||	GT:AP	0|0:0.000,0.000	1|0:0.625,0.375	0|0:0.000,0.000	0|0:0.000,0.000	1|0:0.675,0.325	1|0:0.535,0.465	1|1:1.000,1.000	0|1:0.230,0.770	12,7805253,C,T,chr11:7962817-7962818:G,A	ENSP00000229304	236	-1	AGA [G/A]AT TTT	75	D	N	Single AA Change	-0.08	Neutral	293	30	0.393	Tolerated	3	166		APOBEC1	A	0.125	0.625	G	4.267	0.03887	0.08571	0.05797	482
chr3	151239011	0	C	T	100	PASS	CSQ=T|ENSMMUG00000022642|ENSMMUT00000031863|Transcript|downstream_gene_variant|||||||2201|-1|PPP1R3A|HGNC||protein_coding||,T|ENSMMUG00000022642|ENSMMUT00000031860|Transcript|downstream_gene_variant|||||||138|-1|PPP1R3A|HGNC|HGNC:9291|protein_coding||	GT:AP	0|1:0.475,0.525	1|1:1.000,1.000	1|0:0.520,0.480	1|0:0.680,0.320	0|0:0.085,0.095	0|0:0.000,0.015	0|1:0.490,0.510	0|0:0.085,0.080	7,113517640,C,T,chr3:151239010-151239011:C,T	record not found																		T	0.625	0.125	C	4.267	0.03887	11.67	0.05833	479
chr3	151239017	0	C	G	100	PASS	CSQ=G|ENSMMUG00000022642|ENSMMUT00000031863|Transcript|downstream_gene_variant|||||||2195|-1|PPP1R3A|HGNC||protein_coding||,G|ENSMMUG00000022642|ENSMMUT00000031860|Transcript|downstream_gene_variant|||||||132|-1|PPP1R3A|HGNC|HGNC:9291|protein_coding||	GT:AP	0|1:0.460,0.540	1|1:1.000,1.000	1|0:0.520,0.480	1|0:0.665,0.335	0|0:0.070,0.065	0|0:0.005,0.005	0|1:0.485,0.515	0|0:0.030,0.015	7,113517646,C,G,chr3:151239016-151239017:C,G	record not found																		G	0.625	0.125	C	4.267	0.03887	11.67	0.05833	479
chr4	3117402	0	G	C	100	PASS	CSQ=C|ENSMMUG00000001371|ENSMMUT00000041472|Transcript|intron_variant||||||||-1|SLC22A23|Uniprot_gn||protein_coding||	GT:AP	1|0:0.485,0.290	0|0:0.145,0.165	0|1:0.305,0.445	0|1:0.480,0.565	1|1:0.625,0.740	1|1:0.640,0.745	0|1:0.435,0.600	1|1:0.790,0.585	no liftOver	no liftOver																		G	0.625	0.125	C	4.267	0.03887	11.67	0.05833	479
chr16	78409949	0	C	T	100	PASS	CSQ=T|ENSMMUG00000005376|ENSMMUT00000007565|Transcript|splice_region_variant&intron_variant||||||||1|TBCD|HGNC||protein_coding||,T|ENSMMUG00000005376|ENSMMUT00000007562|Transcript|splice_region_variant&intron_variant||||||||1|TBCD|HGNC|HGNC:11581|protein_coding||,T|ENSMMUG00000005376|ENSMMUT00000001568|Transcript|upstream_gene_variant|||||||855|1|TBCD|HGNC||protein_coding||	GT:AP	0|0:0.030,0.010	0|0:0.000,0.000	0|0:0.005,0.010	0|1:0.410,0.605	1|1:1.000,1.000	0|1:0.465,0.535	1|0:0.500,0.475	0|1:0.255,0.745	no liftOver	no liftOver																		T	0.125	0.625	C	4.267	0.03887	0.08571	0.05833	479
chr1	57480899	0	C	T	100	PASS	CSQ=T|ENSMMUG00000013679|ENSMMUT00000019210|Transcript|splice_region_variant&intron_variant||||||||1|ACOT11|HGNC|HGNC:18156|protein_coding||,T|ENSMMUG00000013680|ENSMMUT00000019212|Transcript|downstream_gene_variant|||||||1228|-1|FAM151A|HGNC|HGNC:25032|protein_coding||,T|ENSMMUG00000013680|ENSMMUT00000019213|Transcript|downstream_gene_variant|||||||1318|-1|FAM151A|HGNC||protein_coding||	GT:AP	0|1:0.430,0.570	1|1:0.903,0.983	1|1:0.995,0.998	1|1:0.970,0.918	1|0:0.560,0.440	0|0:0.007,0.020	1|0:0.587,0.413	1|0:0.472,0.397	1,55073608,C,T,chr1:57480898-57480899:C,T	record not found																		C	0.125	0.625	T	4.267	0.03887	0.08571	0.05945	470
chr4	31663226	0	A	T	100	PASS	CSQ=T|ENSMMUG00000000758|ENSMMUT00000001092|Transcript|downstream_gene_variant|||||||3007|-1|TNXB|HGNC|HGNC:11976|protein_coding||,T|ENSMMUG00000000755|ENSMMUT00000001089|Transcript|upstream_gene_variant|||||||260|1|CYP21A2|HGNC||protein_coding||,T|ENSMMUG00000000755|ENSMMUT00000001087|Transcript|upstream_gene_variant|||||||260|1|CYP21A2|HGNC|HGNC:2600|protein_coding||	GT:AP	1|1:0.965,0.960	1|1:0.945,0.935	1|1:0.880,0.595	1|1:0.875,0.830	1|1:0.895,0.915	1|0:0.755,0.235	1|0:0.470,0.285	1|0:0.600,0.385	6,32005931,A,T,chr4:31663225-31663226:A,T	record not found																		A	0	0.375	T	3.692	0.05466	0	0.06057	453
chr4	36444702	0	G	A	100	PASS	CSQ=A|ENSMMUG00000029752|ENSMMUT00000040767|Transcript|downstream_gene_variant|||||||2975|1||||protein_coding||,A|ENSMMUG00000003210|ENSMMUT00000004550|Transcript|missense_variant|283|200|67|R/H|cGt/cAt|||1|CDKN1A|Uniprot_gn||protein_coding||	GT:AP	1|0:0.580,0.420	1|0:0.755,0.245	1|0:0.760,0.240	1|0:0.570,0.430	1|0:0.660,0.340	0|0:0.000,0.000	0|0:0.005,0.000	0|0:0.000,0.000	6,36652078,G,A,chr4:36444701-36444702:G,A	ENSP00000244741	164	1	GAG C[G/A]T GTG	67	R	H	Single AA Change	-1.43	Neutral	130	30	0.048	Damaging	2.92	47	rs45548832	CDKN1A	A	0.5	0.125	G	2.618	0.1056	7	0.06057	453
chr4	36444702	0	G	A	100	PASS	CSQ=A|ENSMMUG00000029752|ENSMMUT00000040767|Transcript|downstream_gene_variant|||||||2975|1||||protein_coding||,A|ENSMMUG00000003210|ENSMMUT00000004550|Transcript|missense_variant|283|200|67|R/H|cGt/cAt|||1|CDKN1A|Uniprot_gn||protein_coding||	GT:AP	1|0:0.580,0.420	1|0:0.755,0.245	1|0:0.760,0.240	1|0:0.570,0.430	1|0:0.660,0.340	0|0:0.000,0.000	0|0:0.005,0.000	0|0:0.000,0.000	6,36652078,G,A,chr4:36444701-36444702:G,A	ENSP00000362815	164	1	GAG C[G/A]T GTG	67	R	H	Single AA Change	-1.43	Neutral	130	30	0.048	Damaging	2.92	47	rs45548832	CDKN1A	A	0.5	0.125	G	2.618	0.1056	7	0.06057	453
chr4	36444702	0	G	A	100	PASS	CSQ=A|ENSMMUG00000029752|ENSMMUT00000040767|Transcript|downstream_gene_variant|||||||2975|1||||protein_coding||,A|ENSMMUG00000003210|ENSMMUT00000004550|Transcript|missense_variant|283|200|67|R/H|cGt/cAt|||1|CDKN1A|Uniprot_gn||protein_coding||	GT:AP	1|0:0.580,0.420	1|0:0.755,0.245	1|0:0.760,0.240	1|0:0.570,0.430	1|0:0.660,0.340	0|0:0.000,0.000	0|0:0.005,0.000	0|0:0.000,0.000	6,36652078,G,A,chr4:36444701-36444702:G,A	ENSP00000384849	164	1	GAG C[G/A]T GTG	67	R	H	Single AA Change	-1.43	Neutral	130	30	0.048	Damaging	2.92	47	rs45548832	CDKN1A	A	0.5	0.125	G	2.618	0.1056	7	0.06057	453
chr4	36444702	0	G	A	100	PASS	CSQ=A|ENSMMUG00000029752|ENSMMUT00000040767|Transcript|downstream_gene_variant|||||||2975|1||||protein_coding||,A|ENSMMUG00000003210|ENSMMUT00000004550|Transcript|missense_variant|283|200|67|R/H|cGt/cAt|||1|CDKN1A|Uniprot_gn||protein_coding||	GT:AP	1|0:0.580,0.420	1|0:0.755,0.245	1|0:0.760,0.240	1|0:0.570,0.430	1|0:0.660,0.340	0|0:0.000,0.000	0|0:0.005,0.000	0|0:0.000,0.000	6,36652078,G,A,chr4:36444701-36444702:G,A	ENSP00000409259	198	1	GAG C[G/A]T GTG	101	R	H	Single AA Change	-1.6	Neutral	129	30	0.026	Damaging	2.92	137	rs45548832	CDKN1A	A	0.5	0.125	G	2.618	0.1056	7	0.06057	453
chr4	152506209	0	G	A	100	PASS	CSQ=A|ENSMMUG00000021533|ENSMMUT00000030304|Transcript|intron_variant||||||||1|REV3L|Uniprot_gn||protein_coding||	GT:AP	0|0:0.210,0.385	0|1:0.240,0.760	0|0:0.065,0.205	0|0:0.115,0.095	0|1:0.360,0.515	1|1:0.905,0.920	0|1:0.510,0.605	1|0:0.710,0.540	6,111752754,G,A,chr4:152506208-152506209:G,A	record not found																		A	0.125	0.625	G	4.267	0.03887	0.08571	0.06057	453
chr13	20940049	0	C	T	100	PASS	CSQ=T|ENSMMUG00000007692|ENSMMUT00000010778|Transcript|missense_variant|4319|4319|1440|G/E|gGa/gAa|||-1|APOB|Uniprot_gn||protein_coding||	GT:AP	0|0:0.000,0.000	0|0:0.000,0.000	0|0:0.000,0.000	0|0:0.000,0.000	0|0:0.000,0.000	1|0:0.640,0.360	1|0:0.665,0.335	0|1:0.175,0.825	2,21235409,C,T,chr13:20940048-20940049:C,T	ENSP00000233242	4563	-1	CTT G[G/A]A AAC	1444	G	E	Single AA Change	-3.02	Deleterious	71	30	0.342	Tolerated	2.83	41		APOB	T	0	0.375	C	3.692	0.05466	0	0.06057	453
chr13	20940049	0	C	T	100	PASS	CSQ=T|ENSMMUG00000007692|ENSMMUT00000010778|Transcript|missense_variant|4319|4319|1440|G/E|gGa/gAa|||-1|APOB|Uniprot_gn||protein_coding||	GT:AP	0|0:0.000,0.000	0|0:0.000,0.000	0|0:0.000,0.000	0|0:0.000,0.000	0|0:0.000,0.000	1|0:0.640,0.360	1|0:0.665,0.335	0|1:0.175,0.825	2,21235409,C,T,chr13:20940048-20940049:C,T	ENSP00000439731	4344	-1	CTT G[G/A]A AAC	1444	G	E	Single AA Change	-3.02	Deleterious	71	30	0.337	Tolerated	2.83	41		APOB	T	0	0.375	C	3.692	0.05466	0	0.06057	453
chr13	20940113	0	C	T	100	PASS	CSQ=T|ENSMMUG00000007692|ENSMMUT00000010778|Transcript|missense_variant|4255|4255|1419|G/S|Ggt/Agt|||-1|APOB|Uniprot_gn||protein_coding||	GT:AP	0|0:0.000,0.000	0|0:0.000,0.000	0|0:0.000,0.000	0|0:0.000,0.000	0|0:0.000,0.000	1|0:0.705,0.295	1|0:0.700,0.300	0|1:0.130,0.870	2,21235473,C,T,chr13:20940112-20940113:C,T	ENSP00000233242	4563	-1	TAT [G/A]AT GGG	1423	D	N	Single AA Change	-2.13	Neutral	71	30	0.318	Tolerated	2.83	41		APOB	T	0	0.375	C	3.692	0.05466	0	0.06057	453
chr13	20940113	0	C	T	100	PASS	CSQ=T|ENSMMUG00000007692|ENSMMUT00000010778|Transcript|missense_variant|4255|4255|1419|G/S|Ggt/Agt|||-1|APOB|Uniprot_gn||protein_coding||	GT:AP	0|0:0.000,0.000	0|0:0.000,0.000	0|0:0.000,0.000	0|0:0.000,0.000	0|0:0.000,0.000	1|0:0.705,0.295	1|0:0.700,0.300	0|1:0.130,0.870	2,21235473,C,T,chr13:20940112-20940113:C,T	ENSP00000439731	4344	-1	TAT [G/A]AT GGG	1423	D	N	Single AA Change	-1.97	Neutral	71	30	0.338	Tolerated	2.83	41		APOB	T	0	0.375	C	3.692	0.05466	0	0.06057	453
chr13	26135177	0	G	C	100	PASS	CSQ=C|ENSMMUG00000004380|ENSMMUT00000006222|Transcript|intron_variant||||||||-1|HADHA|Uniprot_gn||protein_coding||,C|ENSMMUG00000004378|ENSMMUT00000043698|Transcript|downstream_gene_variant|||||||4255|1|GAREML|HGNC|HGNC:27172|protein_coding||	GT:AP	1|1:0.990,0.980	1|1:0.970,0.990	1|1:0.960,0.955	1|1:0.985,0.790	1|1:1.000,1.000	0|0:0.015,0.005	0|0:0.000,0.010	1|0:0.845,0.155	2,26416747,G,C,chr13:26135176-26135177:G,C	record not found																		G	0	0.625	C	7.273	0.007001	0	0.06057	453
chr13	86425768	0	G	A	100	PASS	CSQ=A|ENSMMUG00000019559|ENSMMUT00000027473|Transcript|intron_variant||||||||-1|ST3GAL5|Uniprot_gn||protein_coding||,A|ENSMMUG00000019559|ENSMMUT00000043375|Transcript|intron_variant||||||||-1|ST3GAL5|Uniprot_gn||protein_coding||	GT:AP	1|0:0.585,0.415	0|1:0.490,0.510	0|1:0.435,0.565	0|1:0.470,0.530	1|0:0.685,0.315	0|0:0.000,0.000	0|0:0.085,0.165	0|0:0.055,0.005	2,86071724,G,A,chr13:86425767-86425768:G,A	record not found																		A	0.5	0.125	G	2.618	0.1056	7	0.06057	453
chr14	108928771	0	A	T	100	PASS	CSQ=T|ENSMMUG00000002110|ENSMMUT00000002974|Transcript|intron_variant||||||||1|FDX1|HGNC|HGNC:3638|protein_coding||	GT:AP	0|0:0.020,0.005	1|0:0.635,0.305	0|0:0.000,0.000	0|0:0.045,0.155	0|1:0.325,0.675	1|1:0.705,0.695	1|0:0.630,0.625	0|1:0.380,0.530	11,110306464,A,T,chr14:108928770-108928771:A,T	record not found																		T	0.125	0.625	A	4.267	0.03887	0.08571	0.06057	453
chr16	77564597	0	C	T	100	PASS	CSQ=T|ENSMMUG00000012811|ENSMMUT00000017977|Transcript|intron_variant||||||||-1|FASN|HGNC|HGNC:3594|protein_coding||	GT:AP	0|1:0.160,0.840	1|0:0.650,0.350	1|1:1.000,1.000	1|0:0.740,0.290	0|0:0.000,0.000	1|0:0.640,0.360	0|0:0.135,0.075	0|0:0.075,0.050	no liftOver	no liftOver																		T	0.625	0.125	C	4.267	0.03887	11.67	0.06057	453
chr16	77566718	0	G	A	100	PASS	CSQ=A|ENSMMUG00000012811|ENSMMUT00000017977|Transcript|intron_variant||||||||-1|FASN|HGNC|HGNC:3594|protein_coding||	GT:AP	0|1:0.230,0.900	1|0:0.670,0.330	1|1:0.995,0.995	1|0:0.710,0.350	0|0:0.000,0.000	1|0:0.630,0.370	0|0:0.160,0.090	0|0:0.165,0.090	17,80053087,G,A,chr16:77566717-77566718:G,A	record not found																		A	0.625	0.125	G	4.267	0.03887	11.67	0.06057	453
chr16	77566799	0	C	T	100	PASS	CSQ=T|ENSMMUG00000012811|ENSMMUT00000017977|Transcript|intron_variant||||||||-1|FASN|HGNC|HGNC:3594|protein_coding||	GT:AP	0|1:0.165,0.835	1|0:0.625,0.375	1|1:1.000,1.000	1|0:0.715,0.295	0|0:0.000,0.000	1|0:0.630,0.370	0|0:0.010,0.010	0|0:0.010,0.010	17,80053166,C,T,chr16:77566798-77566799:C,T	record not found																rs45555535		T	0.625	0.125	C	4.267	0.03887	11.67	0.06057	453
chr16	77567757	0	C	T	100	PASS	CSQ=T|ENSMMUG00000012811|ENSMMUT00000017977|Transcript|splice_region_variant&synonymous_variant|135|135|45|A|gcG/gcA|||-1|FASN|HGNC|HGNC:3594|protein_coding||	GT:AP	0|1:0.150,0.850	1|0:0.615,0.385	1|1:1.000,1.000	1|0:0.740,0.260	0|0:0.000,0.000	1|0:0.710,0.290	0|0:0.080,0.060	0|0:0.020,0.020	17,80054196,C,T,chr16:77567756-77567757:C,T	ENSP00000304592	2511	-1	AAG GC[G/A] GGG	42	A	A	Synonymous	0	Neutral	107	30	0.829	Tolerated	2.86	60		FASN	T	0.625	0.125	C	4.267	0.03887	11.67	0.06057	453
chr14	27797803	0	G	C	100	PASS	CSQ=C|ENSMMUG00000013097|ENSMMUT00000018370|Transcript|intron_variant||||||||1|ALX4|HGNC|HGNC:450|protein_coding||	GT:AP	1|1:0.755,0.913	0|1:0.373,0.628	0|1:0.347,0.653	1|0:0.650,0.345	0|0:0.002,0.010	0|0:0.000,0.002	1|0:0.585,0.400	0|0:0.075,0.040	11,44329757,G,C,chr14:27797802-27797803:G,C	record not found																		C	0.625	0.125	G	4.267	0.03887	11.67	0.06087	459
chr1	225687062	0	C	G	100	PASS	CSQ=G|ENSMMUG00000005801|ENSMMUT00000008135|Transcript|synonymous_variant|957|792|264|V|gtG/gtC|||-1|GNPAT|Uniprot_gn||protein_coding||,G|ENSMMUG00000005801|ENSMMUT00000044352|Transcript|synonymous_variant|691|609|203|V|gtG/gtC|||-1|GNPAT|Uniprot_gn||protein_coding||	GT:AP	0|0:0.000,0.000	0|0:0.000,0.000	0|0:0.000,0.000	0|1:0.495,0.505	0|1:0.465,0.535	0|1:0.480,0.520	0|1:0.365,0.630	1|0:0.575,0.435	1,231401776,G,C,chr1:225687061-225687062:C,G	ENSP00000355606	619	1	ATT GT[G/C] ATG	202	V	V	Synonymous	0	Neutral	98	30	1	Tolerated	2.88	58		GNPAT	G	0.125	0.5	C	2.618	0.1056	0.1429	0.06166	445
chr1	225687062	0	C	G	100	PASS	CSQ=G|ENSMMUG00000005801|ENSMMUT00000008135|Transcript|synonymous_variant|957|792|264|V|gtG/gtC|||-1|GNPAT|Uniprot_gn||protein_coding||,G|ENSMMUG00000005801|ENSMMUT00000044352|Transcript|synonymous_variant|691|609|203|V|gtG/gtC|||-1|GNPAT|Uniprot_gn||protein_coding||	GT:AP	0|0:0.000,0.000	0|0:0.000,0.000	0|0:0.000,0.000	0|1:0.495,0.505	0|1:0.465,0.535	0|1:0.480,0.520	0|1:0.365,0.630	1|0:0.575,0.435	1,231401776,G,C,chr1:225687061-225687062:C,G	ENSP00000355607	680	1	ATT GT[G/C] ATG	263	V	V	Synonymous	0	Neutral	110	30	1	Tolerated	2.83	59		GNPAT	G	0.125	0.5	C	2.618	0.1056	0.1429	0.06166	445
chr1	225687062	0	C	G	100	PASS	CSQ=G|ENSMMUG00000005801|ENSMMUT00000008135|Transcript|synonymous_variant|957|792|264|V|gtG/gtC|||-1|GNPAT|Uniprot_gn||protein_coding||,G|ENSMMUG00000005801|ENSMMUT00000044352|Transcript|synonymous_variant|691|609|203|V|gtG/gtC|||-1|GNPAT|Uniprot_gn||protein_coding||	GT:AP	0|0:0.000,0.000	0|0:0.000,0.000	0|0:0.000,0.000	0|1:0.495,0.505	0|1:0.465,0.535	0|1:0.480,0.520	0|1:0.365,0.630	1|0:0.575,0.435	1,231401776,G,C,chr1:225687061-225687062:C,G	ENSP00000402811	222	1	ATT GT[G/C] ATG	202	V	V	Synonymous	0	Neutral	98	30	1	Tolerated	2.83	78		GNPAT	G	0.125	0.5	C	2.618	0.1056	0.1429	0.06166	445
chr1	225687062	0	C	G	100	PASS	CSQ=G|ENSMMUG00000005801|ENSMMUT00000008135|Transcript|synonymous_variant|957|792|264|V|gtG/gtC|||-1|GNPAT|Uniprot_gn||protein_coding||,G|ENSMMUG00000005801|ENSMMUT00000044352|Transcript|synonymous_variant|691|609|203|V|gtG/gtC|||-1|GNPAT|Uniprot_gn||protein_coding||	GT:AP	0|0:0.000,0.000	0|0:0.000,0.000	0|0:0.000,0.000	0|1:0.495,0.505	0|1:0.465,0.535	0|1:0.480,0.520	0|1:0.365,0.630	1|0:0.575,0.435	1,231401776,G,C,chr1:225687061-225687062:C,G	ENSP00000411640	587	1	ATT GT[G/C] ATG	253	V	V	Synonymous	0	Neutral	109	30	1	Tolerated	2.87	59		GNPAT	G	0.125	0.5	C	2.618	0.1056	0.1429	0.06166	445
chr5	366108	0	A	G	100	PASS	CSQ=G|ENSMMUG00000006234|ENSMMUT00000008723|Transcript|intron_variant||||||||1|ACOX3|HGNC|HGNC:121|protein_coding||,G|ENSMMUG00000023874|ENSMMUT00000033575|Transcript|downstream_gene_variant|||||||4011|-1|5S_rRNA|RFAM||rRNA||,G|ENSMMUG00000006234|ENSMMUT00000042461|Transcript|intron_variant||||||||1|ACOX3|HGNC||protein_coding||,G|ENSMMUG00000006234|ENSMMUT00000042460|Transcript|intron_variant||||…	GT:AP	0|0:0.000,0.000	0|0:0.005,0.000	0|0:0.000,0.000	1|0:0.570,0.425	1|0:0.545,0.455	0|1:0.445,0.555	0|1:0.570,0.780	1|0:0.520,0.480	4,8398868,A,G,chr5:366107-366108:A,G	record not found																		G	0.125	0.5	A	2.618	0.1056	0.1429	0.06166	445
chr9	97974293	0	G	C	100	PASS	CSQ=C|ENSMMUG00000020603|ENSMMUT00000028987|Transcript|3_prime_UTR_variant|1546|||||||-1|PYROXD2|HGNC||protein_coding||,C|ENSMMUG00000020603|ENSMMUT00000042732|Transcript|intron_variant||||||||-1|PYROXD2|HGNC|HGNC:23517|protein_coding||	GT:AP	1|0:0.520,0.255	1|0:0.570,0.430	1|0:0.595,0.555	1|1:0.935,0.920	1|1:0.990,0.975	1|1:0.970,0.970	1|1:0.830,0.955	1|1:1.000,1.000	10,100143649,G,C,chr9:97974292-97974293:G,C	record not found																		G	0.375	0	C	3.692	0.05466	NA	0.06166	445
chr9	97974365	0	G	A	100	PASS	CSQ=A|ENSMMUG00000020603|ENSMMUT00000028987|Transcript|intron_variant||||||||-1|PYROXD2|HGNC||protein_coding||,A|ENSMMUG00000020603|ENSMMUT00000042732|Transcript|intron_variant||||||||-1|PYROXD2|HGNC|HGNC:23517|protein_coding||	GT:AP	1|0:0.370,0.300	1|0:0.665,0.370	1|0:0.610,0.545	1|1:0.830,0.805	1|1:0.960,0.945	1|1:0.785,0.785	1|1:0.765,0.865	1|1:0.970,0.960	10,100143721,G,A,chr9:97974364-97974365:G,A	record not found																		G	0.375	0	A	3.692	0.05466	NA	0.06166	445
chr13	20932146	0	A	C	100	PASS	CSQ=C|ENSMMUG00000007692|ENSMMUT00000010778|Transcript|synonymous_variant|11823|11823|3941|T|acT/acG|||-1|APOB|Uniprot_gn||protein_coding||	GT:AP	1|0:0.910,0.095	0|0:0.005,0.010	0|1:0.215,0.785	1|1:1.000,0.995	1|1:1.000,1.000	1|1:0.995,0.995	1|1:0.990,0.990	1|1:1.000,1.000	2,21227501,A,C,chr13:20932145-20932146:A,C	ENSP00000233242	4563	-1	AAG AC[T/G] AAA	3945	T	T	Synonymous	0	Neutral	71	30	1	Tolerated	2.88	44		APOB	A	0.5	0	C	5.333	0.02092	NA	0.06166	445
chr13	20932146	0	A	C	100	PASS	CSQ=C|ENSMMUG00000007692|ENSMMUT00000010778|Transcript|synonymous_variant|11823|11823|3941|T|acT/acG|||-1|APOB|Uniprot_gn||protein_coding||	GT:AP	1|0:0.910,0.095	0|0:0.005,0.010	0|1:0.215,0.785	1|1:1.000,0.995	1|1:1.000,1.000	1|1:0.995,0.995	1|1:0.990,0.990	1|1:1.000,1.000	2,21227501,A,C,chr13:20932145-20932146:A,C	ENSP00000439731	4344	-1	AAG AC[T/G] AAA	3945	T	T	Synonymous	0	Neutral	71	30	1	Tolerated	2.88	42		APOB	A	0.5	0	C	5.333	0.02092	NA	0.06166	445
chr13	20932165	0	C	T	100	PASS	CSQ=T|ENSMMUG00000007692|ENSMMUT00000010778|Transcript|missense_variant|11804|11804|3935|G/D|gGt/gAt|||-1|APOB|Uniprot_gn||protein_coding||	GT:AP	1|0:0.960,0.180	0|0:0.020,0.020	0|1:0.220,0.780	1|1:1.000,1.000	1|1:1.000,1.000	1|1:1.000,1.000	1|1:1.000,0.995	1|1:1.000,1.000	2,21227520,C,T,chr13:20932164-20932165:C,T	ENSP00000233242	4563	-1	GAT G[G/A]T ACG	3939	G	D	Single AA Change	-2.63	Deleterious	71	30	0.196	Tolerated	2.88	44	rs142828185	APOB	C	0.5	0	T	5.333	0.02092	NA	0.06166	445
chr13	20932165	0	C	T	100	PASS	CSQ=T|ENSMMUG00000007692|ENSMMUT00000010778|Transcript|missense_variant|11804|11804|3935|G/D|gGt/gAt|||-1|APOB|Uniprot_gn||protein_coding||	GT:AP	1|0:0.960,0.180	0|0:0.020,0.020	0|1:0.220,0.780	1|1:1.000,1.000	1|1:1.000,1.000	1|1:1.000,1.000	1|1:1.000,0.995	1|1:1.000,1.000	2,21227520,C,T,chr13:20932164-20932165:C,T	ENSP00000439731	4344	-1	GAT G[G/A]T ACG	3939	G	D	Single AA Change	-2.63	Deleterious	71	30	0.191	Tolerated	2.88	42	rs142828185	APOB	C	0.5	0	T	5.333	0.02092	NA	0.06166	445
chr16	7879908	0	A	G	100	PASS	CSQ=G|ENSMMUG00000019850|ENSMMUT00000027901|Transcript|intron_variant||||||||-1|ALOXE3|Uniprot_gn||protein_coding||,G|ENSMMUG00000019851|ENSMMUT00000027902|Transcript|downstream_gene_variant|||||||4807|-1|HES7|HGNC|HGNC:15977|protein_coding||,G|ENSMMUG00000021801|ENSMMUT00000030680|Transcript|intron_variant||||||||-1|VAMP2|Uniprot_gn||protein_coding||,G|ENSMMUG00000021801|ENSMMUT00000026091|Trans…	GT:AP	1|0:0.595,0.405	1|0:0.520,0.480	0|1:0.305,0.695	1|1:1.000,0.990	1|1:1.000,1.000	1|1:1.000,1.000	1|1:0.980,0.995	1|1:0.980,0.980	17,8019967,A,G,chr16:7879907-7879908:A,G	record not found																		A	0.375	0	G	3.692	0.05466	NA	0.06166	445
chr2	39662183	0	G	A	100	PASS	CSQ=A|ENSMMUG00000000902|ENSMMUT00000001288|Transcript|missense_variant|1084|1084|362|V/I|Gtc/Atc|||1|PLA1A|HGNC|HGNC:17661|protein_coding||	GT:AP	0|1:0.340,0.660	1|1:1.000,1.000	1|1:0.645,0.730	1|1:0.995,0.995	0|0:0.000,0.000	0|1:0.335,0.665	0|1:0.305,0.695	0|1:0.215,0.445	3,119344054,C,T,chr2:39662182-39662183:G,A	reference nucleotide not matched																		G	0.125	0.625	A	4.267	0.03887	0.08571	0.0618	444
chr7	53660943	0	G	A	100	PASS	CSQ=A|ENSMMUG00000012974|ENSMMUT00000018195|Transcript|intron_variant||||||||-1|SCAMP2|HGNC|HGNC:10564|protein_coding||	GT:AP	0|1:0.445,0.555	0|1:0.345,0.655	0|1:0.350,0.650	0|0:0.220,0.305	1|1:1.000,1.000	0|1:0.205,0.795	1|1:0.960,0.965	1|1:0.895,0.895	15,75143681,G,A,chr7:53660942-53660943:G,A	record not found																		G	0.625	0.125	A	4.267	0.03887	11.67	0.06279	437
chr7	53663639	0	C	T	100	PASS	CSQ=T|ENSMMUG00000012974|ENSMMUT00000018195|Transcript|synonymous_variant|170|168|56|P|ccG/ccA|||-1|SCAMP2|HGNC|HGNC:10564|protein_coding||	GT:AP	0|1:0.510,0.600	0|1:0.365,0.600	0|1:0.320,0.680	0|0:0.205,0.260	1|1:1.000,1.000	0|1:0.210,0.790	1|1:0.930,0.950	1|1:0.975,0.980	15,75146371,C,T,chr7:53663638-53663639:C,T	ENSP00000268099	329	-1	CAG CC[G/A] ACC	72	P	P	Synonymous	0	Neutral	182	30	1	Tolerated	2.91	133	rs77456595	SCAMP2	C	0.625	0.125	T	4.267	0.03887	11.67	0.06279	437
chr7	53663639	0	C	T	100	PASS	CSQ=T|ENSMMUG00000012974|ENSMMUT00000018195|Transcript|synonymous_variant|170|168|56|P|ccG/ccA|||-1|SCAMP2|HGNC|HGNC:10564|protein_coding||	GT:AP	0|1:0.510,0.600	0|1:0.365,0.600	0|1:0.320,0.680	0|0:0.205,0.260	1|1:1.000,1.000	0|1:0.210,0.790	1|1:0.930,0.950	1|1:0.975,0.980	15,75146371,C,T,chr7:53663638-53663639:C,T	ENSP00000445413	287	-1	CAG CC[G/A] ACC	41	P	P	Synonymous	0	Neutral	182	30	1	Tolerated	2.96	114	rs77456595	SCAMP2	C	0.625	0.125	T	4.267	0.03887	11.67	0.06279	437
chr7	53663639	0	C	T	100	PASS	CSQ=T|ENSMMUG00000012974|ENSMMUT00000018195|Transcript|synonymous_variant|170|168|56|P|ccG/ccA|||-1|SCAMP2|HGNC|HGNC:10564|protein_coding||	GT:AP	0|1:0.510,0.600	0|1:0.365,0.600	0|1:0.320,0.680	0|0:0.205,0.260	1|1:1.000,1.000	0|1:0.210,0.790	1|1:0.930,0.950	1|1:0.975,0.980	15,75146371,C,T,chr7:53663638-53663639:C,T	ENSP00000454741	236	-1	CAG CC[G/A] ACC	72	P	P	Synonymous	0	Neutral	172	30	1	Tolerated	2.83	157	rs77456595	SCAMP2	C	0.625	0.125	T	4.267	0.03887	11.67	0.06279	437
chr7	53663639	0	C	T	100	PASS	CSQ=T|ENSMMUG00000012974|ENSMMUT00000018195|Transcript|synonymous_variant|170|168|56|P|ccG/ccA|||-1|SCAMP2|HGNC|HGNC:10564|protein_coding||	GT:AP	0|1:0.510,0.600	0|1:0.365,0.600	0|1:0.320,0.680	0|0:0.205,0.260	1|1:1.000,1.000	0|1:0.210,0.790	1|1:0.930,0.950	1|1:0.975,0.980	15,75146371,C,T,chr7:53663638-53663639:C,T	ENSP00000455377	278	-1	CAG CC[G/A] ACC	32	P	P	Synonymous	0	Neutral	222	30	1	Tolerated	2.94	111	rs77456595	SCAMP2	C	0.625	0.125	T	4.267	0.03887	11.67	0.06279	437
chr7	53663639	0	C	T	100	PASS	CSQ=T|ENSMMUG00000012974|ENSMMUT00000018195|Transcript|synonymous_variant|170|168|56|P|ccG/ccA|||-1|SCAMP2|HGNC|HGNC:10564|protein_coding||	GT:AP	0|1:0.510,0.600	0|1:0.365,0.600	0|1:0.320,0.680	0|0:0.205,0.260	1|1:1.000,1.000	0|1:0.210,0.790	1|1:0.930,0.950	1|1:0.975,0.980	15,75146371,C,T,chr7:53663638-53663639:C,T	ENSP00000457564	254	-1	CAG CC[G/A] ACC	72	P	P	Synonymous	0	Neutral	173	30	1	Tolerated	3.06	73	rs77456595	SCAMP2	C	0.625	0.125	T	4.267	0.03887	11.67	0.06279	437
chr7	53663639	0	C	T	100	PASS	CSQ=T|ENSMMUG00000012974|ENSMMUT00000018195|Transcript|synonymous_variant|170|168|56|P|ccG/ccA|||-1|SCAMP2|HGNC|HGNC:10564|protein_coding||	GT:AP	0|1:0.510,0.600	0|1:0.365,0.600	0|1:0.320,0.680	0|0:0.205,0.260	1|1:1.000,1.000	0|1:0.210,0.790	1|1:0.930,0.950	1|1:0.975,0.980	15,75146371,C,T,chr7:53663638-53663639:C,T	ENSP00000457890	194	-1	CAG CC[G/A] ACC	49	P	P	Synonymous	0	Neutral	172	30	1	Tolerated	2.88	112	rs77456595	SCAMP2	C	0.625	0.125	T	4.267	0.03887	11.67	0.06279	437
chr7	57270094	0	C	T	100	PASS	CSQ=T|ENSMMUG00000011839|ENSMMUT00000040320|Transcript|missense_variant|43|43|15|D/N|Gac/Aac|||-1|ACSBG1|HGNC||protein_coding||,T|ENSMMUG00000011839|ENSMMUT00000016586|Transcript|missense_variant|58|58|20|D/N|Gac/Aac|||-1|ACSBG1|HGNC|HGNC:29567|protein_coding||	GT:AP	0|1:0.390,0.575	0|1:0.345,0.655	0|1:0.370,0.640	0|0:0.125,0.165	1|1:1.000,1.000	0|1:0.380,0.620	1|1:0.950,0.960	1|1:0.935,0.900	15,78526801,C,T,chr7:57270093-57270094:C,T	ENSP00000258873	724	-1	GGG [G/A]AC CCC	15	D	N	Single AA Change	-0.45	Neutral	104	30	0	Damaging	4.32	19		ACSBG1	C	0.625	0.125	T	4.267	0.03887	11.67	0.06279	437
chr7	57270094	0	C	T	100	PASS	CSQ=T|ENSMMUG00000011839|ENSMMUT00000040320|Transcript|missense_variant|43|43|15|D/N|Gac/Aac|||-1|ACSBG1|HGNC||protein_coding||,T|ENSMMUG00000011839|ENSMMUT00000016586|Transcript|missense_variant|58|58|20|D/N|Gac/Aac|||-1|ACSBG1|HGNC|HGNC:29567|protein_coding||	GT:AP	0|1:0.390,0.575	0|1:0.345,0.655	0|1:0.370,0.640	0|0:0.125,0.165	1|1:1.000,1.000	0|1:0.380,0.620	1|1:0.950,0.960	1|1:0.935,0.900	15,78526801,C,T,chr7:57270093-57270094:C,T	ENSP00000453447	80	-1	GGG [G/A]AC CCC	15	D	N	Single AA Change	-5	Deleterious	20	2	0	Damaging	4.32	10		ACSBG1	C	0.625	0.125	T	4.267	0.03887	11.67	0.06279	437
chr7	57270094	0	C	T	100	PASS	CSQ=T|ENSMMUG00000011839|ENSMMUT00000040320|Transcript|missense_variant|43|43|15|D/N|Gac/Aac|||-1|ACSBG1|HGNC||protein_coding||,T|ENSMMUG00000011839|ENSMMUT00000016586|Transcript|missense_variant|58|58|20|D/N|Gac/Aac|||-1|ACSBG1|HGNC|HGNC:29567|protein_coding||	GT:AP	0|1:0.390,0.575	0|1:0.345,0.655	0|1:0.370,0.640	0|0:0.125,0.165	1|1:1.000,1.000	0|1:0.380,0.620	1|1:0.950,0.960	1|1:0.935,0.900	15,78526801,C,T,chr7:57270093-57270094:C,T	ENSP00000453585	55	-1	GGG [G/A]AC CCC	15	D	N	Single AA Change	-5	Deleterious	20	2	0	Damaging	4.32	10		ACSBG1	C	0.625	0.125	T	4.267	0.03887	11.67	0.06279	437
chr7	57270094	0	C	T	100	PASS	CSQ=T|ENSMMUG00000011839|ENSMMUT00000040320|Transcript|missense_variant|43|43|15|D/N|Gac/Aac|||-1|ACSBG1|HGNC||protein_coding||,T|ENSMMUG00000011839|ENSMMUT00000016586|Transcript|missense_variant|58|58|20|D/N|Gac/Aac|||-1|ACSBG1|HGNC|HGNC:29567|protein_coding||	GT:AP	0|1:0.390,0.575	0|1:0.345,0.655	0|1:0.370,0.640	0|0:0.125,0.165	1|1:1.000,1.000	0|1:0.380,0.620	1|1:0.950,0.960	1|1:0.935,0.900	15,78526801,C,T,chr7:57270093-57270094:C,T	ENSP00000453605	51	-1	GGG [G/A]AC CCC	15	D	N	Single AA Change	-5	Deleterious	20	2	0	Damaging	4.32	17		ACSBG1	C	0.625	0.125	T	4.267	0.03887	11.67	0.06279	437
chr7	57270094	0	C	T	100	PASS	CSQ=T|ENSMMUG00000011839|ENSMMUT00000040320|Transcript|missense_variant|43|43|15|D/N|Gac/Aac|||-1|ACSBG1|HGNC||protein_coding||,T|ENSMMUG00000011839|ENSMMUT00000016586|Transcript|missense_variant|58|58|20|D/N|Gac/Aac|||-1|ACSBG1|HGNC|HGNC:29567|protein_coding||	GT:AP	0|1:0.390,0.575	0|1:0.345,0.655	0|1:0.370,0.640	0|0:0.125,0.165	1|1:1.000,1.000	0|1:0.380,0.620	1|1:0.950,0.960	1|1:0.935,0.900	15,78526801,C,T,chr7:57270093-57270094:C,T	ENSP00000453800	182	-1	GGG [G/A]AC CCC	15	D	N	Single AA Change	-0.59	Neutral	97	30	0	Damaging	3.86	18		ACSBG1	C	0.625	0.125	T	4.267	0.03887	11.67	0.06279	437
chr15	98654925	0	G	A	100	PASS	CSQ=A|ENSMMUG00000015917|ENSMMUT00000022377|Transcript|intron_variant||||||||1|ST6GALNAC4|Uniprot_gn||protein_coding||,A|ENSMMUG00000015917|ENSMMUT00000045870|Transcript|intron_variant||||||||1|ST6GALNAC4|Uniprot_gn||protein_coding||	GT:AP	1|0:0.655,0.345	1|0:0.575,0.425	0|1:0.495,0.505	1|1:1.000,1.000	0|0:0.000,0.000	0|1:0.610,0.720	0|0:0.100,0.040	0|0:0.075,0.120	9,130674451,G,A,chr15:98654924-98654925:G,A	record not found																		A	0.625	0.125	G	4.267	0.03887	11.67	0.06279	437
chr5	176214791	0	C	T	100	PASS	CSQ=T|ENSMMUG00000016747|ENSMMUT00000023529|Transcript|missense_variant|1080|1033|345|G/S|Ggc/Agc|||-1|ENPP6|HGNC|HGNC:23409|protein_coding||,T|ENSMMUG00000030004|ENSMMUT00000041448|Transcript|intron_variant||||||||1||||protein_coding||	GT:AP	1|0:0.660,0.340	0|0:0.000,0.000	0|0:0.000,0.000	0|0:0.000,0.000	1|0:0.710,0.290	1|0:0.510,0.490	1|1:0.985,0.975	0|1:0.395,0.675	4,185018485,C,T,chr5:176214790-176214791:C,T	ENSP00000296741	440	-1	ACC [G/A]GC AGG	344	G	S	Single AA Change	-0.01	Neutral	158	30	0.174	Tolerated	3.38	41		ENPP6	T	0.125	0.625	C	4.267	0.03887	0.08571	0.06548	419
chr11	8772878	0	T	C	100	PASS	CSQ=C||||intergenic_variant||||||||||||||	GT:AP	1|0:0.560,0.440	1|1:0.980,0.990	1|1:1.000,1.000	1|1:1.000,1.000	0|1:0.400,0.600	1|0:0.710,0.290	0|0:0.015,0.045	1|0:0.540,0.460	12,8788174,T,C,chr11:8772877-8772878:T,C	record not found																		T	0.125	0.625	C	4.267	0.03887	0.08571	0.06548	419
chr11	15065572	0	A	G	100	PASS	CSQ=G|ENSMMUG00000009870|ENSMMUT00000013792|Transcript|intron_variant||||||||-1|GUCY2C|HGNC|HGNC:4688|protein_coding||	GT:AP	0|1:0.430,0.445	1|1:0.950,0.960	1|1:0.935,0.985	1|1:0.950,0.990	0|1:0.410,0.605	1|0:0.675,0.335	0|0:0.215,0.280	0|1:0.355,0.395	12,14835690,A,G,chr11:15065571-15065572:A,G	record not found																		A	0.125	0.625	G	4.267	0.03887	0.08571	0.06548	419
chr1	56130691	0	A	G	100	PASS	CSQ=G|ENSMMUG00000007612|ENSMMUT00000047127|Transcript|intron_variant||||||||-1|LRP8|HGNC||protein_coding||,G|ENSMMUG00000007612|ENSMMUT00000010656|Transcript|intron_variant||||||||-1|LRP8|HGNC||protein_coding||,G|ENSMMUG00000007612|ENSMMUT00000010655|Transcript|intron_variant||||||||-1|LRP8|HGNC|HGNC:6700|protein_coding||,G|ENSMMUG00000007612|ENSMMUT00000010658|Transcript|intron_variant||||||||-…	GT:AP	1|1:0.785,0.730	1|1:0.935,0.973	1|1:0.983,0.967	1|1:0.957,0.908	0|1:0.475,0.530	1|0:0.502,0.435	1|1:0.905,0.860	1|0:0.640,0.565	1,53716797,A,G,chr1:56130690-56130691:A,G	record not found																		A	0	0.375	G	3.692	0.05466	0	0.0674	407
chr3	129738262	0	T	A	100	PASS	CSQ=A|ENSMMUG00000006764|ENSMMUT00000015085|Transcript|intron_variant||||||||1|ABCB1|EntrezGene||protein_coding||,A|ENSMMUG00000006764|ENSMMUT00000009467|Transcript|intron_variant||||||||1|ABCB1|EntrezGene||protein_coding||	GT:AP	1|1:1.000,1.000	1|1:1.000,1.000	1|1:1.000,1.000	1|1:1.000,1.000	1|0:0.505,0.495	0|1:0.345,0.655	1|1:1.000,1.000	0|1:0.455,0.545	7,87138833,T,A,chr3:129738261-129738262:T,A	record not found																		T	0	0.375	A	3.692	0.05466	0	0.0674	407
chr5	46874780	0	G	A	100	PASS	CSQ=A|ENSMMUG00000000866|ENSMMUT00000001237|Transcript|intron_variant||||||||1|SCD5|Uniprot_gn||protein_coding||,A|ENSMMUG00000000866|ENSMMUT00000042256|Transcript|intron_variant||||||||1|SCD5|Uniprot_gn||protein_coding||,A|ENSMMUG00000000866|ENSMMUT00000001236|Transcript|intron_variant||||||||1|SCD5|Uniprot_gn||protein_coding||	GT:AP	1|1:0.745,0.765	1|1:0.950,0.970	1|1:1.000,1.000	1|1:0.825,0.975	0|1:0.350,0.650	0|1:0.375,0.600	1|1:0.755,0.720	1|0:0.655,0.385	4,83626719,G,A,chr5:46874779-46874780:G,A	record not found																		G	0	0.375	A	3.692	0.05466	0	0.0674	407
chr7	29514417	0	C	G	100	PASS	CSQ=G|ENSMMUG00000002553|ENSMMUT00000003636|Transcript|missense_variant|1294|1011|337|Q/H|caG/caC|||-1|CYP19A1|Uniprot_gn||protein_coding||	GT:AP	1|0:0.660,0.340	1|0:0.510,0.490	1|0:0.645,0.355	1|0:0.515,0.485	0|0:0.030,0.000	0|0:0.230,0.175	1|0:0.575,0.435	0|0:0.120,0.210	15,51507277,C,G,chr7:29514416-29514417:C,G	ENSP00000260433	503	-1	ATC CA[G/C] ACT	337	Q	H	Single AA Change	-0.32	Neutral	257	30	0.417	Tolerated	2.85	223		CYP19A1	G	0.5	0.125	C	2.618	0.1056	7	0.0674	407
chr7	29514417	0	C	G	100	PASS	CSQ=G|ENSMMUG00000002553|ENSMMUT00000003636|Transcript|missense_variant|1294|1011|337|Q/H|caG/caC|||-1|CYP19A1|Uniprot_gn||protein_coding||	GT:AP	1|0:0.660,0.340	1|0:0.510,0.490	1|0:0.645,0.355	1|0:0.515,0.485	0|0:0.030,0.000	0|0:0.230,0.175	1|0:0.575,0.435	0|0:0.120,0.210	15,51507277,C,G,chr7:29514416-29514417:C,G	ENSP00000379683	503	-1	ATC CA[G/C] ACT	337	Q	H	Single AA Change	-0.32	Neutral	257	30	0.417	Tolerated	2.85	223		CYP19A1	G	0.5	0.125	C	2.618	0.1056	7	0.0674	407
chr7	29514417	0	C	G	100	PASS	CSQ=G|ENSMMUG00000002553|ENSMMUT00000003636|Transcript|missense_variant|1294|1011|337|Q/H|caG/caC|||-1|CYP19A1|Uniprot_gn||protein_coding||	GT:AP	1|0:0.660,0.340	1|0:0.510,0.490	1|0:0.645,0.355	1|0:0.515,0.485	0|0:0.030,0.000	0|0:0.230,0.175	1|0:0.575,0.435	0|0:0.120,0.210	15,51507277,C,G,chr7:29514416-29514417:C,G	ENSP00000379685	503	-1	ATC CA[G/C] ACT	337	Q	H	Single AA Change	-0.32	Neutral	257	30	0.417	Tolerated	2.85	223		CYP19A1	G	0.5	0.125	C	2.618	0.1056	7	0.0674	407
chr7	29514417	0	C	G	100	PASS	CSQ=G|ENSMMUG00000002553|ENSMMUT00000003636|Transcript|missense_variant|1294|1011|337|Q/H|caG/caC|||-1|CYP19A1|Uniprot_gn||protein_coding||	GT:AP	1|0:0.660,0.340	1|0:0.510,0.490	1|0:0.645,0.355	1|0:0.515,0.485	0|0:0.030,0.000	0|0:0.230,0.175	1|0:0.575,0.435	0|0:0.120,0.210	15,51507277,C,G,chr7:29514416-29514417:C,G	ENSP00000390614	352	-1	ATC CA[G/C] ACT	337	Q	H	Single AA Change	-0.11	Neutral	261	30	0.43	Tolerated	2.97	220		CYP19A1	G	0.5	0.125	C	2.618	0.1056	7	0.0674	407
chr7	29514417	0	C	G	100	PASS	CSQ=G|ENSMMUG00000002553|ENSMMUT00000003636|Transcript|missense_variant|1294|1011|337|Q/H|caG/caC|||-1|CYP19A1|Uniprot_gn||protein_coding||	GT:AP	1|0:0.660,0.340	1|0:0.510,0.490	1|0:0.645,0.355	1|0:0.515,0.485	0|0:0.030,0.000	0|0:0.230,0.175	1|0:0.575,0.435	0|0:0.120,0.210	15,51507277,C,G,chr7:29514416-29514417:C,G	ENSP00000391975	359	-1	ATC CA[G/C] ACT	337	Q	H	Single AA Change	-0.29	Neutral	265	30	0.443	Tolerated	2.96	222		CYP19A1	G	0.5	0.125	C	2.618	0.1056	7	0.0674	407
chr7	29514417	0	C	G	100	PASS	CSQ=G|ENSMMUG00000002553|ENSMMUT00000003636|Transcript|missense_variant|1294|1011|337|Q/H|caG/caC|||-1|CYP19A1|Uniprot_gn||protein_coding||	GT:AP	1|0:0.660,0.340	1|0:0.510,0.490	1|0:0.645,0.355	1|0:0.515,0.485	0|0:0.030,0.000	0|0:0.230,0.175	1|0:0.575,0.435	0|0:0.120,0.210	15,51507277,C,G,chr7:29514416-29514417:C,G	ENSP00000452667	138	-1	ATC CA[G/C] ACT	49	Q	H	Single AA Change	-0.22	Neutral	244	30	0.356	Tolerated	2.87	226		CYP19A1	G	0.5	0.125	C	2.618	0.1056	7	0.0674	407
chr7	29514417	0	C	G	100	PASS	CSQ=G|ENSMMUG00000002553|ENSMMUT00000003636|Transcript|missense_variant|1294|1011|337|Q/H|caG/caC|||-1|CYP19A1|Uniprot_gn||protein_coding||	GT:AP	1|0:0.660,0.340	1|0:0.510,0.490	1|0:0.645,0.355	1|0:0.515,0.485	0|0:0.030,0.000	0|0:0.230,0.175	1|0:0.575,0.435	0|0:0.120,0.210	15,51507277,C,G,chr7:29514416-29514417:C,G	ENSP00000453149	503	-1	ATC CA[G/C] ACT	337	Q	H	Single AA Change	-0.32	Neutral	257	30	0.417	Tolerated	2.85	223		CYP19A1	G	0.5	0.125	C	2.618	0.1056	7	0.0674	407
chr7	29514417	0	C	G	100	PASS	CSQ=G|ENSMMUG00000002553|ENSMMUT00000003636|Transcript|missense_variant|1294|1011|337|Q/H|caG/caC|||-1|CYP19A1|Uniprot_gn||protein_coding||	GT:AP	1|0:0.660,0.340	1|0:0.510,0.490	1|0:0.645,0.355	1|0:0.515,0.485	0|0:0.030,0.000	0|0:0.230,0.175	1|0:0.575,0.435	0|0:0.120,0.210	15,51507277,C,G,chr7:29514416-29514417:C,G	ENSP00000454004	352	-1	ATC CA[G/C] ACT	337	Q	H	Single AA Change	-0.11	Neutral	261	30	0.43	Tolerated	2.97	220		CYP19A1	G	0.5	0.125	C	2.618	0.1056	7	0.0674	407
chr8	7374	0	A	C	100	PASS	CSQ=C||||intergenic_variant||||||rs194952907||||||||	GT:AP	1|1:0.880,0.890	1|1:0.870,0.770	1|1:0.940,0.905	1|1:0.800,0.855	0|1:0.490,0.510	1|0:0.635,0.365	1|1:0.845,0.825	0|1:0.495,0.550	10,614850,A,C,chr8:7373-7374:A,C	record not found																		A	0	0.375	C	3.692	0.05466	0	0.0674	407
chr14	12345249	0	C	T	100	PASS	CSQ=T|ENSMMUG00000009363|ENSMMUT00000013081|Transcript|intron_variant||||||||-1|DAGLA|Uniprot_gn||protein_coding||	GT:AP	0|1:0.115,0.885	0|1:0.363,0.648	0|1:0.125,0.875	1|0:0.727,0.280	0|0:0.000,0.000	0|0:0.000,0.005	1|0:0.567,0.377	0|0:0.062,0.078	11,61508139,C,T,chr14:12345248-12345249:C,T	record not found																		T	0.5	0.125	C	2.618	0.1056	7	0.0674	407
chr14	12357438	0	G	A	100	PASS	CSQ=A|ENSMMUG00000009363|ENSMMUT00000013081|Transcript|intron_variant||||||||-1|DAGLA|Uniprot_gn||protein_coding||	GT:AP	0|1:0.120,0.880	0|1:0.377,0.625	0|1:0.140,0.855	1|0:0.752,0.380	0|0:0.002,0.000	0|0:0.053,0.228	1|0:0.663,0.535	0|0:0.123,0.123	11,61496030,G,A,chr14:12357437-12357438:G,A	record not found																		A	0.5	0.125	G	2.618	0.1056	7	0.0674	407
chr14	12362137	0	G	A	100	PASS	CSQ=A|ENSMMUG00000009363|ENSMMUT00000013081|Transcript|intron_variant||||||||-1|DAGLA|Uniprot_gn||protein_coding||	GT:AP	0|1:0.102,0.897	0|1:0.308,0.692	0|1:0.115,0.885	1|0:0.725,0.275	0|0:0.000,0.002	0|0:0.000,0.000	1|0:0.553,0.442	0|0:0.375,0.280	11,61491307,G,A,chr14:12362136-12362137:G,A	record not found																		A	0.5	0.125	G	2.618	0.1056	7	0.0674	407
chr14	14262543	0	A	C	100	PASS	CSQ=C|ENSMMUG00000001745|ENSMMUT00000044258|Transcript|intron_variant||||||||1|OSBP|Uniprot_gn||protein_coding||,C|ENSMMUG00000001745|ENSMMUT00000002466|Transcript|intron_variant||||||||1|OSBP|Uniprot_gn||protein_coding||	GT:AP	0|1:0.180,0.820	0|1:0.385,0.620	0|1:0.192,0.808	1|0:0.597,0.250	0|0:0.000,0.000	0|0:0.038,0.135	1|0:0.727,0.562	0|0:0.162,0.185	11,59375747,A,C,chr14:14262542-14262543:A,C	record not found																		C	0.5	0.125	A	2.618	0.1056	7	0.0674	407
chr14	72184435	0	G	A	100	PASS	CSQ=A|ENSMMUG00000010317|ENSMMUT00000014432|Transcript|intron_variant||||||||-1|UCP3|Uniprot_gn||protein_coding||,A|ENSMMUG00000010317|ENSMMUT00000014434|Transcript|intron_variant||||||||-1|UCP3|Uniprot_gn||protein_coding||,A|ENSMMUG00000010317|ENSMMUT00000043850|Transcript|downstream_gene_variant|||||||702|-1|UCP3|Uniprot_gn||protein_coding||	GT:AP	1|1:0.928,0.975	1|1:1.000,1.000	1|1:0.962,0.975	1|1:0.962,0.915	1|0:0.730,0.270	0|0:0.167,0.262	1|1:0.993,0.983	0|0:0.382,0.178	11,73712639,G,A,chr14:72184434-72184435:G,A	record not found																		G	0	0.625	A	7.273	0.007001	0	0.0674	407
chr14	72186082	0	G	A	100	PASS	CSQ=A|ENSMMUG00000010317|ENSMMUT00000014432|Transcript|intron_variant||||||||-1|UCP3|Uniprot_gn||protein_coding||,A|ENSMMUG00000010317|ENSMMUT00000014434|Transcript|intron_variant||||||||-1|UCP3|Uniprot_gn||protein_coding||,A|ENSMMUG00000010317|ENSMMUT00000043850|Transcript|3_prime_UTR_variant|906|||||||-1|UCP3|Uniprot_gn||protein_coding||	GT:AP	1|1:1.000,1.000	1|1:1.000,1.000	1|1:1.000,1.000	1|1:1.000,1.000	1|0:0.705,0.295	0|0:0.010,0.015	1|1:0.990,0.990	0|0:0.085,0.025	11,73714790,G,A,chr14:72186081-72186082:G,A	record not found																		G	0	0.625	A	7.273	0.007001	0	0.0674	407
chr19	8212902	0	T	A	100	PASS	CSQ=A|ENSMMUG00000011178|ENSMMUT00000015628|Transcript|downstream_gene_variant|||||||50|1|CERS4|HGNC||protein_coding||,A|ENSMMUG00000011178|ENSMMUT00000038808|Transcript|downstream_gene_variant|||||||408|1|CERS4|HGNC|HGNC:23747|protein_coding||	GT:AP	1|0:0.525,0.475	1|0:0.600,0.390	1|0:0.580,0.420	0|1:0.230,0.780	0|0:0.005,0.005	0|0:0.060,0.115	0|1:0.510,0.535	0|0:0.140,0.045	19,8327048,T,A,chr19:8212901-8212902:T,A	record not found																		A	0.5	0.125	T	2.618	0.1056	7	0.0674	407
chr14	10169167	0	G	A	100	PASS	CSQ=A|ENSMMUG00000012948|ENSMMUT00000018158|Transcript|intron_variant||||||||-1|PLCB3|Uniprot_gn||protein_coding||,A|ENSMMUG00000012948|ENSMMUT00000018159|Transcript|intron_variant||||||||-1|PLCB3|Uniprot_gn||protein_coding||	GT:AP	1|1:0.680,0.750	0|1:0.400,0.600	1|1:1.000,0.995	1|0:0.510,0.500	1|0:0.560,0.435	0|1:0.565,0.565	0|0:0.365,0.050	0|0:0.000,0.010	11,64027100,G,A,chr14:10169166-10169167:G,A	record not found																		G	0.25	0.75	A	4	0.0455	0.1111	0.07256	378
chr1	57457607	0	C	T	100	PASS	CSQ=T|ENSMMUG00000013679|ENSMMUT00000019210|Transcript|upstream_gene_variant|||||||40|1|ACOT11|HGNC|HGNC:18156|protein_coding||	GT:AP	1|1:1.000,1.000	1|0:0.623,0.377	0|1:0.382,0.618	0|1:0.345,0.655	1|1:1.000,1.000	1|1:1.000,1.000	1|1:1.000,1.000	1|1:1.000,1.000	1,55050278,C,T,chr1:57457606-57457607:C,T	record not found																		C	0.375	0	T	3.692	0.05466	NA	0.07392	371
chr1	57479818	0	T	C	100	PASS	CSQ=C|ENSMMUG00000013679|ENSMMUT00000019210|Transcript|intron_variant||||||||1|ACOT11|HGNC|HGNC:18156|protein_coding||,C|ENSMMUG00000013680|ENSMMUT00000019212|Transcript|downstream_gene_variant|||||||2309|-1|FAM151A|HGNC|HGNC:25032|protein_coding||,C|ENSMMUG00000013680|ENSMMUT00000019213|Transcript|downstream_gene_variant|||||||2399|-1|FAM151A|HGNC||protein_coding||	GT:AP	1|1:0.995,0.995	1|0:0.688,0.343	0|1:0.400,0.600	0|1:0.387,0.642	1|1:0.983,0.998	1|1:0.988,0.980	1|1:0.933,0.970	1|1:0.955,0.967	1,55072526,T,C,chr1:57479817-57479818:T,C	record not found																		T	0.375	0	C	3.692	0.05466	NA	0.07392	371
chr1	57739770	0	G	A	100	PASS	CSQ=A|ENSMMUG00000021577|ENSMMUT00000030362|Transcript|intron_variant||||||rs195033010||-1|DHCR24|Uniprot_gn||protein_coding||	GT:AP	1|0:0.727,0.387	0|0:0.000,0.002	0|0:0.000,0.000	0|0:0.040,0.108	0|1:0.488,0.513	0|1:0.400,0.600	1|0:0.553,0.512	0|1:0.462,0.555	1,55336802,G,A,chr1:57739769-57739770:G,A	record not found																		A	0.125	0.5	G	2.618	0.1056	0.1429	0.07392	371
chr1	173807246	0	A	G	100	PASS	CSQ=G||||intergenic_variant||||||||||||||	GT:AP	1|1:1.000,0.985	1|0:0.710,0.305	0|1:0.395,0.605	0|1:0.345,0.450	1|1:1.000,1.000	1|1:1.000,1.000	1|1:0.955,0.950	1|1:0.990,0.980	1,196683071,A,G,chr1:173807245-173807246:A,G	record not found																		A	0.375	0	G	3.692	0.05466	NA	0.07392	371
chr2	98535529	0	G	A	100	PASS	CSQ=A|ENSMMUG00000000984|ENSMMUT00000027632|Transcript|downstream_gene_variant|||||||546|-1|VILL|HGNC||protein_coding||,A|ENSMMUG00000000984|ENSMMUT00000045890|Transcript|downstream_gene_variant|||||||523|-1|VILL|HGNC|HGNC:30906|protein_coding||,A|ENSMMUG00000000985|ENSMMUT00000001405|Transcript|3_prime_UTR_variant|2429|||||||1|PLCD1|Uniprot_gn||protein_coding||,A|ENSMMUG00000000984|ENSMMUT000000…	GT:AP	1|1:1.000,0.995	1|0:0.605,0.395	0|1:0.390,0.610	0|1:0.535,0.595	1|1:1.000,0.985	1|1:0.905,0.815	1|1:1.000,0.945	1|1:1.000,0.955	3,38049209,G,A,chr2:98535528-98535529:G,A	record not found																		G	0.375	0	A	3.692	0.05466	NA	0.07392	371
chr2	101395425	0	G	A	100	PASS	CSQ=A|ENSMMUG00000005531|ENSMMUT00000007787|Transcript|intron_variant||||||||1|EHHADH|Uniprot_gn||protein_coding||	GT:AP	1|0:0.740,0.525	0|0:0.030,0.020	0|0:0.200,0.195	0|0:0.005,0.015	1|0:0.710,0.290	1|0:0.550,0.450	1|0:0.625,0.370	1|0:0.605,0.310	3,184966097,G,A,chr2:101395424-101395425:G,A	record not found																		A	0.125	0.5	G	2.618	0.1056	0.1429	0.07392	371
chr9	93139638	0	C	A	100	PASS	CSQ=A|ENSMMUG00000014715|ENSMMUT00000042752|Transcript|intron_variant||||||||-1|FRA10AC1|Uniprot_gn||protein_coding||,A|ENSMMUG00000014715|ENSMMUT00000020631|Transcript|intron_variant||||||||-1|FRA10AC1|Uniprot_gn||protein_coding||	GT:AP	1|1:0.985,0.985	1|0:0.715,0.285	1|0:0.705,0.295	1|0:0.620,0.425	1|1:0.975,0.985	1|1:0.830,0.895	1|1:0.890,0.910	1|1:0.900,0.975	10,95441134,C,A,chr9:93139637-93139638:C,A	record not found																		C	0.375	0	A	3.692	0.05466	NA	0.07392	371
chr9	112070143	0	C	T	100	PASS	CSQ=T|ENSMMUG00000001155|ENSMMUT00000001631|Transcript|intron_variant||||||||1|ACSL5|HGNC||protein_coding||,T|ENSMMUG00000001155|ENSMMUT00000001628|Transcript|intron_variant||||||||1|ACSL5|HGNC||protein_coding||,T|ENSMMUG00000001155|ENSMMUT00000001630|Transcript|intron_variant||||||||1|ACSL5|HGNC|HGNC:16526|protein_coding||	GT:AP	0|0:0.000,0.000	0|1:0.355,0.645	0|1:0.290,0.710	0|1:0.355,0.680	0|0:0.000,0.000	0|0:0.000,0.000	0|0:0.000,0.005	0|0:0.000,0.005	10,114169241,C,T,chr9:112070142-112070143:C,T	record not found																		T	0.375	0	C	3.692	0.05466	NA	0.07392	371
chr10	42706469	0	T	G	100	PASS	CSQ=G|ENSMMUG00000001012|ENSMMUT00000001443|Transcript|upstream_gene_variant|||||||76|1|PLCB4|Uniprot_gn||protein_coding||	GT:AP	1|1:0.982,0.965	0|1:0.445,0.477	0|1:0.387,0.607	1|0:0.595,0.407	1|1:0.998,0.998	1|1:0.908,0.942	1|1:0.962,0.835	1|1:0.890,0.788	20,9376096,T,G,chr10:42706468-42706469:T,G	record not found																		T	0.375	0	G	3.692	0.05466	NA	0.07392	371
chr11	14996595	0	G	A	100	PASS	CSQ=A|ENSMMUG00000009870|ENSMMUT00000013792|Transcript|intron_variant||||||||-1|GUCY2C|HGNC|HGNC:4688|protein_coding||	GT:AP	1|0:0.455,0.395	0|0:0.105,0.095	0|0:0.005,0.000	0|0:0.045,0.025	1|0:0.595,0.405	0|1:0.445,0.555	1|0:0.515,0.420	1|0:0.565,0.555	12,14766467,G,A,chr11:14996594-14996595:G,A	record not found																		A	0.125	0.5	G	2.618	0.1056	0.1429	0.07392	371
chr12	61683353	0	T	A	100	PASS	CSQ=A|ENSMMUG00000012822|ENSMMUT00000017988|Transcript|intron_variant||||||||1|PLCL1|Uniprot_gn||protein_coding||	GT:AP	1|1:1.000,1.000	1|0:0.630,0.370	0|1:0.265,0.735	0|1:0.430,0.570	1|1:1.000,1.000	1|1:1.000,1.000	1|1:1.000,1.000	1|1:1.000,1.000	2,198951032,T,A,chr12:61683352-61683353:T,A	record not found																		T	0.375	0	A	3.692	0.05466	NA	0.07392	371
chr12	61685721	0	T	C	100	PASS	CSQ=C|ENSMMUG00000012822|ENSMMUT00000017988|Transcript|intron_variant||||||||1|PLCL1|Uniprot_gn||protein_coding||	GT:AP	1|1:0.990,0.985	1|0:0.605,0.395	0|1:0.260,0.740	0|1:0.360,0.640	1|1:1.000,0.995	1|1:0.985,0.995	1|1:1.000,1.000	1|1:1.000,0.975	2,198953382,T,C,chr12:61685720-61685721:T,C	record not found																		T	0.375	0	C	3.692	0.05466	NA	0.07392	371
chr12	61686131	0	A	G	100	PASS	CSQ=G|ENSMMUG00000012822|ENSMMUT00000017988|Transcript|splice_region_variant&intron_variant||||||||1|PLCL1|Uniprot_gn||protein_coding||	GT:AP	1|1:1.000,1.000	1|0:0.625,0.375	0|1:0.285,0.715	0|1:0.380,0.620	1|1:1.000,1.000	1|1:1.000,1.000	1|1:0.990,1.000	1|1:1.000,0.995	2,198953791,A,G,chr12:61686130-61686131:A,G	record not found																		A	0.375	0	G	3.692	0.05466	NA	0.07392	371
chr13	85917832	0	G	A	100	PASS	CSQ=A|ENSMMUG00000002673|ENSMMUT00000003807|Transcript|upstream_gene_variant|||||||1105|1|ELMOD3|Uniprot_gn||protein_coding||,A|ENSMMUG00000019416|ENSMMUT00000027280|Transcript|5_prime_UTR_variant|8|||||||-1|RETSAT|Uniprot_gn||protein_coding||,A|ENSMMUG00000002673|ENSMMUT00000004384|Transcript|upstream_gene_variant|||||||2565|1|ELMOD3|Uniprot_gn||protein_coding||,A|ENSMMUG00000019416|ENSMMUT00000…	GT:AP	0|0:0.000,0.000	1|0:0.635,0.365	0|1:0.325,0.675	0|1:0.460,0.540	0|0:0.000,0.000	0|0:0.000,0.000	0|0:0.000,0.000	0|0:0.000,0.000	2,85581644,G,A,chr13:85917831-85917832:G,A	record not found																		A	0.375	0	G	3.692	0.05466	NA	0.07392	371
chr15	693413	0	G	C	100	PASS	CSQ=C|ENSMMUG00000019607|ENSMMUT00000027531|Transcript|intron_variant||||||||1|PNPLA7|Uniprot_gn||protein_coding||,C|ENSMMUG00000019607|ENSMMUT00000047262|Transcript|missense_variant|89|89|30|G/A|gGt/gCt|||1|PNPLA7|Uniprot_gn||protein_coding||	GT:AP	1|1:1.000,1.000	0|0:0.000,0.005	1|0:0.525,0.475	0|1:0.450,0.550	1|1:1.000,1.000	1|1:1.000,1.000	1|1:1.000,0.995	1|1:0.965,0.980	9,140442053,C,G,chr15:693412-693413:G,C	ENSP00000360505	458	-1	GAA G[G/C]T TCA	30	G	A	Single AA Change	0.25	Neutral	144	30	0.536	Tolerated	3.32	53		PNPLA7	G	0.5	0	C	5.333	0.02092	NA	0.07392	371
chr15	693413	0	G	C	100	PASS	CSQ=C|ENSMMUG00000019607|ENSMMUT00000027531|Transcript|intron_variant||||||||1|PNPLA7|Uniprot_gn||protein_coding||,C|ENSMMUG00000019607|ENSMMUT00000047262|Transcript|missense_variant|89|89|30|G/A|gGt/gCt|||1|PNPLA7|Uniprot_gn||protein_coding||	GT:AP	1|1:1.000,1.000	0|0:0.000,0.005	1|0:0.525,0.475	0|1:0.450,0.550	1|1:1.000,1.000	1|1:1.000,1.000	1|1:1.000,0.995	1|1:0.965,0.980	9,140442053,C,G,chr15:693412-693413:G,C	ENSP00000384610	1342	-1	GAA G[G/C]T TCA	30	G	A	Single AA Change	0.45	Neutral	168	30	0.547	Tolerated	3.33	43		PNPLA7	G	0.5	0	C	5.333	0.02092	NA	0.07392	371
chr15	693948	0	G	A	100	PASS	CSQ=A|ENSMMUG00000019607|ENSMMUT00000027531|Transcript|intron_variant||||||||1|PNPLA7|Uniprot_gn||protein_coding||,A|ENSMMUG00000019607|ENSMMUT00000047262|Transcript|intron_variant||||||||1|PNPLA7|Uniprot_gn||protein_coding||	GT:AP	1|1:0.995,1.000	0|0:0.000,0.010	1|0:0.510,0.490	0|1:0.500,0.510	1|1:1.000,1.000	1|1:1.000,1.000	1|1:1.000,1.000	1|1:1.000,0.995	9,140441508,G,A,chr15:693947-693948:G,A	record not found																		G	0.5	0	A	5.333	0.02092	NA	0.07392	371
chr15	715568	0	T	C	100	PASS	CSQ=C|ENSMMUG00000019607|ENSMMUT00000027531|Transcript|splice_region_variant&intron_variant||||||||1|PNPLA7|Uniprot_gn||protein_coding||,C|ENSMMUG00000019607|ENSMMUT00000047262|Transcript|splice_region_variant&intron_variant||||||||1|PNPLA7|Uniprot_gn||protein_coding||	GT:AP	1|1:1.000,1.000	0|0:0.050,0.045	1|0:0.510,0.490	1|0:0.505,0.495	1|1:1.000,1.000	1|1:1.000,0.990	1|1:1.000,0.980	1|1:0.925,0.975	9,140417175,T,C,chr15:715567-715568:T,C	record not found																		T	0.5	0	C	5.333	0.02092	NA	0.07392	371
chr18	3496026	0	C	T	100	PASS	CSQ=T||||intergenic_variant||||||||||||||	GT:AP	0|0:0.110,0.085	1|0:0.615,0.385	0|1:0.475,0.525	1|0:0.545,0.180	0|0:0.330,0.105	0|0:0.020,0.015	0|0:0.165,0.190	0|0:0.015,0.000	no liftOver	no liftOver																		T	0.375	0	C	3.692	0.05466	NA	0.07392	371
chr19	8212610	0	G	T	100	PASS	CSQ=T|ENSMMUG00000011178|ENSMMUT00000015628|Transcript|intron_variant||||||||1|CERS4|HGNC||protein_coding||,T|ENSMMUG00000011178|ENSMMUT00000038808|Transcript|downstream_gene_variant|||||||116|1|CERS4|HGNC|HGNC:23747|protein_coding||	GT:AP	0|0:0.010,0.010	0|1:0.500,0.500	1|0:0.700,0.300	0|1:0.255,0.745	0|0:0.000,0.000	0|0:0.020,0.035	0|0:0.050,0.095	0|0:0.000,0.000	19,8326751,G,T,chr19:8212609-8212610:G,T	record not found																		T	0.375	0	G	3.692	0.05466	NA	0.07392	371
chr20	82183455	0	G	A	100	PASS	CSQ=A|ENSMMUG00000020053|ENSMMUT00000028198|Transcript|3_prime_UTR_variant|3852|||||||-1|MBTPS1|Uniprot_gn||protein_coding||,A|ENSMMUG00000020053|ENSMMUT00000028199|Transcript|3_prime_UTR_variant|2566|||||||-1|MBTPS1|Uniprot_gn||protein_coding||	GT:AP	1|1:0.985,0.995	1|0:0.670,0.330	0|1:0.260,0.740	0|1:0.330,0.675	1|1:1.000,1.000	1|1:0.990,0.975	1|1:0.985,1.000	1|1:1.000,1.000	16,84087857,G,A,chr20:82183454-82183455:G,A	record not found																		G	0.375	0	A	3.692	0.05466	NA	0.07392	371
chr20	82183895	0	C	T	100	PASS	CSQ=T|ENSMMUG00000020053|ENSMMUT00000028198|Transcript|intron_variant||||||||-1|MBTPS1|Uniprot_gn||protein_coding||,T|ENSMMUG00000020053|ENSMMUT00000028199|Transcript|intron_variant||||||||-1|MBTPS1|Uniprot_gn||protein_coding||	GT:AP	1|1:1.000,1.000	1|0:0.685,0.315	0|1:0.205,0.795	0|1:0.355,0.650	1|1:1.000,1.000	1|1:1.000,1.000	1|1:1.000,1.000	1|1:1.000,1.000	16,84088298,C,T,chr20:82183894-82183895:C,T	record not found																		C	0.375	0	T	3.692	0.05466	NA	0.07392	371
chr20	82184032	0	G	C	100	PASS	CSQ=C|ENSMMUG00000020053|ENSMMUT00000028198|Transcript|intron_variant||||||rs195032657||-1|MBTPS1|Uniprot_gn||protein_coding||,C|ENSMMUG00000020053|ENSMMUT00000028199|Transcript|intron_variant||||||rs195032657||-1|MBTPS1|Uniprot_gn||protein_coding||	GT:AP	1|1:1.000,1.000	1|0:0.730,0.275	0|1:0.225,0.775	0|1:0.315,0.685	1|1:1.000,1.000	1|1:0.990,0.995	1|1:0.990,1.000	1|1:1.000,1.000	16,84088435,G,C,chr20:82184031-82184032:G,C	record not found																		G	0.375	0	C	3.692	0.05466	NA	0.07392	371
chr1	49336513	0	T	A	100	PASS	CSQ=A|ENSMMUG00000002714|ENSMMUT00000003861|Transcript|intron_variant||||||||1|FAAH|HGNC|HGNC:3553|protein_coding||	GT:AP	1|0:0.465,0.400	0|0:0.000,0.015	1|0:0.715,0.285	1|0:0.675,0.325	0|0:0.000,0.000	0|0:0.015,0.005	0|0:0.040,0.115	0|0:0.005,0.000	1,46874900,T,A,chr1:49336512-49336513:T,A	record not found																		A	0.375	0	T	3.692	0.05466	NA	0.07514	365
chr1	89198781	0	C	T	100	PASS	CSQ=T|ENSMMUG00000006836|ENSMMUT00000009563|Transcript|missense_variant|541|320|107|A/V|gCt/gTt|||1|CLCA1|Uniprot_gn||protein_coding||	GT:AP	0|0:0.210,0.197	1|0:0.580,0.265	0|0:0.022,0.062	0|0:0.027,0.082	0|1:0.410,0.590	0|1:0.545,0.685	0|1:0.457,0.495	0|1:0.430,0.582	1,86939428,C,T,chr1:89198780-89198781:C,T	ENSP00000234701	914	1	GTT G[C/T]T GAG	107	A	V	Single AA Change	-3.24	Deleterious	183	30	0.012	Damaging	2.79	155		CLCA1	T	0.125	0.5	C	2.618	0.1056	0.1429	0.07514	365
chr1	89198781	0	C	T	100	PASS	CSQ=T|ENSMMUG00000006836|ENSMMUT00000009563|Transcript|missense_variant|541|320|107|A/V|gCt/gTt|||1|CLCA1|Uniprot_gn||protein_coding||	GT:AP	0|0:0.210,0.197	1|0:0.580,0.265	0|0:0.022,0.062	0|0:0.027,0.082	0|1:0.410,0.590	0|1:0.545,0.685	0|1:0.457,0.495	0|1:0.430,0.582	1,86939428,C,T,chr1:89198780-89198781:C,T	ENSP00000378200	914	1	GTT G[C/T]T GAG	107	A	V	Single AA Change	-3.24	Deleterious	183	30	0.012	Damaging	2.79	155		CLCA1	T	0.125	0.5	C	2.618	0.1056	0.1429	0.07514	365
chr1	89219586	0	G	T	100	PASS	CSQ=T|ENSMMUG00000006836|ENSMMUT00000009563|Transcript|intron_variant||||||||1|CLCA1|Uniprot_gn||protein_coding||	GT:AP	0|0:0.000,0.002	1|0:0.680,0.308	0|0:0.000,0.000	0|0:0.010,0.030	0|1:0.392,0.607	0|1:0.375,0.625	0|1:0.450,0.553	0|1:0.440,0.555	1,86958826,G,T,chr1:89219585-89219586:G,T	record not found																		T	0.125	0.5	G	2.618	0.1056	0.1429	0.07514	365
chr1	89219799	0	C	G	100	PASS	CSQ=G|ENSMMUG00000006836|ENSMMUT00000009563|Transcript|intron_variant||||||||1|CLCA1|Uniprot_gn||protein_coding||	GT:AP	0|0:0.000,0.000	1|0:0.665,0.335	0|0:0.000,0.000	0|0:0.000,0.000	0|1:0.382,0.618	0|1:0.360,0.640	0|1:0.480,0.520	0|1:0.430,0.570	1,86959037,C,G,chr1:89219798-89219799:C,G	record not found																		G	0.125	0.5	C	2.618	0.1056	0.1429	0.07514	365
chr1	89298060	0	G	T	100	PASS	CSQ=T|ENSMMUG00000010306|ENSMMUT00000014408|Transcript|intron_variant||||||||1|CLCA4|HGNC|HGNC:2018|protein_coding||	GT:AP	0|0:0.135,0.123	1|0:0.702,0.298	0|0:0.000,0.000	0|0:0.002,0.020	0|1:0.368,0.632	0|1:0.358,0.642	1|0:0.433,0.407	0|1:0.412,0.587	1,87040855,G,T,chr1:89298059-89298060:G,T	record not found																		T	0.125	0.5	G	2.618	0.1056	0.1429	0.07514	365
chr1	89302572	0	C	T	100	PASS	CSQ=T|ENSMMUG00000010306|ENSMMUT00000014408|Transcript|intron_variant||||||||1|CLCA4|HGNC|HGNC:2018|protein_coding||	GT:AP	0|0:0.002,0.000	1|0:0.652,0.347	0|0:0.000,0.000	0|0:0.000,0.012	0|1:0.390,0.610	0|1:0.395,0.605	0|1:0.463,0.538	0|1:0.455,0.558	1,87045341,C,T,chr1:89302571-89302572:C,T	record not found																		T	0.125	0.5	C	2.618	0.1056	0.1429	0.07514	365
chr5	92551827	0	A	G	100	PASS	CSQ=G|ENSMMUG00000009091|ENSMMUT00000012722|Transcript|intron_variant||||||||1|MTTP|HGNC|HGNC:7467|protein_coding||	GT:AP	1|0:0.935,0.065	1|1:1.000,1.000	1|0:0.920,0.080	0|0:0.035,0.030	1|1:1.000,1.000	1|1:1.000,1.000	1|1:1.000,1.000	1|1:1.000,1.000	4,100503266,A,G,chr5:92551826-92551827:A,G	record not found																		A	0.5	0	G	5.333	0.02092	NA	0.07514	365
chr6	1341725	0	T	C	100	PASS	CSQ=C|ENSMMUG00000000742|ENSMMUT00000001064|Transcript|intron_variant||||||||-1|PLEKHG4B|HGNC|HGNC:29399|protein_coding||	GT:AP	1|0:0.680,0.370	1|1:0.845,0.865	0|0:0.080,0.070	0|0:0.075,0.080	1|1:0.910,0.860	1|1:0.835,0.735	1|1:0.810,0.840	1|1:0.780,0.870	no liftOver	no liftOver																		T	0.625	0	C	7.273	0.007001	NA	0.07514	365
chr7	130713847	0	C	G	100	PASS	CSQ=G|ENSMMUG00000021327|ENSMMUT00000030014|Transcript|upstream_gene_variant|||||||36|-1|PIGH|Uniprot_gn||protein_coding||	GT:AP	1|0:0.370,0.330	1|1:0.990,0.995	0|1:0.545,0.670	0|1:0.415,0.555	1|1:1.000,1.000	1|1:0.965,0.955	1|1:0.950,0.985	1|1:0.975,0.995	14,68066989,C,G,chr7:130713846-130713847:C,G	record not found																		C	0.375	0	G	3.692	0.05466	NA	0.07514	365
chr7	144321880	0	A	G	100	PASS	CSQ=G|ENSMMUG00000019713|ENSMMUT00000027703|Transcript|missense_variant|1020|992|331|D/G|gAt/gGt|||1|TSHR|HGNC||protein_coding||	GT:AP	1|0:0.555,0.445	0|0:0.280,0.185	1|0:0.530,0.355	1|0:0.550,0.510	0|0:0.000,0.000	0|0:0.130,0.075	0|0:0.140,0.105	0|0:0.210,0.240	14,81609394,T,C,chr7:144321879-144321880:A,G	reference nucleotide not matched																		G	0.375	0	A	3.692	0.05466	NA	0.07514	365
chr7	144322053	0	G	A	100	PASS	CSQ=A|ENSMMUG00000019713|ENSMMUT00000027703|Transcript|missense_variant|1193|1165|389|V/M|Gtg/Atg|||1|TSHR|HGNC||protein_coding||	GT:AP	1|0:0.520,0.480	0|0:0.020,0.005	1|0:0.620,0.380	1|0:0.555,0.445	0|0:0.000,0.000	0|0:0.045,0.015	0|0:0.015,0.000	0|0:0.000,0.000	14,81609567,C,T,chr7:144322052-144322053:G,A	reference nucleotide not matched																		A	0.375	0	G	3.692	0.05466	NA	0.07514	365
chr7	144322055	0	G	A	100	PASS	CSQ=A|ENSMMUG00000019713|ENSMMUT00000027703|Transcript|synonymous_variant|1195|1167|389|V|gtG/gtA|||1|TSHR|HGNC||protein_coding||	GT:AP	1|0:0.535,0.465	0|0:0.005,0.005	1|0:0.610,0.390	1|0:0.585,0.415	0|0:0.000,0.000	0|0:0.005,0.000	0|0:0.015,0.000	0|0:0.005,0.000	14,81609569,C,T,chr7:144322054-144322055:G,A	reference nucleotide not matched																		A	0.375	0	G	3.692	0.05466	NA	0.07514	365
chr7	144322066	0	A	G	100	PASS	CSQ=G|ENSMMUG00000019713|ENSMMUT00000027703|Transcript|missense_variant|1206|1178|393|N/S|aAt/aGt|||1|TSHR|HGNC||protein_coding||	GT:AP	1|0:0.565,0.435	0|0:0.000,0.000	1|0:0.655,0.345	1|0:0.570,0.430	0|0:0.000,0.000	0|0:0.005,0.000	0|0:0.000,0.000	0|0:0.005,0.000	14,81609580,T,C,chr7:144322065-144322066:A,G	reference nucleotide not matched																		G	0.375	0	A	3.692	0.05466	NA	0.07514	365
chr7	144322184	0	C	T	100	PASS	CSQ=T|ENSMMUG00000019713|ENSMMUT00000027703|Transcript|synonymous_variant|1324|1296|432|N|aaC/aaT|||1|TSHR|HGNC||protein_coding||	GT:AP	1|0:0.525,0.475	0|0:0.120,0.115	1|0:0.610,0.390	1|0:0.550,0.450	0|0:0.020,0.000	0|0:0.005,0.005	0|0:0.020,0.010	0|0:0.005,0.000	14,81609698,G,A,chr7:144322183-144322184:C,T	reference nucleotide not matched																		T	0.375	0	C	3.692	0.05466	NA	0.07514	365
chr10	85863778	0	C	G	100	PASS	CSQ=G|ENSMMUG00000003357|ENSMMUT00000004745|Transcript|downstream_gene_variant|||||||18|1|SREBF2|HGNC||protein_coding||,G|ENSMMUG00000003357|ENSMMUT00000004743|Transcript|downstream_gene_variant|||||||18|1|SREBF2|HGNC|HGNC:11290|protein_coding||	GT:AP	0|1:0.450,0.550	1|1:1.000,1.000	0|1:0.270,0.730	1|0:0.755,0.275	1|1:1.000,1.000	1|1:1.000,1.000	1|1:0.990,0.985	1|1:1.000,1.000	22,42301682,C,G,chr10:85863777-85863778:C,G	record not found																		C	0.375	0	G	3.692	0.05466	NA	0.07514	365
chr11	47263754	0	G	A	100	PASS	CSQ=A|ENSMMUG00000016471|ENSMMUT00000046679|Transcript|downstream_gene_variant|||||||2744|-1|CERS5|HGNC||protein_coding||,A|ENSMMUG00000016471|ENSMMUT00000023135|Transcript|intron_variant||||||||-1|CERS5|HGNC|HGNC:23749|protein_coding||	GT:AP	0|0:0.000,0.000	1|0:0.590,0.445	0|0:0.000,0.000	0|0:0.035,0.000	1|0:0.510,0.490	1|0:0.590,0.420	1|0:0.610,0.400	0|1:0.270,0.730	12,50528548,G,A,chr11:47263753-47263754:G,A	record not found																		A	0.125	0.5	G	2.618	0.1056	0.1429	0.07514	365
chr12	104789117	0	T	G	100	PASS	CSQ=G|ENSMMUG00000023435|ENSMMUT00000032971|Transcript|intron_variant||||||||1|AGXT|Uniprot_gn||protein_coding||	GT:AP	0|1:0.525,0.705	1|1:1.000,0.990	0|1:0.405,0.605	0|1:0.420,0.815	1|1:0.990,0.990	1|1:0.965,0.980	1|1:0.965,0.870	1|1:0.950,0.970	2,241817963,T,G,chr12:104789116-104789117:T,G	record not found																		T	0.375	0	G	3.692	0.05466	NA	0.07514	365
chr12	104789145	0	C	T	100	PASS	CSQ=T|ENSMMUG00000023435|ENSMMUT00000032971|Transcript|intron_variant||||||||1|AGXT|Uniprot_gn||protein_coding||	GT:AP	0|1:0.555,0.635	1|1:1.000,0.995	0|1:0.440,0.560	0|1:0.465,0.830	1|1:1.000,1.000	1|1:0.980,0.980	1|1:0.970,0.910	1|1:0.975,0.995	2,241817991,C,T,chr12:104789144-104789145:C,T	record not found																rs148485020		C	0.375	0	T	3.692	0.05466	NA	0.07514	365
chr15	74594106	0	A	G	100	PASS	CSQ=G|ENSMMUG00000015093|ENSMMUT00000021165|Transcript|intron_variant||||||||-1|VLDLR|Uniprot_gn||protein_coding||,G|ENSMMUG00000015093|ENSMMUT00000021157|Transcript|downstream_gene_variant|||||||3563|-1|VLDLR|Uniprot_gn||protein_coding||,G|ENSMMUG00000015093|ENSMMUT00000021168|Transcript|intron_variant||||||||-1|VLDLR|Uniprot_gn||protein_coding||,G|ENSMMUG00000015093|ENSMMUT00000021167|Transcrip…	GT:AP	0|1:0.375,0.710	1|1:0.985,0.975	0|0:0.325,0.330	0|0:0.275,0.285	1|1:0.935,0.995	1|1:0.960,0.955	1|1:0.985,0.950	1|1:0.945,0.950	9,2646857,A,G,chr15:74594105-74594106:A,G	record not found																		A	0.625	0	G	7.273	0.007001	NA	0.07514	365
chr16	32026604	0	A	T	100	PASS	CSQ=T|ENSMMUG00000019039|ENSMMUT00000026750|Transcript|intron_variant||||||||-1|OSBPL7|Uniprot_gn||protein_coding||	GT:AP	0|1:0.255,0.745	0|0:0.000,0.000	1|1:0.975,0.985	1|0:0.670,0.345	0|0:0.000,0.000	0|0:0.005,0.000	0|0:0.095,0.030	0|0:0.015,0.000	17,45894283,A,T,chr16:32026603-32026604:A,T	record not found																		T	0.5	0	A	5.333	0.02092	NA	0.07514	365
chr19	54207323	0	C	T	100	PASS	CSQ=T|ENSMMUG00000000047|ENSMMUT00000000065|Transcript|intron_variant||||||||-1|SULT2A1|Uniprot_gn||protein_coding||	GT:AP	0|0:0.000,0.000	1|0:0.670,0.460	0|0:0.030,0.015	0|0:0.140,0.055	0|1:0.430,0.570	1|0:0.680,0.280	0|1:0.300,0.775	0|1:0.465,0.530	19,48385555,C,T,chr19:54207322-54207323:C,T	record not found																		T	0.125	0.5	C	2.618	0.1056	0.1429	0.07514	365
chr1	138654274	0	G	T	100	PASS	CSQ=T|ENSMMUG00000009930|ENSMMUT00000013864|Transcript|5_prime_UTR_variant|48|||||||-1|PIGM|HGNC|HGNC:18858|protein_coding||	GT:AP	1|0:0.515,0.485	0|1:0.375,0.625	1|0:0.590,0.410	0|1:0.495,0.560	0|0:0.000,0.000	0|1:0.475,0.525	0|0:0.000,0.005	0|0:0.000,0.000	1,160001734,G,T,chr1:138654273-138654274:G,T	record not found																		T	0.5	0.125	G	2.618	0.1056	7	0.07555	363
chr1	194667432	0	C	A	100	PASS	CSQ=A|ENSMMUG00000019108|ENSMMUT00000015900|Transcript|intron_variant||||||||1|PBX1|HGNC|HGNC:8632|protein_coding||,A|ENSMMUG00000019108|ENSMMUT00000026852|Transcript|intron_variant||||||||1|PBX1|HGNC||protein_coding||,A|ENSMMUG00000019108|ENSMMUT00000026851|Transcript|intron_variant||||||||1|PBX1|HGNC||protein_coding||	GT:AP	1|1:0.985,0.995	1|1:1.000,1.000	1|1:1.000,1.000	1|1:0.875,0.910	1|0:0.795,0.205	1|1:0.985,0.990	0|0:0.265,0.025	0|1:0.285,0.715	1,164781398,C,A,chr1:194667431-194667432:C,A	record not found																		C	0	0.5	A	5.333	0.02092	0	0.07555	363
chr1	194667493	0	T	G	100	PASS	CSQ=G|ENSMMUG00000019108|ENSMMUT00000015900|Transcript|intron_variant||||||||1|PBX1|HGNC|HGNC:8632|protein_coding||,G|ENSMMUG00000019108|ENSMMUT00000026852|Transcript|intron_variant||||||||1|PBX1|HGNC||protein_coding||,G|ENSMMUG00000019108|ENSMMUT00000026851|Transcript|intron_variant||||||||1|PBX1|HGNC||protein_coding||	GT:AP	0|0:0.150,0.025	0|0:0.000,0.000	0|0:0.000,0.000	0|0:0.065,0.065	0|1:0.165,0.835	0|0:0.020,0.015	1|1:0.685,0.870	1|0:0.700,0.300	1,164781459,T,G,chr1:194667492-194667493:T,G	record not found																		G	0	0.5	T	5.333	0.02092	0	0.07555	363
chr1	194667542	0	G	A	100	PASS	CSQ=A|ENSMMUG00000019108|ENSMMUT00000015900|Transcript|intron_variant||||||||1|PBX1|HGNC|HGNC:8632|protein_coding||,A|ENSMMUG00000019108|ENSMMUT00000026852|Transcript|intron_variant||||||||1|PBX1|HGNC||protein_coding||,A|ENSMMUG00000019108|ENSMMUT00000026851|Transcript|intron_variant||||||||1|PBX1|HGNC||protein_coding||	GT:AP	1|1:0.890,0.960	1|1:1.000,1.000	1|1:1.000,1.000	1|1:0.970,0.965	1|0:0.840,0.160	1|1:0.980,0.975	0|0:0.440,0.090	0|1:0.285,0.690	1,164781508,G,A,chr1:194667541-194667542:G,A	record not found																		G	0	0.5	A	5.333	0.02092	0	0.07555	363
chr5	176244266	0	A	G	100	PASS	CSQ=G|ENSMMUG00000016747|ENSMMUT00000023529|Transcript|intron_variant||||||||-1|ENPP6|HGNC|HGNC:23409|protein_coding||	GT:AP	1|1:0.625,0.885	1|1:1.000,1.000	1|1:1.000,1.000	1|1:0.990,1.000	0|1:0.210,0.780	1|1:1.000,1.000	0|1:0.335,0.600	0|0:0.405,0.170	4,185045203,A,G,chr5:176244265-176244266:A,G	record not found																		A	0	0.5	G	5.333	0.02092	0	0.07555	363
chr7	53661560	0	G	A	100	PASS	CSQ=A|ENSMMUG00000012974|ENSMMUT00000018195|Transcript|intron_variant||||||||-1|SCAMP2|HGNC|HGNC:10564|protein_coding||	GT:AP	1|0:0.485,0.475	0|1:0.335,0.665	0|1:0.390,0.610	0|1:0.285,0.400	1|1:1.000,0.995	0|1:0.405,0.930	1|1:0.990,0.960	1|1:0.915,0.930	15,75144293,G,A,chr7:53661559-53661560:G,A	record not found																		G	0.5	0.125	A	2.618	0.1056	7	0.07555	363
chr12	82675984	0	C	T	100	PASS	CSQ=T|ENSMMUG00000031213|ENSMMUT00000044596|Transcript|intron_variant||||||||1||||protein_coding||,T|ENSMMUG00000021877|ENSMMUT00000026835|Transcript|3_prime_UTR_variant|1551|||||||-1|PRKAG3|Uniprot_gn||protein_coding||	GT:AP	0|1:0.460,0.540	0|1:0.360,0.640	1|0:0.630,0.370	1|0:0.615,0.385	0|0:0.000,0.000	1|0:0.655,0.345	0|0:0.035,0.085	0|0:0.010,0.005	2,219688423,C,T,chr12:82675983-82675984:C,T	record not found																		T	0.5	0.125	C	2.618	0.1056	7	0.07555	363
chr16	77339131	0	C	T	100	PASS	CSQ=T|ENSMMUG00000012889|ENSMMUT00000018082|Transcript|missense_variant|148|148|50|D/N|Gac/Aac|||-1|PCYT2|HGNC|HGNC:8756|protein_coding||,T|ENSMMUG00000012890|ENSMMUT00000040868|Transcript|downstream_gene_variant|||||||2386|-1|SIRT7|Uniprot_gn||protein_coding||,T|ENSMMUG00000012890|ENSMMUT00000018083|Transcript|downstream_gene_variant|||||||2386|-1|SIRT7|Uniprot_gn||protein_coding||	GT:AP	0|1:0.365,0.705	1|0:0.600,0.400	0|1:0.490,0.510	1|0:0.625,0.375	0|0:0.000,0.000	1|0:0.575,0.425	0|0:0.165,0.200	0|0:0.060,0.035	17,79867420,C,T,chr16:77339130-77339131:C,T	ENSP00000439245	389	-1	GGT [G/A]AC TAC	50	D	N	Single AA Change	-3.7	Deleterious	136	30	0.06	Tolerated	2.78	168		PCYT2	T	0.5	0.125	C	2.618	0.1056	7	0.07555	363
chr16	77339131	0	C	T	100	PASS	CSQ=T|ENSMMUG00000012889|ENSMMUT00000018082|Transcript|missense_variant|148|148|50|D/N|Gac/Aac|||-1|PCYT2|HGNC|HGNC:8756|protein_coding||,T|ENSMMUG00000012890|ENSMMUT00000040868|Transcript|downstream_gene_variant|||||||2386|-1|SIRT7|Uniprot_gn||protein_coding||,T|ENSMMUG00000012890|ENSMMUT00000018083|Transcript|downstream_gene_variant|||||||2386|-1|SIRT7|Uniprot_gn||protein_coding||	GT:AP	0|1:0.365,0.705	1|0:0.600,0.400	0|1:0.490,0.510	1|0:0.625,0.375	0|0:0.000,0.000	1|0:0.575,0.425	0|0:0.165,0.200	0|0:0.060,0.035	17,79867420,C,T,chr16:77339130-77339131:C,T	ENSP00000442050	407	-1	GGT [G/A]AC TAC	50	D	N	Single AA Change	-3.7	Deleterious	136	30	0.031	Damaging	2.79	166		PCYT2	T	0.5	0.125	C	2.618	0.1056	7	0.07555	363
chr16	77563700	0	T	C	100	PASS	CSQ=C|ENSMMUG00000012811|ENSMMUT00000017977|Transcript|intron_variant||||||||-1|FASN|HGNC|HGNC:3594|protein_coding||	GT:AP	0|1:0.295,0.705	1|0:0.705,0.295	1|0:0.525,0.475	1|0:0.600,0.425	0|0:0.000,0.000	1|0:0.530,0.470	0|0:0.150,0.095	0|0:0.100,0.085	17,80050260,T,C,chr16:77563699-77563700:T,C	record not found																		C	0.5	0.125	T	2.618	0.1056	7	0.07555	363
chr2	45591213	0	C	A	100	PASS	CSQ=A|ENSMMUG00000017125|ENSMMUT00000024078|Transcript|5_prime_UTR_variant|59|||||||-1|OSBPL11|HGNC|HGNC:16397|protein_coding||	GT:AP	0|1:0.365,0.635	0|1:0.480,0.615	0|1:0.565,0.595	0|1:0.565,0.630	0|0:0.040,0.080	0|0:0.215,0.315	0|0:0.080,0.170	0|1:0.350,0.450	3,125313864,C,A,chr2:45591212-45591213:C,A	record not found																		A	0.5	0.125	C	2.618	0.1056	7	0.07835	350
chr10	86597314	0	T	G	100	PASS	CSQ=G|ENSMMUG00000010198|ENSMMUT00000014238|Transcript|intron_variant||||||||-1|CYB5R3|EntrezGene||protein_coding||,G|ENSMMUG00000010198|ENSMMUT00000043950|Transcript|intron_variant||||||||-1|CYB5R3|EntrezGene||protein_coding||,G|ENSMMUG00000010194|ENSMMUT00000012634|Transcript|intron_variant||||||||-1|POLDIP3|Uniprot_gn||protein_coding||	GT:AP	1|1:0.775,0.895	1|1:0.995,0.995	1|1:0.980,0.825	1|1:0.995,0.995	1|0:0.595,0.405	1|0:0.515,0.485	0|1:0.420,0.690	1|1:0.970,0.970	22,43020124,T,G,chr10:86597313-86597314:T,G	record not found																		T	0	0.375	G	3.692	0.05466	0	0.07835	350
chr12	35759995	0	C	T	100	PASS	CSQ=T|ENSMMUG00000017594|ENSMMUT00000024742|Transcript|intron_variant||||||||-1|DLX2|HGNC|HGNC:2915|protein_coding||	GT:AP	1|0:0.550,0.450	1|0:0.545,0.455	1|0:0.605,0.395	1|0:0.675,0.325	0|0:0.000,0.000	0|0:0.000,0.000	0|0:0.005,0.005	0|1:0.360,0.655	2,172966529,C,T,chr12:35759994-35759995:C,T	record not found																		T	0.5	0.125	C	2.618	0.1056	7	0.07835	350
chr12	72122181	0	A	C	100	PASS	CSQ=C|ENSMMUG00000016077|ENSMMUT00000022610|Transcript|intron_variant||||||||-1|IDH1|Uniprot_gn||protein_coding||,C|ENSMMUG00000016077|ENSMMUT00000044757|Transcript|intron_variant||||||||-1|IDH1|Uniprot_gn||protein_coding||,C|ENSMMUG00000016077|ENSMMUT00000044755|Transcript|intron_variant||||||||-1|IDH1|Uniprot_gn||protein_coding||	GT:AP	0|1:0.420,0.580	1|0:0.560,0.440	0|1:0.415,0.585	0|1:0.445,0.570	1|1:0.995,1.000	1|1:0.955,0.990	1|1:0.990,0.970	1|0:0.640,0.360	2,209108039,A,C,chr12:72122180-72122181:A,C	record not found																		A	0.5	0.125	C	2.618	0.1056	7	0.07835	350
chr12	72122246	0	T	C	100	PASS	CSQ=C|ENSMMUG00000016077|ENSMMUT00000022610|Transcript|intron_variant||||||||-1|IDH1|Uniprot_gn||protein_coding||,C|ENSMMUG00000016077|ENSMMUT00000044757|Transcript|intron_variant||||||||-1|IDH1|Uniprot_gn||protein_coding||,C|ENSMMUG00000016077|ENSMMUT00000044755|Transcript|intron_variant||||||||-1|IDH1|Uniprot_gn||protein_coding||	GT:AP	0|1:0.410,0.590	1|0:0.650,0.350	0|1:0.360,0.640	0|1:0.415,0.620	1|1:1.000,1.000	1|1:0.960,0.985	1|1:1.000,0.960	1|0:0.610,0.390	2,209108103,T,C,chr12:72122245-72122246:T,C	record not found																		T	0.5	0.125	C	2.618	0.1056	7	0.07835	350
chr16	4606660	0	T	C	100	PASS	CSQ=C|ENSMMUG00000005666|ENSMMUT00000007966|Transcript|intron_variant||||||||1|PLD2|HGNC|HGNC:9068|protein_coding||	GT:AP	1|1:0.995,0.995	1|1:0.720,0.750	1|1:1.000,1.000	1|1:0.995,0.980	1|0:0.695,0.315	0|1:0.490,0.500	0|0:0.120,0.120	1|1:0.985,0.920	17,4720623,T,C,chr16:4606659-4606660:T,C	record not found																		T	0	0.5	C	5.333	0.02092	0	0.07835	350
chr16	4606723	0	G	A	100	PASS	CSQ=A|ENSMMUG00000005666|ENSMMUT00000007966|Transcript|intron_variant||||||||1|PLD2|HGNC|HGNC:9068|protein_coding||	GT:AP	1|1:1.000,0.995	1|1:0.795,0.805	1|1:0.985,0.955	1|1:0.960,0.910	1|0:0.620,0.380	0|1:0.480,0.520	1|0:0.410,0.255	1|1:0.960,0.895	17,4720686,G,A,chr16:4606722-4606723:G,A	record not found																		G	0	0.375	A	3.692	0.05466	0	0.07835	350
chr20	55339365	0	C	T	100	PASS	CSQ=T|ENSMMUG00000017563|ENSMMUT00000039319|Transcript|intron_variant||||||||1|CETP|HGNC||protein_coding||,T|ENSMMUG00000017563|ENSMMUT00000024704|Transcript|intron_variant||||||||1|CETP|HGNC|HGNC:1869|protein_coding||	GT:AP	1|0:0.850,0.150	0|1:0.120,0.880	1|1:1.000,1.000	1|1:1.000,0.995	0|0:0.000,0.000	0|0:0.015,0.015	1|0:0.795,0.205	1|0:0.585,0.415	16,57011963,C,T,chr20:55339364-55339365:C,T	record not found																		C	0.25	0.75	T	4	0.0455	0.1111	0.07965	338
chr20	55339414	0	G	A	100	PASS	CSQ=A|ENSMMUG00000017563|ENSMMUT00000039319|Transcript|missense_variant|811|811|271|G/S|Ggc/Agc|||1|CETP|HGNC||protein_coding||,A|ENSMMUG00000017563|ENSMMUT00000024704|Transcript|missense_variant|991|991|331|G/S|Ggc/Agc|||1|CETP|HGNC|HGNC:1869|protein_coding||	GT:AP	0|1:0.150,0.850	1|0:0.875,0.125	0|0:0.000,0.000	0|0:0.005,0.000	1|1:1.000,1.000	1|1:1.000,0.995	0|1:0.235,0.815	0|1:0.385,0.620	16,57012012,G,A,chr20:55339413-55339414:G,A	ENSP00000200676	493	1	GGC [G/A]GC TTC	331	G	S	Single AA Change	0.78	Neutral	189	30	0.566	Tolerated	2.99	36	rs5881	CETP	A	0.25	0.75	G	4	0.0455	0.1111	0.07965	338
chr20	55339414	0	G	A	100	PASS	CSQ=A|ENSMMUG00000017563|ENSMMUT00000039319|Transcript|missense_variant|811|811|271|G/S|Ggc/Agc|||1|CETP|HGNC||protein_coding||,A|ENSMMUG00000017563|ENSMMUT00000024704|Transcript|missense_variant|991|991|331|G/S|Ggc/Agc|||1|CETP|HGNC|HGNC:1869|protein_coding||	GT:AP	0|1:0.150,0.850	1|0:0.875,0.125	0|0:0.000,0.000	0|0:0.005,0.000	1|1:1.000,1.000	1|1:1.000,0.995	0|1:0.235,0.815	0|1:0.385,0.620	16,57012012,G,A,chr20:55339413-55339414:G,A	ENSP00000369106	433	1	GGC [G/A]GC TTC	271	G	S	Single AA Change	0.97	Neutral	120	30	0.921	Tolerated	3	32	rs5881	CETP	A	0.25	0.75	G	4	0.0455	0.1111	0.07965	338
chr20	55339414	0	G	A	100	PASS	CSQ=A|ENSMMUG00000017563|ENSMMUT00000039319|Transcript|missense_variant|811|811|271|G/S|Ggc/Agc|||1|CETP|HGNC||protein_coding||,A|ENSMMUG00000017563|ENSMMUT00000024704|Transcript|missense_variant|991|991|331|G/S|Ggc/Agc|||1|CETP|HGNC|HGNC:1869|protein_coding||	GT:AP	0|1:0.150,0.850	1|0:0.875,0.125	0|0:0.000,0.000	0|0:0.005,0.000	1|1:1.000,1.000	1|1:1.000,0.995	0|1:0.235,0.815	0|1:0.385,0.620	16,57012012,G,A,chr20:55339413-55339414:G,A	ENSP00000456276	428	1	GGC [G/A]GC TTC	266	G	S	Single AA Change	0.84	Neutral	164	30	0.649	Tolerated	2.88	48	rs5881	CETP	A	0.25	0.75	G	4	0.0455	0.1111	0.07965	338
chr20	55339462	0	A	C	100	PASS	CSQ=C|ENSMMUG00000017563|ENSMMUT00000039319|Transcript|missense_variant|859|859|287|K/Q|Aag/Cag|||1|CETP|HGNC||protein_coding||,C|ENSMMUG00000017563|ENSMMUT00000024704|Transcript|missense_variant|1039|1039|347|K/Q|Aag/Cag|||1|CETP|HGNC|HGNC:1869|protein_coding||	GT:AP	0|1:0.145,0.855	1|0:0.905,0.095	0|0:0.000,0.000	0|0:0.000,0.000	1|1:1.000,1.000	1|1:1.000,1.000	0|1:0.225,0.780	0|1:0.390,0.610	16,57012060,A,C,chr20:55339461-55339462:A,C	ENSP00000200676	493	1	CCC [A/C]AG ATC	347	K	Q	Single AA Change	-0.1	Neutral	189	30	0.357	Tolerated	2.93	38		CETP	C	0.25	0.75	A	4	0.0455	0.1111	0.07965	338
chr20	55339462	0	A	C	100	PASS	CSQ=C|ENSMMUG00000017563|ENSMMUT00000039319|Transcript|missense_variant|859|859|287|K/Q|Aag/Cag|||1|CETP|HGNC||protein_coding||,C|ENSMMUG00000017563|ENSMMUT00000024704|Transcript|missense_variant|1039|1039|347|K/Q|Aag/Cag|||1|CETP|HGNC|HGNC:1869|protein_coding||	GT:AP	0|1:0.145,0.855	1|0:0.905,0.095	0|0:0.000,0.000	0|0:0.000,0.000	1|1:1.000,1.000	1|1:1.000,1.000	0|1:0.225,0.780	0|1:0.390,0.610	16,57012060,A,C,chr20:55339461-55339462:A,C	ENSP00000369106	433	1	CCC [A/C]AG ATC	287	K	Q	Single AA Change	-0.25	Neutral	120	30	0.407	Tolerated	3.27	30		CETP	C	0.25	0.75	A	4	0.0455	0.1111	0.07965	338
chr20	55339462	0	A	C	100	PASS	CSQ=C|ENSMMUG00000017563|ENSMMUT00000039319|Transcript|missense_variant|859|859|287|K/Q|Aag/Cag|||1|CETP|HGNC||protein_coding||,C|ENSMMUG00000017563|ENSMMUT00000024704|Transcript|missense_variant|1039|1039|347|K/Q|Aag/Cag|||1|CETP|HGNC|HGNC:1869|protein_coding||	GT:AP	0|1:0.145,0.855	1|0:0.905,0.095	0|0:0.000,0.000	0|0:0.000,0.000	1|1:1.000,1.000	1|1:1.000,1.000	0|1:0.225,0.780	0|1:0.390,0.610	16,57012060,A,C,chr20:55339461-55339462:A,C	ENSP00000456276	428	1	CCC [A/C]AG ATC	282	K	Q	Single AA Change	-0.05	Neutral	164	30	0.344	Tolerated	2.84	50		CETP	C	0.25	0.75	A	4	0.0455	0.1111	0.07965	338
chr20	55339654	0	C	T	100	PASS	CSQ=T|ENSMMUG00000017563|ENSMMUT00000039319|Transcript|intron_variant||||||||1|CETP|HGNC||protein_coding||,T|ENSMMUG00000017563|ENSMMUT00000024704|Transcript|intron_variant||||||||1|CETP|HGNC|HGNC:1869|protein_coding||	GT:AP	0|1:0.155,0.845	1|0:0.890,0.110	0|0:0.000,0.000	0|0:0.000,0.005	1|1:1.000,1.000	1|1:0.990,0.990	0|1:0.190,0.815	0|1:0.390,0.660	16,57012263,C,T,chr20:55339653-55339654:C,T	record not found																		T	0.25	0.75	C	4	0.0455	0.1111	0.07965	338
chr20	55339655	0	C	T	100	PASS	CSQ=T|ENSMMUG00000017563|ENSMMUT00000039319|Transcript|intron_variant||||||||1|CETP|HGNC||protein_coding||,T|ENSMMUG00000017563|ENSMMUT00000024704|Transcript|intron_variant||||||||1|CETP|HGNC|HGNC:1869|protein_coding||	GT:AP	1|0:0.845,0.155	0|1:0.120,0.880	1|1:1.000,0.995	1|1:1.000,1.000	0|0:0.000,0.000	0|0:0.015,0.020	1|0:0.825,0.195	1|0:0.610,0.380	16,57012264,C,T,chr20:55339654-55339655:C,T	record not found																		C	0.25	0.75	T	4	0.0455	0.1111	0.07965	338
chr2	131934016	0	G	A	100	PASS	CSQ=A||||intergenic_variant||||||||||||||	GT:AP	1|1:0.955,0.975	1|1:0.820,0.870	1|0:0.550,0.360	1|1:0.830,0.650	0|1:0.500,0.535	0|1:0.470,0.530	1|0:0.725,0.600	1|0:0.680,0.320	no liftOver	no liftOver																		G	0.125	0.5	A	2.618	0.1056	0.1429	0.08084	333
chr11	54234988	0	C	T	100	PASS	CSQ=T|ENSMMUG00000021782|ENSMMUT00000030648|Transcript|synonymous_variant|3295|2935|979|L|Ctg/Ttg|||1|LRP1|HGNC|HGNC:6692|protein_coding||	GT:AP	1|0:0.585,0.420	1|0:0.700,0.300	1|1:1.000,1.000	0|1:0.445,0.575	1|1:1.000,1.000	1|1:1.000,1.000	1|1:0.995,0.920	1|1:0.905,0.995	12,57561247,C,T,chr11:54234987-54234988:C,T	ENSP00000243077	4544	1	CCC [C/T]TG ACT	979	L	L	Synonymous	0	Neutral	139	30	1	Tolerated	2.97	59		LRP1	C	0.375	0	T	3.692	0.05466	NA	0.08084	333
chr11	54246591	0	C	G	100	PASS	CSQ=G|ENSMMUG00000021782|ENSMMUT00000030648|Transcript|intron_variant||||||||1|LRP1|HGNC|HGNC:6692|protein_coding||	GT:AP	1|0:0.585,0.415	1|0:0.670,0.330	1|1:1.000,1.000	0|1:0.405,0.595	1|1:1.000,1.000	1|1:1.000,1.000	1|1:1.000,1.000	1|1:1.000,1.000	12,57573079,C,G,chr11:54246590-54246591:C,G	record not found																		C	0.375	0	G	3.692	0.05466	NA	0.08084	333
chr11	54707471	0	C	T	100	PASS	CSQ=T|ENSMMUG00000001181|ENSMMUT00000001673|Transcript|downstream_gene_variant|||||||1573|1|SLC26A10|Uniprot_gn||protein_coding||,T|ENSMMUG00000001182|ENSMMUT00000001675|Transcript|synonymous_variant|1591|1209|403|E|gaG/gaA|||-1|B4GALNT1|Uniprot_gn||protein_coding||,T|ENSMMUG00000001181|ENSMMUT00000001674|Transcript|downstream_gene_variant|||||||1554|1|SLC26A10|Uniprot_gn||protein_coding||	GT:AP	0|1:0.385,0.615	0|1:0.305,0.695	0|0:0.000,0.000	1|0:0.565,0.435	0|0:0.000,0.000	0|0:0.000,0.000	0|0:0.010,0.020	0|0:0.000,0.000	12,58021576,C,T,chr11:54707470-54707471:C,T	ENSP00000341562	533	-1	GTG GA[G/A] CCC	403	E	E	Synonymous	0	Neutral	115	30	1	Tolerated	2.83	81		B4GALNT1	T	0.375	0	C	3.692	0.05466	NA	0.08084	333
chr11	54707471	0	C	T	100	PASS	CSQ=T|ENSMMUG00000001181|ENSMMUT00000001673|Transcript|downstream_gene_variant|||||||1573|1|SLC26A10|Uniprot_gn||protein_coding||,T|ENSMMUG00000001182|ENSMMUT00000001675|Transcript|synonymous_variant|1591|1209|403|E|gaG/gaA|||-1|B4GALNT1|Uniprot_gn||protein_coding||,T|ENSMMUG00000001181|ENSMMUT00000001674|Transcript|downstream_gene_variant|||||||1554|1|SLC26A10|Uniprot_gn||protein_coding||	GT:AP	0|1:0.385,0.615	0|1:0.305,0.695	0|0:0.000,0.000	1|0:0.565,0.435	0|0:0.000,0.000	0|0:0.000,0.000	0|0:0.010,0.020	0|0:0.000,0.000	12,58021576,C,T,chr11:54707470-54707471:C,T	ENSP00000401601	478	-1	GTG GA[G/A] CCC	348	E	E	Synonymous	0	Neutral	113	30	1	Tolerated	2.9	91		B4GALNT1	T	0.375	0	C	3.692	0.05466	NA	0.08084	333
chr11	54707471	0	C	T	100	PASS	CSQ=T|ENSMMUG00000001181|ENSMMUT00000001673|Transcript|downstream_gene_variant|||||||1573|1|SLC26A10|Uniprot_gn||protein_coding||,T|ENSMMUG00000001182|ENSMMUT00000001675|Transcript|synonymous_variant|1591|1209|403|E|gaG/gaA|||-1|B4GALNT1|Uniprot_gn||protein_coding||,T|ENSMMUG00000001181|ENSMMUT00000001674|Transcript|downstream_gene_variant|||||||1554|1|SLC26A10|Uniprot_gn||protein_coding||	GT:AP	0|1:0.385,0.615	0|1:0.305,0.695	0|0:0.000,0.000	1|0:0.565,0.435	0|0:0.000,0.000	0|0:0.000,0.000	0|0:0.010,0.020	0|0:0.000,0.000	12,58021576,C,T,chr11:54707470-54707471:C,T	ENSP00000448577	151	-1	GTG GA[G/A] CCC	86	E	E	Synonymous	0	Neutral	105	30	1	Tolerated	2.81	102		B4GALNT1	T	0.375	0	C	3.692	0.05466	NA	0.08084	333
chr12	73989969	0	A	G	100	PASS	CSQ=G|ENSMMUG00000010517|ENSMMUT00000014715|Transcript|intron_variant||||||||-1|ACADL|HGNC|HGNC:88|protein_coding||	GT:AP	1|0:0.575,0.520	1|0:0.590,0.410	1|1:0.840,0.860	0|1:0.470,0.530	1|1:0.970,0.945	1|1:0.935,0.995	1|1:0.900,0.900	1|1:0.875,0.865	2,211082490,A,G,chr12:73989968-73989969:A,G	record not found																rs13416057		A	0.375	0	G	3.692	0.05466	NA	0.08084	333
chr12	73989988	0	C	T	100	PASS	CSQ=T|ENSMMUG00000010517|ENSMMUT00000014715|Transcript|intron_variant||||||||-1|ACADL|HGNC|HGNC:88|protein_coding||	GT:AP	1|0:0.520,0.485	0|1:0.495,0.505	1|1:0.815,0.905	1|0:0.525,0.520	1|1:0.975,0.960	1|1:0.880,0.985	1|1:0.910,0.905	1|1:0.905,0.815	2,211082509,C,T,chr12:73989987-73989988:C,T	record not found																		C	0.375	0	T	3.692	0.05466	NA	0.08084	333
chr8	9422828	0	C	T	100	PASS	CSQ=T|ENSMMUG00000010963|ENSMMUT00000015342|Transcript|intron_variant||||||||-1|MTMR9|HGNC|HGNC:14596|protein_coding||	GT:AP	0|1:0.485,0.515	0|1:0.435,0.565	1|1:1.000,1.000	1|1:0.935,0.825	0|1:0.500,0.500	1|0:0.680,0.320	0|0:0.055,0.075	0|0:0.200,0.240	8,11177445,C,T,chr8:9422827-9422828:C,T	record not found																		T	0.75	0.25	C	4	0.0455	9	0.08232	327
chr5	176876262	0	A	G	100	PASS	CSQ=G|ENSMMUG00000012177|ENSMMUT00000017054|Transcript|intron_variant||||||||-1|ACSL1|HGNC|HGNC:3569|protein_coding||	GT:AP	1|1:0.985,0.955	0|0:0.090,0.045	0|0:0.020,0.005	0|0:0.260,0.020	1|0:0.845,0.130	1|1:0.880,0.905	1|1:0.880,0.850	1|1:0.985,0.990	4,185701374,A,G,chr5:176876261-176876262:A,G	record not found																		A	0.75	0.125	G	6.349	0.01174	21	0.08384	327
chr5	176876321	0	T	C	100	PASS	CSQ=C|ENSMMUG00000012177|ENSMMUT00000017054|Transcript|intron_variant||||||||-1|ACSL1|HGNC|HGNC:3569|protein_coding||	GT:AP	1|1:0.990,0.980	0|0:0.115,0.060	0|0:0.025,0.005	0|0:0.265,0.010	1|0:0.870,0.120	1|1:0.955,0.960	1|1:0.890,0.960	1|1:0.970,0.960	4,185701433,T,C,chr5:176876320-176876321:T,C	record not found																		T	0.75	0.125	C	6.349	0.01174	21	0.08384	327
chr4	31664972	0	A	C	100	PASS	CSQ=C|ENSMMUG00000000758|ENSMMUT00000001092|Transcript|downstream_gene_variant|||||||1261|-1|TNXB|HGNC|HGNC:11976|protein_coding||,C|ENSMMUG00000000755|ENSMMUT00000001089|Transcript|intron_variant||||||||1|CYP21A2|HGNC||protein_coding||,C|ENSMMUG00000000755|ENSMMUT00000001087|Transcript|intron_variant||||||||1|CYP21A2|HGNC|HGNC:2600|protein_coding||	GT:AP	1|1:1.000,1.000	1|1:1.000,1.000	1|0:0.750,0.250	1|0:0.565,0.435	0|1:0.415,0.585	1|0:0.920,0.080	0|0:0.000,0.000	0|0:0.000,0.000	6,32007681,A,C,chr4:31664971-31664972:A,C	record not found																		A	0.25	0.75	C	4	0.0455	0.1111	0.08544	315
chr18	16554733	0	A	G	100	PASS	CSQ=G|ENSMMUG00000021484|ENSMMUT00000030245|Transcript|intron_variant||||||rs194771483||-1|NPC1|HGNC|HGNC:7897|protein_coding||	GT:AP	0|0:0.000,0.000	0|0:0.000,0.000	1|0:0.540,0.460	0|1:0.080,0.920	0|1:0.080,0.920	0|1:0.480,0.520	1|1:0.995,0.795	1|1:0.935,0.930	18,21120071,A,G,chr18:16554732-16554733:A,G	record not found																		G	0.25	0.75	A	4	0.0455	0.1111	0.08544	315
chr13	20969123	0	C	T	100	PASS	CSQ=T|ENSMMUG00000007692|ENSMMUT00000010778|Transcript|synonymous_variant|129|129|43|K|aaG/aaA|||-1|APOB|Uniprot_gn||protein_coding||	GT:AP	1|0:0.875,0.125	0|0:0.000,0.000	0|0:0.040,0.050	1|0:0.945,0.055	1|1:1.000,1.000	1|0:0.770,0.230	1|0:0.800,0.205	1|1:1.000,0.980	2,21265329,C,T,chr13:20969122-20969123:C,T	ENSP00000233242	4563	-1	TTC AA[G/A] CAC	47	K	K	Synonymous	0	Neutral	71	30	1	Tolerated	2.85	34		APOB	C	0.75	0.25	T	4	0.0455	9	0.08824	305
chr13	20969123	0	C	T	100	PASS	CSQ=T|ENSMMUG00000007692|ENSMMUT00000010778|Transcript|synonymous_variant|129|129|43|K|aaG/aaA|||-1|APOB|Uniprot_gn||protein_coding||	GT:AP	1|0:0.875,0.125	0|0:0.000,0.000	0|0:0.040,0.050	1|0:0.945,0.055	1|1:1.000,1.000	1|0:0.770,0.230	1|0:0.800,0.205	1|1:1.000,0.980	2,21265329,C,T,chr13:20969122-20969123:C,T	ENSP00000382200	828	-1	TTC AA[G/A] CAC	47	K	K	Synonymous	0	Neutral	67	30	1	Tolerated	2.86	39		APOB	C	0.75	0.25	T	4	0.0455	9	0.08824	305
chr13	20969123	0	C	T	100	PASS	CSQ=T|ENSMMUG00000007692|ENSMMUT00000010778|Transcript|synonymous_variant|129|129|43|K|aaG/aaA|||-1|APOB|Uniprot_gn||protein_coding||	GT:AP	1|0:0.875,0.125	0|0:0.000,0.000	0|0:0.040,0.050	1|0:0.945,0.055	1|1:1.000,1.000	1|0:0.770,0.230	1|0:0.800,0.205	1|1:1.000,0.980	2,21265329,C,T,chr13:20969122-20969123:C,T	ENSP00000439731	4344	-1	TTC AA[G/A] CAC	47	K	K	Synonymous	0	Neutral	71	30	1	Tolerated	2.84	35		APOB	C	0.75	0.25	T	4	0.0455	9	0.08824	305
chr4	33436876	0	C	A	100	PASS	CSQ=A|ENSMMUG00000021732|ENSMMUT00000030581|Transcript|intron_variant||||||||-1|IP6K3|HGNC|HGNC:17269|protein_coding||	GT:AP	0|1:0.450,0.550	1|1:1.000,1.000	1|0:0.910,0.090	1|1:0.915,0.860	0|1:0.430,0.570	1|0:0.925,0.075	0|0:0.025,0.035	0|0:0.075,0.085	6,33693487,C,A,chr4:33436875-33436876:C,A	record not found																		A	0.75	0.25	C	4	0.0455	9	0.09278	290
chr4	33437685	0	C	G	100	PASS	CSQ=G|ENSMMUG00000021732|ENSMMUT00000030581|Transcript|intron_variant||||||||-1|IP6K3|HGNC|HGNC:17269|protein_coding||	GT:AP	0|1:0.470,0.530	1|1:1.000,1.000	1|0:0.910,0.095	1|1:0.995,0.970	1|0:0.530,0.470	1|0:0.930,0.070	0|0:0.015,0.010	0|0:0.045,0.090	6,33694299,C,G,chr4:33437684-33437685:C,G	record not found																		G	0.75	0.25	C	4	0.0455	9	0.09278	290
chr4	33438117	0	C	T	100	PASS	CSQ=T|ENSMMUG00000021732|ENSMMUT00000030581|Transcript|intron_variant||||||||-1|IP6K3|HGNC|HGNC:17269|protein_coding||	GT:AP	0|1:0.480,0.520	1|1:1.000,1.000	1|0:0.910,0.090	1|1:1.000,1.000	1|0:0.555,0.445	1|0:0.930,0.070	0|0:0.015,0.005	0|0:0.000,0.000	6,33694734,C,T,chr4:33438116-33438117:C,T	record not found																		T	0.75	0.25	C	4	0.0455	9	0.09278	290
chr5	92581650	0	T	A	100	PASS	CSQ=A|ENSMMUG00000009091|ENSMMUT00000012722|Transcript|intron_variant||||||||1|MTTP|HGNC|HGNC:7467|protein_coding||	GT:AP	1|1:0.565,0.815	1|0:0.545,0.455	0|1:0.370,0.630	1|1:0.700,0.745	1|0:0.510,0.490	0|0:0.155,0.110	0|0:0.275,0.100	0|1:0.580,0.650	4,100534415,T,A,chr5:92581649-92581650:T,A	record not found																		T	0.25	0.75	A	4	0.0455	0.1111	0.09609	280
chr8	9457985	0	C	T	100	PASS	CSQ=T|ENSMMUG00000010963|ENSMMUT00000015342|Transcript|intron_variant||||||||-1|MTMR9|HGNC|HGNC:14596|protein_coding||	GT:AP	1|0:0.520,0.480	0|0:0.135,0.060	0|0:0.000,0.000	0|1:0.330,0.595	1|1:0.850,0.720	0|1:0.410,0.590	1|1:0.755,0.705	1|0:0.585,0.475	8,11142640,C,T,chr8:9457984-9457985:C,T	record not found																		C	0.75	0.25	T	4	0.0455	9	0.09636	274
chr15	1613088	0	G	A	100	PASS	CSQ=A|ENSMMUG00000020990|ENSMMUT00000029517|Transcript|intron_variant||||||||1|AGPAT2|HGNC||protein_coding||,A|ENSMMUG00000032649|ENSMMUT00000048383|Transcript|downstream_gene_variant|||||||2944|-1|mml-mir-126|miRBase||miRNA||,A|ENSMMUG00000020990|ENSMMUT00000029518|Transcript|intron_variant||||||||1|AGPAT2|HGNC||protein_coding||,A|ENSMMUG00000026981|ENSMMUT00000036682|Transcript|downstream_gene_…	GT:AP	1|0:0.450,0.185	1|1:0.875,0.815	1|1:0.915,0.940	1|0:0.545,0.455	0|0:0.000,0.000	0|1:0.340,0.660	0|0:0.190,0.110	0|1:0.440,0.560	9,139568402,G,A,chr15:1613087-1613088:G,A	record not found																		G	0.25	0.75	A	4	0.0455	0.1111	0.09636	274
chr7	36875488	0	C	G	100	PASS	CSQ=G|ENSMMUG00000029630|ENSMMUT00000040513|Transcript|upstream_gene_variant|||||||2292|-1||||protein_coding||,G|ENSMMUG00000009566|ENSMMUT00000013347|Transcript|intron_variant||||||||1|LIPC|HGNC|HGNC:6619|protein_coding||	GT:AP	1|1:1.000,1.000	1|0:0.525,0.475	1|0:0.655,0.345	1|1:0.835,0.915	1|0:0.535,0.465	1|0:0.670,0.330	0|0:0.360,0.275	0|0:0.050,0.050	15,58833865,C,G,chr7:36875487-36875488:C,G	record not found																		C	0.25	0.75	G	4	0.0455	0.1111	0.09707	272
chr16	7872306	0	A	G	100	PASS	CSQ=G|ENSMMUG00000019850|ENSMMUT00000027901|Transcript|synonymous_variant|1817|1314|438|L|ctT/ctC|rs194648583||-1|ALOXE3|Uniprot_gn||protein_coding||,G|ENSMMUG00000021801|ENSMMUT00000030680|Transcript|intron_variant||||||rs194648583||-1|VAMP2|Uniprot_gn||protein_coding||,G|ENSMMUG00000021801|ENSMMUT00000026091|Transcript|intron_variant||||||rs194648583||-1|VAMP2|Uniprot_gn||protein_coding||	GT:AP	1|1:0.995,1.000	0|1:0.450,0.550	1|0:0.745,0.255	1|1:0.755,0.810	0|1:0.450,0.550	0|1:0.475,0.525	0|0:0.155,0.185	0|0:0.000,0.000	17,8013312,T,C,chr16:7872305-7872306:A,G	reference nucleotide not matched																		A	0.25	0.75	G	4	0.0455	0.1111	0.09707	272
chr9	17172731	0	C	T	100	PASS	CSQ=T|ENSMMUG00000016069|ENSMMUT00000022609|Transcript|missense_variant|6229|6229|2077|E/K|Gag/Aag|||-1||||protein_coding||	GT:AP	0|1:0.495,0.505	1|1:0.995,1.000	0|1:0.285,0.655	1|1:0.920,0.975	0|0:0.000,0.000	0|1:0.505,0.680	0|0:0.085,0.150	1|0:0.665,0.335	10,16930470,C,T,chr9:17172730-17172731:C,T	ENSP00000367064	3623	-1	ATA [G/A]AG GCT	2951	E	K	Single AA Change	-0.68	Neutral	56	30	0.827	Tolerated	2.82	32	rs143409222	CUBN	T	0.75	0.25	C	4	0.0455	9	0.09779	270
chr19	5370856	0	T	C	100	PASS	CSQ=C|ENSMMUG00000012312|ENSMMUT00000017247|Transcript|synonymous_variant|556|495|165|D|gaT/gaC|||1|ZNRF4|HGNC|HGNC:17726|protein_coding||	GT:AP	1|1:1.000,1.000	1|1:1.000,1.000	1|1:1.000,1.000	0|1:0.135,0.865	1|0:0.540,0.460	0|0:0.000,0.000	1|1:1.000,1.000	0|0:0.000,0.000	19,5455997,A,G,chr19:5370855-5370856:T,C	reference nucleotide not matched																		T	0.125	0.625	C	4.267	0.03887	0.08571	0.1011	261
chr9	116256063	0	G	A	100	PASS	CSQ=A||||intergenic_variant||||||||||||||	GT:AP	0|1:0.120,0.880	1|1:0.985,0.985	0|1:0.335,0.665	1|1:0.945,0.980	0|1:0.445,0.555	0|0:0.000,0.000	0|0:0.275,0.135	0|1:0.380,0.620	10,118385415,G,A,chr9:116256062-116256063:G,A	record not found																		A	0.75	0.25	G	4	0.0455	9	0.1023	258
chr9	116256092	0	C	T	100	PASS	CSQ=T||||intergenic_variant||||||||||||||	GT:AP	0|1:0.115,0.885	1|1:1.000,1.000	0|1:0.350,0.650	1|1:0.960,0.990	0|1:0.405,0.595	0|0:0.005,0.000	0|0:0.270,0.145	0|1:0.370,0.645	10,118385444,C,T,chr9:116256091-116256092:C,T	record not found																		T	0.75	0.25	C	4	0.0455	9	0.1023	258
chr14	72185917	0	C	T	100	PASS	CSQ=T|ENSMMUG00000010317|ENSMMUT00000014432|Transcript|intron_variant||||||||-1|UCP3|Uniprot_gn||protein_coding||,T|ENSMMUG00000010317|ENSMMUT00000014434|Transcript|intron_variant||||||||-1|UCP3|Uniprot_gn||protein_coding||,T|ENSMMUG00000010317|ENSMMUT00000043850|Transcript|3_prime_UTR_variant|1071|||||||-1|UCP3|Uniprot_gn||protein_coding||	GT:AP	0|1:0.470,0.530	1|1:1.000,0.995	1|1:0.980,0.990	1|1:0.870,0.765	1|0:0.705,0.295	0|0:0.160,0.250	1|1:0.985,0.985	0|0:0.380,0.080	11,73714623,C,T,chr14:72185916-72185917:C,T	record not found																		C	0.125	0.625	T	4.267	0.03887	0.08571	0.1113	237
chr5	58115757	0	C	T	100	PASS	CSQ=T|ENSMMUG00000016029|ENSMMUT00000022537|Transcript|intron_variant||||||||-1|SLC4A4|HGNC|HGNC:11030|protein_coding||,T|ENSMMUG00000016029|ENSMMUT00000022534|Transcript|intron_variant||||||||-1|SLC4A4|HGNC||protein_coding||	GT:AP	1|0:0.515,0.495	1|1:0.985,1.000	1|1:0.995,0.995	0|1:0.220,0.780	0|0:0.000,0.000	0|0:0.000,0.000	1|1:0.820,0.635	0|0:0.040,0.010	4,72412339,C,T,chr5:58115756-58115757:C,T	record not found																		C	0.25	0.75	T	4	0.0455	0.1111	0.114	227
chr5	58115814	0	G	A	100	PASS	CSQ=A|ENSMMUG00000016029|ENSMMUT00000022537|Transcript|intron_variant||||||||-1|SLC4A4|HGNC|HGNC:11030|protein_coding||,A|ENSMMUG00000016029|ENSMMUT00000022534|Transcript|intron_variant||||||||-1|SLC4A4|HGNC||protein_coding||	GT:AP	1|0:0.555,0.445	1|1:1.000,1.000	1|1:1.000,1.000	0|1:0.200,0.800	0|0:0.000,0.000	0|0:0.000,0.000	1|1:0.940,0.890	0|0:0.000,0.000	4,72412282,G,A,chr5:58115813-58115814:G,A	record not found																		G	0.25	0.75	A	4	0.0455	0.1111	0.114	227
chr14	51286749	0	T	C	100	PASS	CSQ=C|ENSMMUG00000016060|ENSMMUT00000022588|Transcript|intron_variant||||||||1||||protein_coding||,C|ENSMMUG00000009053|ENSMMUT00000012666|Transcript|missense_variant|365|365|122|H/R|cAt/cGt|||-1|SLC6A5|HGNC|HGNC:11051|protein_coding||	GT:AP	1|1:0.962,0.967	0|1:0.493,0.507	0|1:0.462,0.538	1|0:0.717,0.343	1|0:0.540,0.460	0|0:0.000,0.000	1|0:0.507,0.493	0|0:0.000,0.000	11,20623039,A,G,chr14:51286748-51286749:T,C	reference nucleotide not matched																		C	0.625	0.25	T	2.286	0.1306	5	0.1166	222
chr14	54815805	0	G	A	100	PASS	CSQ=A|ENSMMUG00000025212|ENSMMUT00000034913|Transcript|upstream_gene_variant|||||||4307|1|U6|RFAM||snRNA||,A|ENSMMUG00000022548|ENSMMUT00000031726|Transcript|intron_variant||||||||1|PIK3C2A|HGNC|HGNC:8971|protein_coding||	GT:AP	1|1:0.900,0.915	1|0:0.543,0.452	0|1:0.460,0.535	1|0:0.600,0.415	1|0:0.488,0.457	0|0:0.215,0.207	0|1:0.510,0.543	0|0:0.218,0.095	11,17141618,G,A,chr14:54815804-54815805:G,A	record not found																		A	0.625	0.25	G	2.286	0.1306	5	0.1166	222
chr19	54196904	0	C	T	100	PASS	CSQ=T|ENSMMUG00000000047|ENSMMUT00000000065|Transcript|intron_variant||||||||-1|SULT2A1|Uniprot_gn||protein_coding||	GT:AP	1|1:0.955,0.990	0|1:0.375,0.625	0|1:0.350,0.650	0|1:0.160,0.620	1|0:0.570,0.430	0|0:0.005,0.005	1|0:0.540,0.235	0|0:0.070,0.030	19,48374926,C,T,chr19:54196903-54196904:C,T	record not found																		T	0.625	0.25	C	2.286	0.1306	5	0.1166	222
chr1	126123350	0	A	G	100	PASS	CSQ=G|ENSMMUG00000016048|ENSMMUT00000022564|Transcript|intron_variant||||||||-1|PEX11B|HGNC|HGNC:8853|protein_coding||,G|ENSMMUG00000016049|ENSMMUT00000022567|Transcript|upstream_gene_variant|||||||2726|1|GNRHR2|Uniprot_gn||protein_coding||,G|ENSMMUG00000016049|ENSMMUT00000022565|Transcript|upstream_gene_variant|||||||2355|1|GNRHR2|Uniprot_gn||protein_coding||	GT:AP	0|0:0.007,0.007	1|0:0.653,0.435	0|0:0.055,0.080	0|1:0.365,0.505	0|1:0.452,0.548	1|1:0.918,0.923	1|0:0.515,0.505	0|1:0.418,0.585	1,145518409,A,G,chr1:126123349-126123350:A,G	record not found																		G	0.25	0.625	A	2.286	0.1306	0.2	0.1193	217
chr6	1311313	0	G	A	100	PASS	CSQ=A|ENSMMUG00000000743|ENSMMUT00000001065|Transcript|upstream_gene_variant|||||||1197|-1|LRRC14B|HGNC|HGNC:37268|protein_coding||	GT:AP	0|0:0.385,0.185	1|1:0.840,0.830	0|0:0.110,0.140	0|0:0.135,0.060	1|1:0.860,0.760	1|0:0.770,0.580	1|1:0.710,0.685	0|1:0.345,0.525	no liftOver	no liftOver																		A	0.25	0.75	G	4	0.0455	0.1111	0.1209	214
chr6	1311319	0	T	C	100	PASS	CSQ=C|ENSMMUG00000000743|ENSMMUT00000001065|Transcript|upstream_gene_variant|||||||1203|-1|LRRC14B|HGNC|HGNC:37268|protein_coding||	GT:AP	0|0:0.360,0.185	1|1:0.885,0.855	0|0:0.150,0.120	0|0:0.115,0.125	1|1:0.880,0.750	1|0:0.790,0.560	1|1:0.670,0.675	0|1:0.415,0.505	no liftOver	no liftOver																		C	0.25	0.75	T	4	0.0455	0.1111	0.1209	214
chr7	85273462	0	T	C	100	PASS	CSQ=C|ENSMMUG00000015764|ENSMMUT00000022130|Transcript|intron_variant||||||||1|TRAC|HGNC||protein_coding||,C|ENSMMUG00000015764|ENSMMUT00000019781|Transcript|intron_variant||||||||1|TRAC|HGNC||protein_coding||,C|ENSMMUG00000015764|ENSMMUT00000029687|Transcript|intron_variant||||||||1|TRAC|HGNC|HGNC:12029|protein_coding||,C|ENSMMUG00000015764|ENSMMUT00000009795|Transcript|intron_variant||||||||1|T…	GT:AP	0|1:0.405,0.595	0|1:0.455,0.545	0|0:0.000,0.000	0|0:0.015,0.005	0|1:0.385,0.615	0|1:0.365,0.635	0|1:0.420,0.550	1|1:1.000,1.000	14,22932941,T,C,chr7:85273461-85273462:T,C	record not found																		C	0.25	0.625	T	2.286	0.1306	0.2	0.1221	212
chr9	97979150	0	T	C	100	PASS	CSQ=C|ENSMMUG00000020603|ENSMMUT00000028987|Transcript|intron_variant||||||||-1|PYROXD2|HGNC||protein_coding||,C|ENSMMUG00000020603|ENSMMUT00000042732|Transcript|intron_variant||||||||-1|PYROXD2|HGNC|HGNC:23517|protein_coding||	GT:AP	1|0:0.665,0.335	0|0:0.000,0.000	0|0:0.000,0.000	1|0:0.730,0.270	1|0:0.545,0.455	1|1:1.000,1.000	0|1:0.355,0.685	1|0:0.510,0.490	10,100148346,T,C,chr9:97979149-97979150:T,C	record not found																		C	0.25	0.625	T	2.286	0.1306	0.2	0.1221	212
chr9	116177358	0	T	G	100	PASS	CSQ=G|ENSMMUG00000000148|ENSMMUT00000000216|Transcript|intron_variant||||||||1|PNLIP|Uniprot_gn||protein_coding||	GT:AP	1|0:0.550,0.450	1|0:0.675,0.325	0|0:0.010,0.005	0|0:0.025,0.010	0|1:0.455,0.545	0|1:0.370,0.630	0|1:0.410,0.590	1|1:0.905,0.950	10,118308129,T,G,chr9:116177357-116177358:T,G	record not found																		G	0.25	0.625	T	2.286	0.1306	0.2	0.1221	212
chr11	13583751	0	C	T	100	PASS	CSQ=T|ENSMMUG00000017638|ENSMMUT00000024801|Transcript|intron_variant||||||||1|EMP1|HGNC|HGNC:3333|protein_coding||	GT:AP	0|0:0.000,0.000	1|0:0.515,0.485	1|1:0.915,0.995	1|1:1.000,1.000	0|0:0.000,0.000	1|0:0.785,0.215	0|0:0.000,0.005	0|0:0.015,0.020	12,13366599,C,T,chr11:13583750-13583751:C,T	record not found																rs2277395		T	0.625	0.125	C	4.267	0.03887	11.67	0.125	207
chr11	13584554	0	A	G	100	PASS	CSQ=G|ENSMMUG00000017638|ENSMMUT00000024801|Transcript|intron_variant||||||||1|EMP1|HGNC|HGNC:3333|protein_coding||	GT:AP	0|0:0.105,0.205	1|0:0.580,0.420	1|1:0.950,0.980	1|1:0.810,0.955	0|0:0.000,0.000	1|0:0.775,0.320	0|0:0.050,0.090	0|0:0.050,0.030	12,13367401,A,G,chr11:13584553-13584554:A,G	record not found																		G	0.625	0.125	A	4.267	0.03887	11.67	0.125	207
chr14	12192066	0	C	T	100	PASS	CSQ=T|ENSMMUG00000000327|ENSMMUT00000000475|Transcript|intron_variant||||||||-1|FADS2|Uniprot_gn||protein_coding||	GT:AP	0|1:0.132,0.868	1|1:1.000,1.000	0|1:0.125,0.875	1|0:0.750,0.250	0|0:0.000,0.000	0|0:0.000,0.000	1|0:0.538,0.450	1|0:0.810,0.560	11,61605382,C,T,chr14:12192065-12192066:C,T	record not found																		T	0.625	0.25	C	2.286	0.1306	5	0.1275	203
chr11	50165381	0	A	G	100	PASS	CSQ=G|ENSMMUG00000020339|ENSMMUT00000006617|Transcript|intron_variant||||||||1|SOAT2|HGNC||protein_coding||,G|ENSMMUG00000020338|ENSMMUT00000028608|Transcript|downstream_gene_variant|||||||3430|1|IGFBP6|Uniprot_gn||protein_coding||,G|ENSMMUG00000020339|ENSMMUT00000028610|Transcript|intron_variant||||||||1|SOAT2|HGNC|HGNC:11178|protein_coding||	GT:AP	1|1:0.920,0.940	0|1:0.470,0.530	1|0:0.550,0.450	1|1:0.805,0.760	0|0:0.000,0.000	0|1:0.410,0.600	0|1:0.345,0.655	1|0:0.740,0.255	no liftOver	no liftOver																		A	0.25	0.625	G	2.286	0.1306	0.2	0.1287	201
chrX	69172006	0	G	A	100	PASS	CSQ=A|ENSMMUG00000013930|ENSMMUT00000019552|Transcript|intron_variant||||||||1|DGAT2L6|HGNC|HGNC:23250|protein_coding||	GT:AP	0|0:0.000,0.000	1|0:0.670,0.330	1|0:0.515,0.485	0|0:0.180,0.175	1|1:1.000,1.000	0|1:0.210,0.790	1|0:0.730,0.270	1|0:0.555,0.505	X,69419507,G,A,chrX:69172005-69172006:G,A	record not found																		A	0.25	0.625	G	2.286	0.1306	0.2	0.1287	201
chrX	69174566	0	G	C	100	PASS	CSQ=C|ENSMMUG00000013930|ENSMMUT00000019552|Transcript|intron_variant||||||||1|DGAT2L6|HGNC|HGNC:23250|protein_coding||	GT:AP	0|0:0.010,0.010	1|0:0.675,0.325	1|0:0.520,0.480	0|0:0.060,0.075	1|1:1.000,1.000	0|1:0.195,0.805	1|0:0.685,0.245	1|0:0.510,0.465	X,69422064,G,C,chrX:69174565-69174566:G,C	record not found																		C	0.25	0.625	G	2.286	0.1306	0.2	0.1287	201
chr1	129727313	0	G	A	100	PASS	CSQ=A|ENSMMUG00000013166|ENSMMUT00000018470|Transcript|downstream_gene_variant|||||||921|1|ZNF687|Uniprot_gn||protein_coding||,A|ENSMMUG00000013170|ENSMMUT00000018475|Transcript|3_prime_UTR_variant|2563|||||||-1|PI4KB|Uniprot_gn||protein_coding||,A|ENSMMUG00000013166|ENSMMUT00000046043|Transcript|downstream_gene_variant|||||||921|1|ZNF687|Uniprot_gn||protein_coding||,A|ENSMMUG00000013170|ENSMMUT0…	GT:AP	0|0:0.000,0.000	0|1:0.375,0.625	0|1:0.465,0.535	0|1:0.435,0.610	0|1:0.435,0.565	1|1:1.000,1.000	1|1:0.995,0.995	1|0:0.610,0.390	1,151265321,G,A,chr1:129727312-129727313:G,A	record not found																		G	0.625	0.25	A	2.286	0.1306	5	0.1294	200
chr1	129727679	0	A	C	100	PASS	CSQ=C|ENSMMUG00000013166|ENSMMUT00000018470|Transcript|downstream_gene_variant|||||||1287|1|ZNF687|Uniprot_gn||protein_coding||,C|ENSMMUG00000013170|ENSMMUT00000018475|Transcript|intron_variant||||||||-1|PI4KB|Uniprot_gn||protein_coding||,C|ENSMMUG00000013166|ENSMMUT00000046043|Transcript|downstream_gene_variant|||||||1287|1|ZNF687|Uniprot_gn||protein_coding||,C|ENSMMUG00000013170|ENSMMUT00000018…	GT:AP	0|0:0.000,0.000	0|1:0.415,0.585	0|1:0.500,0.500	0|1:0.365,0.490	0|1:0.495,0.505	1|1:0.940,0.910	1|1:0.735,0.845	1|0:0.600,0.400	1,151265684,A,C,chr1:129727678-129727679:A,C	record not found																		A	0.625	0.25	C	2.286	0.1306	5	0.1294	200
chr11	120665262	0	C	A	100	PASS	CSQ=A|ENSMMUG00000019860|ENSMMUT00000027911|Transcript|intron_variant||||||||1|PRKAB1|Uniprot_gn||protein_coding||	GT:AP	1|0:0.680,0.320	0|1:0.475,0.525	1|1:0.890,0.895	0|1:0.300,0.700	0|0:0.000,0.000	0|0:0.005,0.000	0|1:0.400,0.600	1|0:0.655,0.350	12,120117991,C,A,chr11:120665261-120665262:C,A	record not found																		A	0.625	0.25	C	2.286	0.1306	5	0.1294	200
chr18	55463002	0	C	T	100	PASS	CSQ=T|ENSMMUG00000002204|ENSMMUT00000003122|Transcript|intron_variant||||||||-1|PIGN|HGNC|HGNC:8967|protein_coding||	GT:AP	1|1:0.980,0.990	0|1:0.430,0.570	1|1:0.955,0.940	1|0:0.465,0.435	1|0:0.555,0.445	0|1:0.480,0.535	0|0:0.130,0.095	0|1:0.425,0.575	18,59780643,C,T,chr18:55463001-55463002:C,T	record not found																		C	0.25	0.625	T	2.286	0.1306	0.2	0.1294	200
chr20	82200806	0	G	A	100	PASS	CSQ=A|ENSMMUG00000020053|ENSMMUT00000028198|Transcript|intron_variant||||||rs194680498||-1|MBTPS1|Uniprot_gn||protein_coding||,A|ENSMMUG00000020053|ENSMMUT00000028199|Transcript|intron_variant||||||rs194680498||-1|MBTPS1|Uniprot_gn||protein_coding||	GT:AP	0|1:0.205,0.795	1|0:0.750,0.250	0|0:0.015,0.020	0|1:0.145,0.870	1|1:1.000,1.000	1|1:0.990,0.995	0|1:0.260,0.745	0|1:0.515,0.910	16,84104051,G,A,chr20:82200805-82200806:G,A	record not found																		G	0.625	0.25	A	2.286	0.1306	5	0.1294	200
chr18	16550423	0	T	C	100	PASS	CSQ=C|ENSMMUG00000021480|ENSMMUT00000030239|Transcript|downstream_gene_variant|||||||4716|1|C18orf8|HGNC|HGNC:24326|protein_coding||,C|ENSMMUG00000021484|ENSMMUT00000030245|Transcript|intron_variant||||||||-1|NPC1|HGNC|HGNC:7897|protein_coding||	GT:AP	0|0:0.000,0.000	0|0:0.000,0.000	1|0:0.570,0.430	0|1:0.075,0.925	0|1:0.025,0.975	0|1:0.480,0.520	1|0:0.980,0.020	1|1:0.995,1.000	18,21116502,T,C,chr18:16550422-16550423:T,C	record not found																		C	0.25	0.625	T	2.286	0.1306	0.2	0.13	199
chr18	16554408	0	C	A	100	PASS	CSQ=A|ENSMMUG00000021484|ENSMMUT00000030245|Transcript|intron_variant||||||||-1|NPC1|HGNC|HGNC:7897|protein_coding||	GT:AP	0|0:0.010,0.025	0|0:0.000,0.000	1|0:0.575,0.425	0|1:0.085,0.915	0|1:0.050,0.950	0|1:0.470,0.530	1|0:0.970,0.030	1|1:0.950,0.955	18,21119741,C,A,chr18:16554407-16554408:C,A	record not found																		A	0.25	0.625	C	2.286	0.1306	0.2	0.13	199
chr18	16555076	0	T	C	100	PASS	CSQ=C|ENSMMUG00000021484|ENSMMUT00000030245|Transcript|synonymous_variant|2598|2598|866|S|tcA/tcG|||-1|NPC1|HGNC|HGNC:7897|protein_coding||	GT:AP	0|0:0.000,0.000	0|0:0.000,0.000	1|0:0.555,0.445	0|1:0.090,0.905	0|1:0.015,0.985	0|1:0.475,0.525	1|0:0.960,0.040	1|1:1.000,0.985	18,21120421,A,G,chr18:16555075-16555076:T,C	reference nucleotide not matched																		C	0.25	0.625	T	2.286	0.1306	0.2	0.13	199
chr18	16555862	0	G	T	100	PASS	CSQ=T|ENSMMUG00000021484|ENSMMUT00000030245|Transcript|intron_variant||||||||-1|NPC1|HGNC|HGNC:7897|protein_coding||	GT:AP	0|0:0.000,0.000	0|0:0.000,0.000	1|0:0.570,0.430	0|1:0.085,0.915	0|1:0.010,0.990	0|1:0.475,0.525	1|0:0.975,0.025	1|1:0.990,1.000	18,21121199,G,T,chr18:16555861-16555862:G,T	record not found																		T	0.25	0.625	G	2.286	0.1306	0.2	0.13	199
chr18	16556066	0	G	A	100	PASS	CSQ=A|ENSMMUG00000021484|ENSMMUT00000030245|Transcript|splice_region_variant&intron_variant||||||||-1|NPC1|HGNC|HGNC:7897|protein_coding||	GT:AP	1|1:1.000,1.000	1|1:0.990,0.995	0|1:0.440,0.560	1|0:0.900,0.105	1|0:0.985,0.015	1|0:0.525,0.475	0|1:0.030,0.970	0|0:0.020,0.025	18,21121403,G,A,chr18:16556065-16556066:G,A	record not found																		G	0.25	0.625	A	2.286	0.1306	0.2	0.13	199
chr18	16558708	0	C	T	100	PASS	CSQ=T|ENSMMUG00000021484|ENSMMUT00000030245|Transcript|intron_variant||||||||-1|NPC1|HGNC|HGNC:7897|protein_coding||	GT:AP	0|0:0.000,0.000	0|0:0.000,0.000	1|0:0.565,0.435	0|1:0.105,0.895	0|1:0.015,0.985	0|1:0.485,0.515	1|0:1.000,0.000	1|1:0.970,0.970	18,21124235,C,T,chr18:16558707-16558708:C,T	record not found																		T	0.25	0.625	C	2.286	0.1306	0.2	0.13	199
chr18	16559644	0	C	A	100	PASS	CSQ=A|ENSMMUG00000021484|ENSMMUT00000030245|Transcript|intron_variant||||||||-1|NPC1|HGNC|HGNC:7897|protein_coding||	GT:AP	1|1:1.000,1.000	1|1:1.000,1.000	0|1:0.425,0.575	1|0:0.915,0.085	1|0:0.970,0.030	1|0:0.540,0.460	0|1:0.020,0.980	0|0:0.040,0.030	18,21125176,C,A,chr18:16559643-16559644:C,A	record not found																		C	0.25	0.625	A	2.286	0.1306	0.2	0.13	199
chr18	16569854	0	C	G	100	PASS	CSQ=G|ENSMMUG00000021484|ENSMMUT00000030245|Transcript|intron_variant||||||rs196364755||-1|NPC1|HGNC|HGNC:7897|protein_coding||	GT:AP	0|0:0.000,0.000	0|0:0.000,0.000	1|0:0.565,0.435	0|1:0.090,0.910	0|1:0.020,0.980	0|1:0.455,0.545	1|0:0.970,0.030	1|1:1.000,1.000	18,21134690,C,G,chr18:16569853-16569854:C,G	record not found																		G	0.25	0.625	C	2.286	0.1306	0.2	0.13	199
chr18	16570301	0	T	C	100	PASS	CSQ=C|ENSMMUG00000021484|ENSMMUT00000030245|Transcript|intron_variant||||||rs196006760||-1|NPC1|HGNC|HGNC:7897|protein_coding||	GT:AP	0|0:0.000,0.000	0|0:0.000,0.000	1|0:0.560,0.440	0|1:0.090,0.910	0|1:0.015,0.985	0|1:0.485,0.515	1|0:0.975,0.025	1|1:0.995,0.985	18,21135143,T,C,chr18:16570300-16570301:T,C	record not found																		C	0.25	0.625	T	2.286	0.1306	0.2	0.13	199
chr18	16571308	0	G	C	100	PASS	CSQ=C|ENSMMUG00000021484|ENSMMUT00000030245|Transcript|intron_variant||||||rs196877497||-1|NPC1|HGNC|HGNC:7897|protein_coding||	GT:AP	0|0:0.000,0.000	0|0:0.000,0.000	1|0:0.565,0.435	0|1:0.100,0.900	0|1:0.020,0.980	0|1:0.470,0.530	1|0:0.990,0.010	1|1:0.995,0.995	18,21136153,G,C,chr18:16571307-16571308:G,C	record not found																		C	0.25	0.625	G	2.286	0.1306	0.2	0.13	199
chr18	16583699	0	C	T	100	PASS	CSQ=T|ENSMMUG00000021484|ENSMMUT00000030245|Transcript|intron_variant||||||||-1|NPC1|HGNC|HGNC:7897|protein_coding||	GT:AP	0|0:0.000,0.000	0|0:0.000,0.000	1|0:0.560,0.440	0|1:0.100,0.895	0|1:0.050,0.950	0|1:0.485,0.515	1|0:0.950,0.050	1|1:0.950,0.955	18,21148717,C,T,chr18:16583698-16583699:C,T	record not found																		T	0.25	0.625	C	2.286	0.1306	0.2	0.13	199
chr18	16584018	0	G	A	100	PASS	CSQ=A|ENSMMUG00000021484|ENSMMUT00000030245|Transcript|intron_variant||||||||-1|NPC1|HGNC|HGNC:7897|protein_coding||	GT:AP	0|0:0.000,0.020	0|0:0.005,0.000	1|0:0.585,0.415	0|1:0.055,0.535	0|1:0.070,0.930	0|1:0.470,0.530	1|0:0.925,0.075	1|1:0.945,0.900	18,21149036,G,A,chr18:16584017-16584018:G,A	record not found																		A	0.25	0.625	G	2.286	0.1306	0.2	0.13	199
chr9	88258214	0	A	T	100	PASS	CSQ=T|ENSMMUG00000023148|ENSMMUT00000032565|Transcript|missense_variant&splice_region_variant|889|889|297|N/Y|Aat/Tat|||1|LIPF|HGNC|HGNC:6622|protein_coding||	GT:AP	0|0:0.355,0.095	0|0:0.015,0.010	1|0:0.595,0.405	1|0:0.420,0.370	0|1:0.485,0.515	1|0:0.600,0.315	1|1:0.740,0.820	0|1:0.425,0.570	10,90438009,A,T,chr9:88258213-88258214:A,T	record not found																		T	0.25	0.625	A	2.286	0.1306	0.2	0.1328	191
chr19	58265763	0	G	A	100	PASS	CSQ=A|ENSMMUG00000021986|ENSMMUT00000030936|Transcript|intron_variant||||||||1|PPP2R1A|Uniprot_gn||protein_coding||	GT:AP	0|0:0.060,0.030	1|0:0.660,0.365	1|0:0.690,0.310	0|1:0.550,0.610	0|1:0.450,0.550	1|0:0.770,0.225	1|1:0.845,0.950	1|1:0.965,0.965	19,52709063,G,A,chr19:58265762-58265763:G,A	record not found																		G	0.625	0.25	A	2.286	0.1306	5	0.1328	191
chr19	58266012	0	G	A	100	PASS	CSQ=A|ENSMMUG00000021986|ENSMMUT00000030936|Transcript|synonymous_variant|324|267|89|L|ctG/ctA|||1|PPP2R1A|Uniprot_gn||protein_coding||	GT:AP	0|0:0.000,0.000	1|0:0.665,0.335	1|0:0.665,0.335	0|1:0.460,0.555	0|1:0.430,0.570	1|0:0.770,0.225	1|1:0.915,0.955	1|1:0.920,0.955	19,52709313,G,A,chr19:58266011-58266012:G,A	ENSP00000324804	589	1	TGC CT[G/A] CTG	89	L	L	Synonymous	0	Neutral	344	30	1	Tolerated	2.87	295		PPP2R1A	G	0.625	0.25	A	2.286	0.1306	5	0.1328	191
chr19	58266012	0	G	A	100	PASS	CSQ=A|ENSMMUG00000021986|ENSMMUT00000030936|Transcript|synonymous_variant|324|267|89|L|ctG/ctA|||1|PPP2R1A|Uniprot_gn||protein_coding||	GT:AP	0|0:0.000,0.000	1|0:0.665,0.335	1|0:0.665,0.335	0|1:0.460,0.555	0|1:0.430,0.570	1|0:0.770,0.225	1|1:0.915,0.955	1|1:0.920,0.955	19,52709313,G,A,chr19:58266011-58266012:G,A	ENSP00000375668	509	1	GCC T[G/A]C TGC	68	C	Y	Single AA Change	-8.06	Deleterious	343	30	0	Damaging	2.78	354		PPP2R1A	G	0.625	0.25	A	2.286	0.1306	5	0.1328	191
chr19	58266012	0	G	A	100	PASS	CSQ=A|ENSMMUG00000021986|ENSMMUT00000030936|Transcript|synonymous_variant|324|267|89|L|ctG/ctA|||1|PPP2R1A|Uniprot_gn||protein_coding||	GT:AP	0|0:0.000,0.000	1|0:0.665,0.335	1|0:0.665,0.335	0|1:0.460,0.555	0|1:0.430,0.570	1|0:0.770,0.225	1|1:0.915,0.955	1|1:0.920,0.955	19,52709313,G,A,chr19:58266011-58266012:G,A	ENSP00000391905	156	1	TGC CT[G/A] CTG	129	L	L	Synonymous	0	Neutral	265	30	1	Tolerated	3.26	391		PPP2R1A	G	0.625	0.25	A	2.286	0.1306	5	0.1328	191
chr19	58266012	0	G	A	100	PASS	CSQ=A|ENSMMUG00000021986|ENSMMUT00000030936|Transcript|synonymous_variant|324|267|89|L|ctG/ctA|||1|PPP2R1A|Uniprot_gn||protein_coding||	GT:AP	0|0:0.000,0.000	1|0:0.665,0.335	1|0:0.665,0.335	0|1:0.460,0.555	0|1:0.430,0.570	1|0:0.770,0.225	1|1:0.915,0.955	1|1:0.920,0.955	19,52709313,G,A,chr19:58266011-58266012:G,A	ENSP00000396821	579	1	TGC CT[G/A] CTG	89	L	L	Synonymous	0	Neutral	344	30	1	Tolerated	2.9	293		PPP2R1A	G	0.625	0.25	A	2.286	0.1306	5	0.1328	191
chr19	58271429	0	G	A	100	PASS	CSQ=A|ENSMMUG00000021986|ENSMMUT00000030936|Transcript|intron_variant||||||||1|PPP2R1A|Uniprot_gn||protein_coding||	GT:AP	1|1:1.000,1.000	0|1:0.300,0.700	0|1:0.315,0.685	1|0:0.535,0.465	1|0:0.550,0.450	0|1:0.180,0.820	0|0:0.050,0.015	0|0:0.010,0.005	19,52714490,G,A,chr19:58271428-58271429:G,A	record not found																		A	0.625	0.25	G	2.286	0.1306	5	0.1328	191
chr19	58273022	0	T	C	100	PASS	CSQ=C|ENSMMUG00000021986|ENSMMUT00000030936|Transcript|intron_variant||||||||1|PPP2R1A|Uniprot_gn||protein_coding||	GT:AP	0|0:0.010,0.005	1|0:0.715,0.285	1|0:0.655,0.345	0|1:0.455,0.545	0|1:0.450,0.550	1|0:0.855,0.245	1|1:0.845,0.955	1|1:0.900,0.950	19,52715777,T,C,chr19:58273021-58273022:T,C	record not found																		T	0.625	0.25	C	2.286	0.1306	5	0.1328	191
chr19	58277080	0	G	A	100	PASS	CSQ=A|ENSMMUG00000021986|ENSMMUT00000030936|Transcript|intron_variant||||||||1|PPP2R1A|Uniprot_gn||protein_coding||	GT:AP	1|1:1.000,0.995	0|1:0.275,0.725	0|1:0.355,0.645	1|0:0.555,0.445	1|0:0.525,0.475	0|1:0.175,0.825	0|0:0.055,0.030	0|0:0.015,0.000	19,52719614,G,A,chr19:58277079-58277080:G,A	record not found																		A	0.625	0.25	G	2.286	0.1306	5	0.1328	191
chr1	62755434	0	A	T	100	PASS	CSQ=T|ENSMMUG00000015972|ENSMMUT00000022460|Transcript|intron_variant||||||||-1|CYP2J2|HGNC|HGNC:2634|protein_coding||	GT:AP	1|0:0.630,0.382	0|1:0.653,0.678	0|0:0.265,0.343	0|1:0.303,0.470	0|1:0.447,0.553	1|1:0.738,0.842	1|1:0.827,0.772	1|0:0.678,0.550	1,60381904,A,T,chr1:62755433-62755434:A,T	record not found																		A	0.625	0.25	T	2.286	0.1306	5	0.1349	188
chr4	34692254	0	C	A	100	PASS	CSQ=A|ENSMMUG00000029762|ENSMMUT00000040796|Transcript|intron_variant||||||||-1||||protein_coding||,A|ENSMMUG00000021718|ENSMMUT00000030560|Transcript|intron_variant||||||||1|ANKS1A|Uniprot_gn||protein_coding||,A|ENSMMUG00000029763|ENSMMUT00000016435|Transcript|downstream_gene_variant|||||||1853|1||||protein_coding||	GT:AP	1|1:0.965,0.970	1|1:1.000,1.000	1|0:0.930,0.070	1|1:0.855,0.840	1|1:1.000,1.000	1|0:0.935,0.065	0|0:0.035,0.025	0|0:0.030,0.025	6,34937653,C,A,chr4:34692253-34692254:C,A	record not found																		C	0.125	0.625	A	4.267	0.03887	0.08571	0.1349	188
chr4	34702628	0	A	G	100	PASS	CSQ=G|ENSMMUG00000029762|ENSMMUT00000040796|Transcript|intron_variant||||||||-1||||protein_coding||,G|ENSMMUG00000021718|ENSMMUT00000030560|Transcript|intron_variant||||||||1|ANKS1A|Uniprot_gn||protein_coding||	GT:AP	1|1:1.000,1.000	1|1:1.000,1.000	1|0:0.945,0.055	1|1:1.000,1.000	1|1:1.000,1.000	1|0:0.930,0.070	0|0:0.090,0.060	0|0:0.000,0.000	6,34949421,A,G,chr4:34702627-34702628:A,G	record not found																		A	0.125	0.625	G	4.267	0.03887	0.08571	0.1349	188
chr4	34703870	0	C	T	100	PASS	CSQ=T|ENSMMUG00000029762|ENSMMUT00000040796|Transcript|intron_variant||||||||-1||||protein_coding||,T|ENSMMUG00000021718|ENSMMUT00000030560|Transcript|intron_variant||||||||1|ANKS1A|Uniprot_gn||protein_coding||	GT:AP	1|1:1.000,1.000	1|1:1.000,1.000	1|0:0.955,0.045	1|1:1.000,0.995	1|1:1.000,1.000	1|0:0.930,0.070	0|0:0.055,0.025	0|0:0.070,0.130	6,34950653,C,T,chr4:34703869-34703870:C,T	record not found																		C	0.125	0.625	T	4.267	0.03887	0.08571	0.1349	188
chr4	41116511	0	C	T	100	PASS	CSQ=T|ENSMMUG00000003674|ENSMMUT00000005202|Transcript|intron_variant||||||||-1|TREM1|HGNC||protein_coding||,T|ENSMMUG00000003674|ENSMMUT00000005201|Transcript|intron_variant||||||||-1|TREM1|HGNC|HGNC:17760|protein_coding||	GT:AP	0|1:0.235,0.765	0|1:0.105,0.895	0|0:0.000,0.000	1|0:0.515,0.500	0|1:0.215,0.785	1|1:1.000,1.000	1|1:0.995,0.995	1|0:0.885,0.115	6,41248638,C,T,chr4:41116510-41116511:C,T	record not found																		C	0.625	0.25	T	2.286	0.1306	5	0.1349	188
chr4	42114261	0	G	A	100	PASS	CSQ=A|ENSMMUG00000005575|ENSMMUT00000007837|Transcript|intron_variant||||||rs194139837||-1|TRERF1|Uniprot_gn||protein_coding||,A|ENSMMUG00000005575|ENSMMUT00000007836|Transcript|intron_variant||||||rs194139837||-1|TRERF1|Uniprot_gn||protein_coding||	GT:AP	0|1:0.305,0.695	0|1:0.145,0.855	0|0:0.060,0.090	1|0:0.545,0.455	0|1:0.205,0.795	1|1:0.980,0.980	1|1:0.835,0.960	1|0:0.900,0.445	6,42211159,G,A,chr4:42114260-42114261:G,A	record not found																		G	0.625	0.25	A	2.286	0.1306	5	0.1349	188
chr4	42140606	0	C	T	100	PASS	CSQ=T|ENSMMUG00000005575|ENSMMUT00000007837|Transcript|upstream_gene_variant|||||||642|-1|TRERF1|Uniprot_gn||protein_coding||,T|ENSMMUG00000005575|ENSMMUT00000007836|Transcript|upstream_gene_variant|||||||159|-1|TRERF1|Uniprot_gn||protein_coding||	GT:AP	1|0:0.740,0.260	1|0:0.915,0.085	1|1:1.000,1.000	0|1:0.415,0.615	1|0:0.825,0.175	0|0:0.000,0.000	0|0:0.020,0.005	0|1:0.180,0.820	6,42237488,C,T,chr4:42140605-42140606:C,T	record not found																		T	0.625	0.25	C	2.286	0.1306	5	0.1349	188
chr4	42850821	0	C	T	100	PASS	CSQ=T|ENSMMUG00000001394|ENSMMUT00000001975|Transcript|missense_variant|2915|2915|972|R/H|cGc/cAc|||-1|PEX6|HGNC|HGNC:8859|protein_coding||,T|ENSMMUG00000001394|ENSMMUT00000001977|Transcript|3_prime_UTR_variant|2668|||||||-1|PEX6|HGNC||protein_coding||,T|ENSMMUG00000001393|ENSMMUT00000001973|Transcript|downstream_gene_variant|||||||480|1|GNMT|Uniprot_gn||protein_coding||,T|ENSMMUG00000000460|ENSM…	GT:AP	1|0:0.740,0.260	1|0:0.875,0.125	1|1:1.000,1.000	0|1:0.410,0.590	1|0:0.830,0.170	0|0:0.000,0.005	0|0:0.125,0.040	0|1:0.270,0.730	6,42932101,C,T,chr4:42850820-42850821:C,T	ENSP00000303511	980	-1	AAG C[G/A]C ATC	972	R	H	Single AA Change	-2.43	Neutral	78	30	0.068	Tolerated	2.79	178		PEX6	T	0.625	0.25	C	2.286	0.1306	5	0.1349	188
chr4	42855240	0	C	A	100	PASS	CSQ=A|ENSMMUG00000001394|ENSMMUT00000001975|Transcript|synonymous_variant|1533|1533|511|L|ctG/ctT|||-1|PEX6|HGNC|HGNC:8859|protein_coding||,A|ENSMMUG00000001394|ENSMMUT00000001977|Transcript|synonymous_variant|1533|1533|511|L|ctG/ctT|||-1|PEX6|HGNC||protein_coding||,A|ENSMMUG00000001393|ENSMMUT00000001973|Transcript|downstream_gene_variant|||||||4899|1|GNMT|Uniprot_gn||protein_coding||,A|ENSMMUG0…	GT:AP	1|0:0.755,0.245	1|0:0.860,0.140	1|1:1.000,1.000	0|1:0.380,0.620	1|0:0.790,0.210	0|0:0.000,0.000	0|0:0.000,0.000	0|1:0.275,0.725	6,42936183,C,A,chr4:42855239-42855240:C,A	ENSP00000244546	738	-1	AAA CT[G/T] CAG	511	L	L	Synonymous	0	Neutral	76	30	1	Tolerated	2.84	71		PEX6	A	0.625	0.25	C	2.286	0.1306	5	0.1349	188
chr4	42855240	0	C	A	100	PASS	CSQ=A|ENSMMUG00000001394|ENSMMUT00000001975|Transcript|synonymous_variant|1533|1533|511|L|ctG/ctT|||-1|PEX6|HGNC|HGNC:8859|protein_coding||,A|ENSMMUG00000001394|ENSMMUT00000001977|Transcript|synonymous_variant|1533|1533|511|L|ctG/ctT|||-1|PEX6|HGNC||protein_coding||,A|ENSMMUG00000001393|ENSMMUT00000001973|Transcript|downstream_gene_variant|||||||4899|1|GNMT|Uniprot_gn||protein_coding||,A|ENSMMUG0…	GT:AP	1|0:0.755,0.245	1|0:0.860,0.140	1|1:1.000,1.000	0|1:0.380,0.620	1|0:0.790,0.210	0|0:0.000,0.000	0|0:0.000,0.000	0|1:0.275,0.725	6,42936183,C,A,chr4:42855239-42855240:C,A	ENSP00000303511	980	-1	AAA CT[G/T] CAG	511	L	L	Synonymous	0	Neutral	78	30	1	Tolerated	2.79	182		PEX6	A	0.625	0.25	C	2.286	0.1306	5	0.1349	188
chr4	42861879	0	G	A	100	PASS	CSQ=A|ENSMMUG00000001394|ENSMMUT00000001975|Transcript|synonymous_variant|903|903|301|I|atC/atT|||-1|PEX6|HGNC|HGNC:8859|protein_coding||,A|ENSMMUG00000001394|ENSMMUT00000001977|Transcript|synonymous_variant|903|903|301|I|atC/atT|||-1|PEX6|HGNC||protein_coding||	GT:AP	1|0:0.730,0.270	1|0:0.860,0.140	1|1:1.000,1.000	0|1:0.420,0.580	1|0:0.785,0.215	0|0:0.010,0.000	0|0:0.070,0.025	0|1:0.415,0.775	6,42942756,G,A,chr4:42861878-42861879:G,A	ENSP00000244546	738	-1	TCC AT[C/T] GCC	301	I	I	Synonymous	0	Neutral	76	30	0.217	Tolerated	3.07	43		PEX6	A	0.625	0.25	G	2.286	0.1306	5	0.1349	188
chr4	42861879	0	G	A	100	PASS	CSQ=A|ENSMMUG00000001394|ENSMMUT00000001975|Transcript|synonymous_variant|903|903|301|I|atC/atT|||-1|PEX6|HGNC|HGNC:8859|protein_coding||,A|ENSMMUG00000001394|ENSMMUT00000001977|Transcript|synonymous_variant|903|903|301|I|atC/atT|||-1|PEX6|HGNC||protein_coding||	GT:AP	1|0:0.730,0.270	1|0:0.860,0.140	1|1:1.000,1.000	0|1:0.420,0.580	1|0:0.785,0.215	0|0:0.010,0.000	0|0:0.070,0.025	0|1:0.415,0.775	6,42942756,G,A,chr4:42861878-42861879:G,A	ENSP00000303511	980	-1	TCC AT[C/T] GCC	301	I	I	Synonymous	0	Neutral	78	30	0.606	Tolerated	3.01	49		PEX6	A	0.625	0.25	G	2.286	0.1306	5	0.1349	188
chr5	10777762	0	T	G	100	PASS	CSQ=G|ENSMMUG00000008163|ENSMMUT00000011404|Transcript|intron_variant||||||||-1|FGFBP2|HGNC|HGNC:29451|protein_coding||,G|ENSMMUG00000008164|ENSMMUT00000042406|Transcript|downstream_gene_variant|||||||1286|-1|PROM1|EntrezGene||protein_coding||	GT:AP	0|1:0.310,0.685	0|1:0.225,0.775	0|1:0.315,0.685	1|1:1.000,0.990	0|1:0.300,0.700	0|0:0.000,0.000	1|0:0.755,0.245	0|0:0.000,0.000	4,15963965,T,G,chr5:10777761-10777762:T,G	record not found																		G	0.625	0.25	T	2.286	0.1306	5	0.1349	188
chr5	10777782	0	G	A	100	PASS	CSQ=A|ENSMMUG00000008163|ENSMMUT00000011404|Transcript|intron_variant||||||||-1|FGFBP2|HGNC|HGNC:29451|protein_coding||,A|ENSMMUG00000008164|ENSMMUT00000042406|Transcript|downstream_gene_variant|||||||1266|-1|PROM1|EntrezGene||protein_coding||	GT:AP	0|1:0.325,0.675	0|1:0.180,0.820	0|1:0.300,0.700	1|1:1.000,0.995	0|1:0.295,0.705	0|0:0.000,0.000	1|0:0.755,0.245	0|0:0.000,0.000	4,15963985,G,A,chr5:10777781-10777782:G,A	record not found																		A	0.625	0.25	G	2.286	0.1306	5	0.1349	188
chr5	10777789	0	A	G	100	PASS	CSQ=G|ENSMMUG00000008163|ENSMMUT00000011404|Transcript|intron_variant||||||||-1|FGFBP2|HGNC|HGNC:29451|protein_coding||,G|ENSMMUG00000008164|ENSMMUT00000042406|Transcript|downstream_gene_variant|||||||1259|-1|PROM1|EntrezGene||protein_coding||	GT:AP	0|1:0.315,0.685	0|1:0.180,0.820	0|1:0.295,0.705	1|1:0.990,0.995	0|1:0.320,0.680	0|0:0.000,0.000	1|0:0.735,0.265	0|0:0.000,0.000	4,15963992,A,G,chr5:10777788-10777789:A,G	record not found																		G	0.625	0.25	A	2.286	0.1306	5	0.1349	188
chr5	10777964	0	C	T	100	PASS	CSQ=T|ENSMMUG00000008163|ENSMMUT00000011404|Transcript|missense_variant|666|559|187|E/K|Gag/Aag|||-1|FGFBP2|HGNC|HGNC:29451|protein_coding||,T|ENSMMUG00000008164|ENSMMUT00000042406|Transcript|downstream_gene_variant|||||||1084|-1|PROM1|EntrezGene||protein_coding||	GT:AP	0|1:0.325,0.675	0|1:0.200,0.800	0|1:0.280,0.720	1|1:0.995,0.990	0|1:0.300,0.700	0|0:0.000,0.000	1|0:0.725,0.275	0|0:0.000,0.000	4,15964194,G,A,chr5:10777963-10777964:C,T	ENSP00000259989	223	-1	ACC [C/T]AG CCT	187	Q	*	Nonsense	NA	NA	64	30	NA	NA	NA	NA		FGFBP2	T	0.625	0.25	C	2.286	0.1306	5	0.1349	188
chr5	10777965	0	A	G	100	PASS	CSQ=G|ENSMMUG00000008163|ENSMMUT00000011404|Transcript|synonymous_variant|665|558|186|T|acT/acC|||-1|FGFBP2|HGNC|HGNC:29451|protein_coding||,G|ENSMMUG00000008164|ENSMMUT00000042406|Transcript|downstream_gene_variant|||||||1083|-1|PROM1|EntrezGene||protein_coding||	GT:AP	0|1:0.310,0.690	0|1:0.205,0.795	0|1:0.310,0.690	1|1:0.990,0.990	0|1:0.290,0.710	0|0:0.000,0.000	1|0:0.750,0.250	0|0:0.000,0.000	4,15964195,T,C,chr5:10777964-10777965:A,G	reference nucleotide not matched																		G	0.625	0.25	A	2.286	0.1306	5	0.1349	188
chr5	10778083	0	G	A	100	PASS	CSQ=A|ENSMMUG00000008163|ENSMMUT00000011404|Transcript|missense_variant|547|440|147|T/M|aCg/aTg|||-1|FGFBP2|HGNC|HGNC:29451|protein_coding||,A|ENSMMUG00000008164|ENSMMUT00000042406|Transcript|downstream_gene_variant|||||||965|-1|PROM1|EntrezGene||protein_coding||	GT:AP	0|1:0.330,0.670	0|1:0.220,0.780	0|1:0.320,0.680	1|1:1.000,1.000	0|1:0.300,0.700	0|0:0.000,0.000	1|0:0.755,0.245	0|0:0.000,0.000	4,15964313,G,A,chr5:10778082-10778083:G,A	ENSP00000259989	223	-1	GGG A[C/T]G CCA	147	T	M	Single AA Change	-0.31	Neutral	64	30	0.116	Tolerated	2.91	15		FGFBP2	A	0.625	0.25	G	2.286	0.1306	5	0.1349	188
chr5	73058345	0	G	A	100	PASS	CSQ=A|ENSMMUG00000016358|ENSMMUT00000022970|Transcript|intron_variant||||||||-1|KIAA1211|Uniprot_gn||protein_coding||	GT:AP	1|0:0.670,0.330	1|1:1.000,1.000	0|0:0.000,0.000	0|0:0.000,0.000	1|0:0.800,0.200	1|1:1.000,1.000	1|1:1.000,1.000	1|1:1.000,1.000	4,57182990,G,A,chr5:73058344-73058345:G,A	record not found																		G	0.625	0.125	A	4.267	0.03887	11.67	0.1349	188
chr12	79883297	0	T	C	100	PASS	CSQ=C|ENSMMUG00000017964|ENSMMUT00000025238|Transcript|intron_variant||||||||-1|PECR|Uniprot_gn||protein_coding||	GT:AP	1|1:1.000,1.000	0|1:0.415,0.585	1|0:0.690,0.310	1|1:0.960,0.975	1|0:0.510,0.490	1|0:0.770,0.220	0|0:0.060,0.060	0|1:0.455,0.550	2,216930025,T,C,chr12:79883296-79883297:T,C	record not found																		T	0.25	0.625	C	2.286	0.1306	0.2	0.1349	188
chr12	79883485	0	A	G	100	PASS	CSQ=G|ENSMMUG00000017964|ENSMMUT00000025238|Transcript|intron_variant||||||||-1|PECR|Uniprot_gn||protein_coding||	GT:AP	0|0:0.000,0.000	1|0:0.620,0.380	0|1:0.320,0.680	0|0:0.035,0.035	0|1:0.440,0.560	0|1:0.215,0.785	1|1:0.920,0.870	1|0:0.540,0.460	2,216930213,A,G,chr12:79883484-79883485:A,G	record not found																		G	0.25	0.625	A	2.286	0.1306	0.2	0.1349	188
chr12	79884361	0	G	A	100	PASS	CSQ=A|ENSMMUG00000017964|ENSMMUT00000025238|Transcript|intron_variant||||||||-1|PECR|Uniprot_gn||protein_coding||	GT:AP	0|0:0.010,0.005	1|0:0.600,0.400	0|1:0.300,0.700	0|0:0.040,0.025	0|1:0.490,0.510	0|1:0.215,0.785	1|1:0.790,0.830	1|0:0.570,0.430	2,216931086,G,A,chr12:79884360-79884361:G,A	record not found																		A	0.25	0.625	G	2.286	0.1306	0.2	0.1349	188
chr12	79884462	0	A	T	100	PASS	CSQ=T|ENSMMUG00000017964|ENSMMUT00000025238|Transcript|missense_variant|239|236|79|V/D|gTt/gAt|||-1|PECR|Uniprot_gn||protein_coding||	GT:AP	1|1:0.950,0.980	0|1:0.415,0.585	1|0:0.695,0.305	1|1:1.000,0.995	0|1:0.490,0.510	1|0:0.760,0.240	0|0:0.185,0.160	0|1:0.440,0.560	2,216931187,T,A,chr12:79884461-79884462:A,T	ENSP00000265322	303	-1	GCA G[A/T]T GAA	60	D	V	Single AA Change	-3.8	Deleterious	78	30	0.249	Tolerated	2.77	113		PECR	A	0.25	0.625	T	2.286	0.1306	0.2	0.1349	188
chr12	79884462	0	A	T	100	PASS	CSQ=T|ENSMMUG00000017964|ENSMMUT00000025238|Transcript|missense_variant|239|236|79|V/D|gTt/gAt|||-1|PECR|Uniprot_gn||protein_coding||	GT:AP	1|1:0.950,0.980	0|1:0.415,0.585	1|0:0.695,0.305	1|1:1.000,0.995	0|1:0.490,0.510	1|0:0.760,0.240	0|0:0.185,0.160	0|1:0.440,0.560	2,216931187,T,A,chr12:79884461-79884462:A,T	ENSP00000395512	157	-1	GCA G[A/T]T GAA	60	D	V	Single AA Change	-4.16	Deleterious	73	30	0.273	Tolerated	2.78	152		PECR	A	0.25	0.625	T	2.286	0.1306	0.2	0.1349	188
chr14	37372212	0	C	T	100	PASS	CSQ=T|ENSMMUG00000002429|ENSMMUT00000003454|Transcript|intron_variant||||||||-1|CAT|HGNC|HGNC:1516|protein_coding||	GT:AP	0|1:0.480,0.520	1|0:0.515,0.485	0|1:0.463,0.538	1|1:0.870,0.800	1|0:0.558,0.442	0|0:0.040,0.045	1|0:0.585,0.480	0|0:0.025,0.020	11,34477876,C,T,chr14:37372211-37372212:C,T	record not found																		T	0.625	0.25	C	2.286	0.1306	5	0.1349	188
chr14	37377650	0	G	C	100	PASS	CSQ=C|ENSMMUG00000002429|ENSMMUT00000003454|Transcript|intron_variant||||||||-1|CAT|HGNC|HGNC:1516|protein_coding||	GT:AP	0|1:0.465,0.535	1|0:0.518,0.483	0|1:0.505,0.507	1|1:0.817,0.675	1|0:0.595,0.405	0|0:0.135,0.123	1|0:0.483,0.478	0|0:0.025,0.025	11,34473552,G,C,chr14:37377649-37377650:G,C	record not found																		C	0.625	0.25	G	2.286	0.1306	5	0.1349	188
chr14	37380515	0	C	T	100	PASS	CSQ=T|ENSMMUG00000002429|ENSMMUT00000003454|Transcript|intron_variant||||||||-1|CAT|HGNC|HGNC:1516|protein_coding||	GT:AP	0|1:0.495,0.505	1|0:0.565,0.435	0|1:0.450,0.550	1|1:0.990,0.977	1|0:0.558,0.442	0|0:0.002,0.000	0|1:0.468,0.533	0|0:0.095,0.050	11,34470692,C,T,chr14:37380514-37380515:C,T	record not found																		T	0.625	0.25	C	2.286	0.1306	5	0.1349	188
chr14	37380527	0	A	G	100	PASS	CSQ=G|ENSMMUG00000002429|ENSMMUT00000003454|Transcript|intron_variant||||||||-1|CAT|HGNC|HGNC:1516|protein_coding||	GT:AP	0|1:0.420,0.580	1|0:0.550,0.450	0|1:0.380,0.620	1|1:0.990,0.980	1|0:0.572,0.428	0|0:0.000,0.002	1|0:0.507,0.493	0|0:0.120,0.043	11,34470680,A,G,chr14:37380526-37380527:A,G	record not found																		G	0.625	0.25	A	2.286	0.1306	5	0.1349	188
chr15	42885648	0	G	A	100	PASS	CSQ=A|ENSMMUG00000020774|ENSMMUT00000029223|Transcript|intron_variant||||||||1|SIGMAR1|Uniprot_gn||protein_coding||,A|ENSMMUG00000020774|ENSMMUT00000029220|Transcript|intron_variant||||||||1|SIGMAR1|Uniprot_gn||protein_coding||,A|ENSMMUG00000020774|ENSMMUT00000029221|Transcript|intron_variant||||||||1|SIGMAR1|Uniprot_gn||protein_coding||	GT:AP	0|1:0.375,0.625	1|0:0.600,0.400	0|0:0.000,0.000	0|1:0.480,0.520	0|1:0.500,0.510	1|1:1.000,0.995	1|1:0.995,0.915	0|1:0.495,0.505	9,34636911,G,A,chr15:42885647-42885648:G,A	record not found																		G	0.625	0.25	A	2.286	0.1306	5	0.1349	188
chr13	20964059	0	G	A	100	PASS	CSQ=A|ENSMMUG00000007692|ENSMMUT00000010778|Transcript|synonymous_variant|651|651|217|G|ggC/ggT|||-1|APOB|Uniprot_gn||protein_coding||	GT:AP	1|0:0.700,0.300	0|1:0.450,0.550	0|0:0.000,0.000	1|0:0.920,0.080	1|1:1.000,1.000	1|0:0.825,0.175	1|0:0.845,0.155	1|1:0.995,0.995	2,21260002,G,A,chr13:20964058-20964059:G,A	ENSP00000233242	4563	-1	ACA GG[C/T] ATC	221	G	G	Synonymous	0	Neutral	71	30	0.739	Tolerated	2.85	36		APOB	G	0.625	0.25	A	2.286	0.1306	5	0.1356	187
chr13	20964059	0	G	A	100	PASS	CSQ=A|ENSMMUG00000007692|ENSMMUT00000010778|Transcript|synonymous_variant|651|651|217|G|ggC/ggT|||-1|APOB|Uniprot_gn||protein_coding||	GT:AP	1|0:0.700,0.300	0|1:0.450,0.550	0|0:0.000,0.000	1|0:0.920,0.080	1|1:1.000,1.000	1|0:0.825,0.175	1|0:0.845,0.155	1|1:0.995,0.995	2,21260002,G,A,chr13:20964058-20964059:G,A	ENSP00000382200	828	-1	ACA GG[C/T] ATC	221	G	G	Synonymous	0	Neutral	67	30	0.428	Tolerated	2.84	42		APOB	G	0.625	0.25	A	2.286	0.1306	5	0.1356	187
chr13	20964059	0	G	A	100	PASS	CSQ=A|ENSMMUG00000007692|ENSMMUT00000010778|Transcript|synonymous_variant|651|651|217|G|ggC/ggT|||-1|APOB|Uniprot_gn||protein_coding||	GT:AP	1|0:0.700,0.300	0|1:0.450,0.550	0|0:0.000,0.000	1|0:0.920,0.080	1|1:1.000,1.000	1|0:0.825,0.175	1|0:0.845,0.155	1|1:0.995,0.995	2,21260002,G,A,chr13:20964058-20964059:G,A	ENSP00000439731	4344	-1	ACA GG[C/T] ATC	221	G	G	Synonymous	0	Neutral	71	30	0.736	Tolerated	2.84	37		APOB	G	0.625	0.25	A	2.286	0.1306	5	0.1356	187
chr14	11513807	0	C	G	100	PASS	CSQ=G|ENSMMUG00000006595|ENSMMUT00000009228|Transcript|upstream_gene_variant|||||||44|1|TUT1|Uniprot_gn||protein_coding||,G|ENSMMUG00000006597|ENSMMUT00000009230|Transcript|downstream_gene_variant|||||||2067|-1||||protein_coding||	GT:AP	0|1:0.425,0.575	1|1:1.000,1.000	1|1:1.000,1.000	1|0:0.685,0.315	1|0:0.590,0.415	1|0:0.560,0.440	1|0:0.695,0.305	0|0:0.010,0.000	11,62346552,C,G,chr14:11513806-11513807:C,G	record not found																		C	0.25	0.625	G	2.286	0.1306	0.2	0.1356	187
chr10	65168024	0	G	A	100	PASS	CSQ=A|ENSMMUG00000022167|ENSMMUT00000031179|Transcript|intron_variant||||||||1|PI4KA|HGNC|HGNC:8983|protein_coding||	GT:AP	1|0:0.507,0.493	0|1:0.457,0.543	0|0:0.010,0.020	0|0:0.055,0.005	0|1:0.440,0.550	1|1:0.962,0.957	0|1:0.498,0.505	0|1:0.512,0.512	22,21102107,G,A,chr10:65168023-65168024:G,A	record not found																		A	0.25	0.625	G	2.286	0.1306	0.2	0.1364	186
chr8	17232377	0	G	A	100	PASS	CSQ=A|ENSMMUG00000001878|ENSMMUT00000039130|Transcript|intron_variant||||||||-1|MTMR7|HGNC|HGNC:7454|protein_coding||,A|ENSMMUG00000001878|ENSMMUT00000002646|Transcript|intron_variant||||||||-1|MTMR7|HGNC||protein_coding||	GT:AP	1|0:0.450,0.395	0|1:0.385,0.615	1|1:1.000,1.000	1|0:0.650,0.350	0|1:0.345,0.655	1|0:0.615,0.385	0|0:0.195,0.115	0|0:0.000,0.000	8,17218914,G,A,chr8:17232376-17232377:G,A	record not found																		A	0.625	0.25	G	2.286	0.1306	5	0.1371	185
chr9	48949537	0	T	C	100	PASS	CSQ=C|ENSMMUG00000011909|ENSMMUT00000016682|Transcript|intron_variant||||||||1|RBP3|HGNC|HGNC:9921|protein_coding||	GT:AP	1|0:0.530,0.470	1|0:0.600,0.400	0|0:0.000,0.000	0|0:0.000,0.000	1|0:0.555,0.445	1|0:0.590,0.410	1|1:0.920,0.945	0|1:0.435,0.565	no liftOver	no liftOver																		C	0.25	0.625	T	2.286	0.1306	0.2	0.1393	182
chr9	86566614	0	G	A	100	PASS	CSQ=A|ENSMMUG00000007078|ENSMMUT00000009882|Transcript|intron_variant||||||rs195262535||-1||||protein_coding||,A|ENSMMUG00000007078|ENSMMUT00000042771|Transcript|downstream_gene_variant||||||rs195262535|64|-1||||protein_coding||,A|ENSMMUG00000007078|ENSMMUT00000042772|Transcript|intron_variant||||||rs195262535||-1||||protein_coding||	GT:AP	0|1:0.250,0.750	1|1:0.970,0.995	0|1:0.495,0.505	0|1:0.360,0.440	1|0:0.530,0.470	0|0:0.005,0.020	0|0:0.190,0.140	0|1:0.395,0.605	10,51978239,G,A,chr9:86566613-86566614:G,A	record not found																		A	0.625	0.25	G	2.286	0.1306	5	0.1393	182
chr9	99955103	0	T	C	100	PASS	CSQ=C|ENSMMUG00000010817|ENSMMUT00000015129|Transcript|synonymous_variant|355|147|49|D|gaT/gaC|||1|SCD|Uniprot_gn||protein_coding||	GT:AP	1|0:0.770,0.240	0|0:0.000,0.000	1|0:0.595,0.405	1|0:0.755,0.245	1|0:0.530,0.470	1|1:1.000,1.000	1|1:1.000,1.000	1|0:0.550,0.450	10,102107940,T,C,chr9:99955102-99955103:T,C	ENSP00000359380	359	1	CCT GA[T/C] ATA	49	D	D	Synonymous	0	Neutral	175	30	0.769	Tolerated	2.94	148		SCD	T	0.625	0.25	C	2.286	0.1306	5	0.1393	182
chr9	99955103	0	T	C	100	PASS	CSQ=C|ENSMMUG00000010817|ENSMMUT00000015129|Transcript|synonymous_variant|355|147|49|D|gaT/gaC|||1|SCD|Uniprot_gn||protein_coding||	GT:AP	1|0:0.770,0.240	0|0:0.000,0.000	1|0:0.595,0.405	1|0:0.755,0.245	1|0:0.530,0.470	1|1:1.000,1.000	1|1:1.000,1.000	1|0:0.550,0.450	10,102107940,T,C,chr9:99955102-99955103:T,C	ENSP00000409887	242	1	CCT GA[T/C] ATA	49	D	D	Synonymous	0	Neutral	179	30	0.733	Tolerated	2.91	141		SCD	T	0.625	0.25	C	2.286	0.1306	5	0.1393	182
chr15	98652069	0	G	A	100	PASS	CSQ=A|ENSMMUG00000015917|ENSMMUT00000022377|Transcript|intron_variant||||||||1|ST6GALNAC4|Uniprot_gn||protein_coding||,A|ENSMMUG00000015917|ENSMMUT00000045870|Transcript|intron_variant||||||||1|ST6GALNAC4|Uniprot_gn||protein_coding||	GT:AP	1|0:0.630,0.480	0|1:0.470,0.530	1|0:0.550,0.450	1|1:0.990,0.990	1|0:0.505,0.495	0|1:0.475,0.520	0|0:0.010,0.015	0|0:0.005,0.010	9,130677279,G,A,chr15:98652068-98652069:G,A	record not found																		A	0.625	0.25	G	2.286	0.1306	5	0.1393	182
chr15	98652127	0	C	T	100	PASS	CSQ=T|ENSMMUG00000015917|ENSMMUT00000022377|Transcript|intron_variant||||||||1|ST6GALNAC4|Uniprot_gn||protein_coding||,T|ENSMMUG00000015917|ENSMMUT00000045870|Transcript|intron_variant||||||||1|ST6GALNAC4|Uniprot_gn||protein_coding||	GT:AP	1|0:0.610,0.490	0|1:0.480,0.520	1|0:0.550,0.450	1|1:1.000,1.000	0|1:0.450,0.550	0|1:0.445,0.555	0|0:0.030,0.020	0|0:0.005,0.000	9,130677221,C,T,chr15:98652126-98652127:C,T	record not found																		T	0.625	0.25	C	2.286	0.1306	5	0.1393	182
chr15	98658704	0	A	G	100	PASS	CSQ=G|ENSMMUG00000015917|ENSMMUT00000022377|Transcript|intron_variant||||||||1|ST6GALNAC4|Uniprot_gn||protein_coding||,G|ENSMMUG00000015917|ENSMMUT00000045870|Transcript|intron_variant||||||||1|ST6GALNAC4|Uniprot_gn||protein_coding||	GT:AP	0|1:0.395,0.605	1|0:0.520,0.480	0|1:0.475,0.525	0|0:0.190,0.110	0|1:0.475,0.525	0|1:0.555,0.585	1|1:0.825,0.755	1|1:0.905,0.915	9,130671005,A,G,chr15:98658703-98658704:A,G	record not found																		A	0.625	0.25	G	2.286	0.1306	5	0.1393	182
chr7	130804114	0	T	C	100	PASS	CSQ=C|ENSMMUG00000015868|ENSMMUT00000022300|Transcript|intron_variant||||||||-1|RDH11|Uniprot_gn||protein_coding||,C|ENSMMUG00000015868|ENSMMUT00000039785|Transcript|intron_variant||||||||-1|RDH11|Uniprot_gn||protein_coding||	GT:AP	0|0:0.215,0.260	0|1:0.390,0.610	0|1:0.405,0.590	0|1:0.420,0.580	1|1:0.945,0.950	0|1:0.530,0.690	1|1:0.880,0.895	1|0:0.665,0.585	14,68152128,T,C,chr7:130804113-130804114:T,C	record not found																		T	0.625	0.25	C	2.286	0.1306	5	0.1409	180
chr9	116257014	0	T	C	100	PASS	CSQ=C||||intergenic_variant||||||||||||||	GT:AP	0|1:0.150,0.850	1|1:0.980,0.970	0|1:0.400,0.600	1|1:0.865,0.905	0|1:0.440,0.560	0|0:0.005,0.000	1|0:0.600,0.410	0|1:0.415,0.585	10,118386369,T,C,chr9:116257013-116257014:T,C	record not found																		T	0.25	0.625	C	2.286	0.1306	0.2	0.1417	179
chr20	566846	0	G	A	100	PASS	CSQ=A|ENSMMUG00000029296|ENSMMUT00000039721|Transcript|intron_variant||||||||1|PIGQ|Uniprot_gn||protein_coding||	GT:AP	1|0:0.635,0.445	1|1:0.965,0.990	1|1:1.000,1.000	1|1:0.985,0.950	1|1:0.965,0.970	0|1:0.165,0.835	0|0:0.305,0.295	0|0:0.215,0.300	16,630420,G,A,chr20:566845-566846:G,A	record not found																		G	0.125	0.625	A	4.267	0.03887	0.08571	0.1421	182
chr20	569214	0	G	A	100	PASS	CSQ=A|ENSMMUG00000029296|ENSMMUT00000039721|Transcript|intron_variant||||||||1|PIGQ|Uniprot_gn||protein_coding||	GT:AP	1|0:0.615,0.380	1|1:1.000,1.000	1|1:1.000,1.000	1|1:0.995,0.975	1|1:0.990,0.965	0|1:0.130,0.870	0|0:0.285,0.290	0|0:0.190,0.335	16,632635,G,A,chr20:569213-569214:G,A	record not found																		G	0.125	0.625	A	4.267	0.03887	0.08571	0.1421	182
chr20	569695	0	G	A	100	PASS	CSQ=A|ENSMMUG00000029296|ENSMMUT00000039721|Transcript|downstream_gene_variant|||||||81|1|PIGQ|Uniprot_gn||protein_coding||	GT:AP	1|0:0.610,0.390	1|1:1.000,1.000	1|1:1.000,1.000	1|1:1.000,1.000	1|1:1.000,1.000	0|1:0.080,0.920	0|0:0.000,0.000	0|0:0.015,0.010	16,633117,G,A,chr20:569694-569695:G,A	ENSP00000026218	760	1	TGG C[G/A]C ATG	589	R	H	Single AA Change	-1.09	Neutral	101	30	0	Damaging	4.32	2	rs150833259	PIGQ	G	0.125	0.625	A	4.267	0.03887	0.08571	0.1421	182
chr20	569733	0	G	A	100	PASS	CSQ=A|ENSMMUG00000029296|ENSMMUT00000039721|Transcript|downstream_gene_variant|||||||119|1|PIGQ|Uniprot_gn||protein_coding||	GT:AP	1|0:0.615,0.385	1|1:1.000,1.000	1|1:1.000,1.000	1|1:1.000,1.000	1|1:1.000,1.000	0|1:0.085,0.915	0|0:0.000,0.005	0|0:0.000,0.000	16,633155,G,A,chr20:569732-569733:G,A	ENSP00000026218	760	1	CCT [G/A]AA CAC	602	E	K	Single AA Change	0.18	Neutral	101	30	0	Damaging	4.32	2		PIGQ	G	0.125	0.625	A	4.267	0.03887	0.08571	0.1421	182
chr1	173805186	0	G	A	100	PASS	CSQ=A||||intergenic_variant||||||||||||||	GT:AP	1|1:1.000,1.000	1|0:0.705,0.300	0|0:0.070,0.100	0|0:0.110,0.225	0|1:0.370,0.600	1|1:0.620,0.825	1|1:0.940,0.960	1|1:0.975,0.925	1,196684889,C,T,chr1:173805185-173805186:G,A	ENSP00000356399	1231	1	TTA CC[C/T] ATA	562	P	P	Synonymous	0	Neutral	79	30	1	Tolerated	2.94	45		CFH	G	0.625	0.125	A	4.267	0.03887	11.67	0.15	169
chr7	84657931	0	C	T	100	PASS	CSQ=T|ENSMMUG00000015764|ENSMMUT00000019781|Transcript|upstream_gene_variant|||||||275|1|TRAC|HGNC||protein_coding||,T|ENSMMUG00000015764|ENSMMUT00000029687|Transcript|intron_variant||||||||1|TRAC|HGNC|HGNC:12029|protein_coding||	GT:AP	1|1:0.985,0.970	1|0:0.580,0.420	0|0:0.040,0.090	0|0:0.025,0.295	0|1:0.425,0.575	1|1:0.930,0.950	1|1:0.870,0.925	1|1:0.945,0.945	14,22409301,C,T,chr7:84657930-84657931:C,T	record not found																		C	0.625	0.125	T	4.267	0.03887	11.67	0.15	169
chr7	84658467	0	G	A	100	PASS	CSQ=A|ENSMMUG00000015764|ENSMMUT00000019781|Transcript|splice_region_variant&intron_variant||||||||1|TRAC|HGNC||protein_coding||,A|ENSMMUG00000015764|ENSMMUT00000029687|Transcript|intron_variant||||||||1|TRAC|HGNC|HGNC:12029|protein_coding||	GT:AP	1|1:1.000,1.000	1|0:0.620,0.380	0|0:0.000,0.000	0|0:0.000,0.005	0|1:0.440,0.560	1|1:1.000,1.000	1|1:0.995,1.000	1|1:0.990,0.995	14,22409847,G,A,chr7:84658466-84658467:G,A	record not found																		G	0.625	0.125	A	4.267	0.03887	11.67	0.15	169
chr7	84658528	0	G	A	100	PASS	CSQ=A|ENSMMUG00000015764|ENSMMUT00000019781|Transcript|intron_variant||||||||1|TRAC|HGNC||protein_coding||,A|ENSMMUG00000015764|ENSMMUT00000029687|Transcript|intron_variant||||||||1|TRAC|HGNC|HGNC:12029|protein_coding||	GT:AP	1|1:0.995,0.995	1|0:0.595,0.405	0|0:0.000,0.000	0|0:0.000,0.060	0|1:0.450,0.550	1|1:1.000,1.000	1|1:0.975,0.970	1|1:0.985,1.000	14,22409908,G,A,chr7:84658527-84658528:G,A	record not found																		G	0.625	0.125	A	4.267	0.03887	11.67	0.15	169
chr4	34704052	0	G	A	100	PASS	CSQ=A|ENSMMUG00000029762|ENSMMUT00000040796|Transcript|intron_variant||||||||-1||||protein_coding||,A|ENSMMUG00000021718|ENSMMUT00000030560|Transcript|intron_variant||||||||1|ANKS1A|Uniprot_gn||protein_coding||	GT:AP	0|1:0.375,0.625	1|1:0.995,1.000	1|0:0.950,0.050	1|0:0.580,0.420	1|0:0.520,0.480	1|0:0.930,0.070	0|0:0.065,0.035	0|0:0.025,0.045	6,34950836,G,A,chr4:34704051-34704052:G,A	record not found																		A	0.625	0.25	G	2.286	0.1306	5	0.1506	165
chr4	34801643	0	G	A	100	PASS	CSQ=A|ENSMMUG00000029762|ENSMMUT00000040796|Transcript|intron_variant||||||||-1||||protein_coding||,A|ENSMMUG00000021718|ENSMMUT00000030560|Transcript|intron_variant||||||||1|ANKS1A|Uniprot_gn||protein_coding||,A|ENSMMUG00000021718|ENSMMUT00000040791|Transcript|intron_variant||||||||1|ANKS1A|Uniprot_gn||protein_coding||	GT:AP	0|1:0.275,0.725	1|1:0.985,0.980	1|0:0.865,0.125	1|0:0.625,0.360	0|1:0.410,0.590	1|0:0.895,0.115	0|0:0.135,0.075	0|0:0.105,0.155	6,35053901,G,A,chr4:34801642-34801643:G,A	record not found																		A	0.625	0.25	G	2.286	0.1306	5	0.1506	165
chr16	77551256	0	C	T	100	PASS	CSQ=T|ENSMMUG00000012811|ENSMMUT00000017977|Transcript|intron_variant||||||||-1|FASN|HGNC|HGNC:3594|protein_coding||	GT:AP	0|1:0.145,0.855	1|1:1.000,1.000	1|1:1.000,1.000	1|1:1.000,1.000	0|1:0.290,0.710	1|1:1.000,1.000	0|0:0.005,0.005	0|0:0.000,0.000	17,80038135,C,T,chr16:77551255-77551256:C,T	record not found																		C	0.125	0.625	T	4.267	0.03887	0.08571	0.1515	164
chr16	77552725	0	C	T	100	PASS	CSQ=T|ENSMMUG00000012811|ENSMMUT00000017977|Transcript|synonymous_variant|6282|6282|2094|E|gaG/gaA|||-1|FASN|HGNC|HGNC:3594|protein_coding||	GT:AP	0|1:0.315,0.920	1|1:0.990,0.985	1|1:0.995,0.990	1|1:0.995,0.990	0|1:0.290,0.710	1|1:1.000,1.000	0|0:0.060,0.055	0|0:0.040,0.005	17,80039604,C,T,chr16:77552724-77552725:C,T	ENSP00000304592	2511	-1	CTG GA[G/A] GTG	2093	E	E	Synonymous	0	Neutral	107	30	1	Tolerated	2.84	64		FASN	C	0.125	0.625	T	4.267	0.03887	0.08571	0.1515	164
chr16	77553034	0	G	T	100	PASS	CSQ=T|ENSMMUG00000012811|ENSMMUT00000017977|Transcript|synonymous_variant|6081|6081|2027|R|cgC/cgA|||-1|FASN|HGNC|HGNC:3594|protein_coding||	GT:AP	0|1:0.295,0.920	1|1:0.980,0.995	1|1:0.980,0.980	1|1:0.995,0.985	0|1:0.315,0.685	1|1:1.000,0.995	0|0:0.225,0.270	0|0:0.075,0.045	17,80039970,C,A,chr16:77553033-77553034:G,T	reference nucleotide not matched																		G	0.125	0.625	T	4.267	0.03887	0.08571	0.1515	164
chr6	1139093	0	T	C	100	PASS	CSQ=C|ENSMMUG00000005199|ENSMMUT00000007321|Transcript|intron_variant||||||||-1|LPCAT1|HGNC|HGNC:25718|protein_coding||	GT:AP	1|1:1.000,1.000	1|0:0.535,0.465	0|0:0.000,0.000	0|0:0.000,0.000	1|1:1.000,1.000	1|1:1.000,1.000	1|1:0.970,0.980	0|1:0.395,0.605	5,1463997,T,C,chr6:1139092-1139093:T,C	record not found																		T	0.625	0.125	C	4.267	0.03887	11.67	0.1562	159
chr7	84731979	0	T	A	100	PASS	CSQ=A|ENSMMUG00000014095|ENSMMUT00000019789|Transcript|upstream_gene_variant|||||||73|1|TRAV19|HGNC|HGNC:12115|protein_coding||,A|ENSMMUG00000015764|ENSMMUT00000019781|Transcript|intron_variant||||||||1|TRAC|HGNC||protein_coding||,A|ENSMMUG00000015764|ENSMMUT00000029687|Transcript|intron_variant||||||||1|TRAC|HGNC|HGNC:12029|protein_coding||	GT:AP	1|1:0.970,1.000	0|1:0.400,0.400	0|1:0.305,0.510	0|0:0.165,0.355	1|1:0.965,0.985	1|1:0.835,0.900	0|1:0.480,0.515	1|1:0.980,0.910	14,22475795,T,A,chr7:84731978-84731979:T,A	record not found																		T	0.5	0.125	A	2.618	0.1056	7	0.1603	155
chr16	78410905	0	G	A	100	PASS	CSQ=A|ENSMMUG00000005376|ENSMMUT00000007565|Transcript|intron_variant||||||||1|TBCD|HGNC||protein_coding||,A|ENSMMUG00000005376|ENSMMUT00000007562|Transcript|intron_variant||||||||1|TBCD|HGNC|HGNC:11581|protein_coding||,A|ENSMMUG00000005376|ENSMMUT00000001568|Transcript|intron_variant||||||||1|TBCD|HGNC||protein_coding||	GT:AP	0|1:0.405,0.595	1|0:0.700,0.140	1|1:0.975,0.965	1|0:0.635,0.370	0|0:0.015,0.000	1|0:0.480,0.360	0|0:0.230,0.190	1|0:0.735,0.125	17,80885876,G,A,chr16:78410904-78410905:G,A	record not found																		A	0.625	0.25	G	2.286	0.1306	5	0.1603	155
chr16	78410950	0	C	G	100	PASS	CSQ=G|ENSMMUG00000005376|ENSMMUT00000007565|Transcript|intron_variant||||||||1|TBCD|HGNC||protein_coding||,G|ENSMMUG00000005376|ENSMMUT00000007562|Transcript|intron_variant||||||||1|TBCD|HGNC|HGNC:11581|protein_coding||,G|ENSMMUG00000005376|ENSMMUT00000001568|Transcript|intron_variant||||||||1|TBCD|HGNC||protein_coding||	GT:AP	1|0:0.630,0.370	0|1:0.290,0.905	0|0:0.060,0.070	0|1:0.350,0.675	1|1:0.990,0.990	0|1:0.560,0.625	1|1:0.720,0.765	0|1:0.295,0.855	17,80885921,C,G,chr16:78410949-78410950:C,G	record not found																		C	0.625	0.25	G	2.286	0.1306	5	0.1603	155
chr10	85857743	0	C	T	100	PASS	CSQ=T|ENSMMUG00000003357|ENSMMUT00000004745|Transcript|missense_variant|2698|2698|900|H/Y|Cat/Tat|||1|SREBF2|HGNC||protein_coding||,T|ENSMMUG00000003357|ENSMMUT00000004743|Transcript|missense_variant|2698|2698|900|H/Y|Cat/Tat|||1|SREBF2|HGNC|HGNC:11290|protein_coding||	GT:AP	0|1:0.415,0.585	1|1:1.000,1.000	0|1:0.195,0.805	0|0:0.055,0.000	1|1:1.000,1.000	1|0:0.595,0.405	1|1:0.990,0.930	1|1:1.000,1.000	22,42296377,C,T,chr10:85857742-85857743:C,T	ENSP00000354476	1141	1	ATG [C/T]AT GCC	928	H	Y	Single AA Change	-1.6	Neutral	143	30	0.009	Damaging	2.86	109		SREBF2	C	0.5	0.125	T	2.618	0.1056	7	0.1613	154
chr10	85857743	0	C	T	100	PASS	CSQ=T|ENSMMUG00000003357|ENSMMUT00000004745|Transcript|missense_variant|2698|2698|900|H/Y|Cat/Tat|||1|SREBF2|HGNC||protein_coding||,T|ENSMMUG00000003357|ENSMMUT00000004743|Transcript|missense_variant|2698|2698|900|H/Y|Cat/Tat|||1|SREBF2|HGNC|HGNC:11290|protein_coding||	GT:AP	0|1:0.415,0.585	1|1:1.000,1.000	0|1:0.195,0.805	0|0:0.055,0.000	1|1:1.000,1.000	1|0:0.595,0.405	1|1:0.990,0.930	1|1:1.000,1.000	22,42296377,C,T,chr10:85857742-85857743:C,T	ENSP00000403739	1102	1	ATG [C/T]AT GCC	928	H	Y	Single AA Change	-1.6	Neutral	143	30	0.004	Damaging	2.94	108		SREBF2	C	0.5	0.125	T	2.618	0.1056	7	0.1613	154
chr10	85857743	0	C	T	100	PASS	CSQ=T|ENSMMUG00000003357|ENSMMUT00000004745|Transcript|missense_variant|2698|2698|900|H/Y|Cat/Tat|||1|SREBF2|HGNC||protein_coding||,T|ENSMMUG00000003357|ENSMMUT00000004743|Transcript|missense_variant|2698|2698|900|H/Y|Cat/Tat|||1|SREBF2|HGNC|HGNC:11290|protein_coding||	GT:AP	0|1:0.415,0.585	1|1:1.000,1.000	0|1:0.195,0.805	0|0:0.055,0.000	1|1:1.000,1.000	1|0:0.595,0.405	1|1:0.990,0.930	1|1:1.000,1.000	22,42296377,C,T,chr10:85857742-85857743:C,T	ENSP00000412287	257	1	ATG [C/T]AT GCC	51	H	Y	Single AA Change	-2.64	Deleterious	137	30	0.032	Damaging	3.11	143		SREBF2	C	0.5	0.125	T	2.618	0.1056	7	0.1613	154
chr10	85857743	0	C	T	100	PASS	CSQ=T|ENSMMUG00000003357|ENSMMUT00000004745|Transcript|missense_variant|2698|2698|900|H/Y|Cat/Tat|||1|SREBF2|HGNC||protein_coding||,T|ENSMMUG00000003357|ENSMMUT00000004743|Transcript|missense_variant|2698|2698|900|H/Y|Cat/Tat|||1|SREBF2|HGNC|HGNC:11290|protein_coding||	GT:AP	0|1:0.415,0.585	1|1:1.000,1.000	0|1:0.195,0.805	0|0:0.055,0.000	1|1:1.000,1.000	1|0:0.595,0.405	1|1:0.990,0.930	1|1:1.000,1.000	22,42296377,C,T,chr10:85857742-85857743:C,T	ENSP00000444361	215	1	ATG [C/T]AT GCC	2	H	Y	Single AA Change	-2.62	Deleterious	140	30	0.005	Damaging	4.15	39		SREBF2	C	0.5	0.125	T	2.618	0.1056	7	0.1613	154
chr5	92570834	0	G	T	100	PASS	CSQ=T|ENSMMUG00000009091|ENSMMUT00000012722|Transcript|intron_variant||||||||1|MTTP|HGNC|HGNC:7467|protein_coding||	GT:AP	0|1:0.235,0.770	1|0:0.560,0.440	0|1:0.300,0.725	1|1:0.745,0.845	1|0:0.555,0.550	0|0:0.090,0.065	0|0:0.190,0.085	0|1:0.495,0.520	no liftOver	no liftOver																		T	0.625	0.25	G	2.286	0.1306	5	0.1689	147
chr5	92575853	0	T	C	100	PASS	CSQ=C|ENSMMUG00000009091|ENSMMUT00000012722|Transcript|intron_variant||||||||1|MTTP|HGNC|HGNC:7467|protein_coding||	GT:AP	1|0:0.690,0.145	0|1:0.455,0.550	1|0:0.655,0.175	0|0:0.105,0.125	1|0:0.515,0.485	1|1:0.990,1.000	1|1:0.950,0.985	1|0:0.610,0.560	4,100527790,T,C,chr5:92575852-92575853:T,C	record not found																		T	0.625	0.25	C	2.286	0.1306	5	0.1689	147
chr5	92576099	0	C	T	100	PASS	CSQ=T|ENSMMUG00000009091|ENSMMUT00000012722|Transcript|synonymous_variant|1544|1476|492|Y|taC/taT|||1|MTTP|HGNC|HGNC:7467|protein_coding||	GT:AP	0|1:0.180,0.820	1|0:0.535,0.465	0|1:0.295,0.810	1|1:0.995,0.995	0|1:0.500,0.500	0|0:0.000,0.000	0|0:0.000,0.005	0|1:0.500,0.530	4,100528036,G,A,chr5:92576098-92576099:C,T	reference nucleotide not matched																		T	0.625	0.25	C	2.286	0.1306	5	0.1689	147
chr5	92576274	0	A	G	100	PASS	CSQ=G|ENSMMUG00000009091|ENSMMUT00000012722|Transcript|intron_variant||||||||1|MTTP|HGNC|HGNC:7467|protein_coding||	GT:AP	0|1:0.270,0.730	1|0:0.605,0.410	0|1:0.345,0.655	1|1:0.755,0.800	1|0:0.545,0.455	0|0:0.000,0.000	0|0:0.090,0.020	1|0:0.520,0.485	4,100528211,A,G,chr5:92576273-92576274:A,G	record not found																		G	0.625	0.25	A	2.286	0.1306	5	0.1689	147
chr5	92591589	0	G	C	100	PASS	CSQ=C|ENSMMUG00000009091|ENSMMUT00000012722|Transcript|3_prime_UTR_variant|2761|||||||1|MTTP|HGNC|HGNC:7467|protein_coding||	GT:AP	1|0:0.775,0.230	1|0:0.525,0.475	1|0:0.715,0.285	0|0:0.045,0.045	1|0:0.525,0.475	1|1:0.980,0.980	1|1:0.925,0.990	1|0:0.535,0.500	4,100544013,G,C,chr5:92591588-92591589:G,C	record not found																		G	0.625	0.25	C	2.286	0.1306	5	0.1689	147
chr9	102511839	0	C	T	100	PASS	CSQ=T|ENSMMUG00000017601|ENSMMUT00000024752|Transcript|intron_variant||||||||-1|CYP17A1|Uniprot_gn||protein_coding||	GT:AP	0|1:0.385,0.615	0|0:0.000,0.000	0|0:0.000,0.000	1|0:0.755,0.245	0|1:0.480,0.520	1|0:0.685,0.315	1|1:1.000,1.000	1|0:0.595,0.405	10,104592522,C,T,chr9:102511838-102511839:C,T	record not found																		T	0.25	0.625	C	2.286	0.1306	0.2	0.1713	142
chr11	110589073	0	C	T	100	PASS	CSQ=T|ENSMMUG00000012159|ENSMMUT00000017034|Transcript|intron_variant||||||||-1||||protein_coding||,T|ENSMMUG00000011663|ENSMMUT00000045631|Transcript|synonymous_variant|418|402|134|N|aaC/aaT|||1|MVK|Uniprot_gn||protein_coding||,T|ENSMMUG00000011663|ENSMMUT00000016339|Transcript|synonymous_variant|640|558|186|N|aaC/aaT|||1|MVK|Uniprot_gn||protein_coding||	GT:AP	1|1:0.965,0.975	0|0:0.000,0.000	0|0:0.015,0.005	0|0:0.020,0.000	1|0:0.630,0.370	1|1:0.545,0.940	1|1:0.810,0.870	1|0:0.580,0.435	12,110023857,C,T,chr11:110589072-110589073:C,T	ENSP00000228510	396	1	ATT AA[C/T] AAG	186	N	N	Synonymous	0	Neutral	100	30	1	Tolerated	2.78	66		MVK	C	0.75	0.25	T	4	0.0455	9	0.1723	147
chr11	110589073	0	C	T	100	PASS	CSQ=T|ENSMMUG00000012159|ENSMMUT00000017034|Transcript|intron_variant||||||||-1||||protein_coding||,T|ENSMMUG00000011663|ENSMMUT00000045631|Transcript|synonymous_variant|418|402|134|N|aaC/aaT|||1|MVK|Uniprot_gn||protein_coding||,T|ENSMMUG00000011663|ENSMMUT00000016339|Transcript|synonymous_variant|640|558|186|N|aaC/aaT|||1|MVK|Uniprot_gn||protein_coding||	GT:AP	1|1:0.965,0.975	0|0:0.000,0.000	0|0:0.015,0.005	0|0:0.020,0.000	1|0:0.630,0.370	1|1:0.545,0.940	1|1:0.810,0.870	1|0:0.580,0.435	12,110023857,C,T,chr11:110589072-110589073:C,T	ENSP00000376487	344	1	ATT AA[C/T] AAG	134	N	N	Synonymous	0	Neutral	98	30	1	Tolerated	2.78	69		MVK	C	0.75	0.25	T	4	0.0455	9	0.1723	147
chr11	110589073	0	C	T	100	PASS	CSQ=T|ENSMMUG00000012159|ENSMMUT00000017034|Transcript|intron_variant||||||||-1||||protein_coding||,T|ENSMMUG00000011663|ENSMMUT00000045631|Transcript|synonymous_variant|418|402|134|N|aaC/aaT|||1|MVK|Uniprot_gn||protein_coding||,T|ENSMMUG00000011663|ENSMMUT00000016339|Transcript|synonymous_variant|640|558|186|N|aaC/aaT|||1|MVK|Uniprot_gn||protein_coding||	GT:AP	1|1:0.965,0.975	0|0:0.000,0.000	0|0:0.015,0.005	0|0:0.020,0.000	1|0:0.630,0.370	1|1:0.545,0.940	1|1:0.810,0.870	1|0:0.580,0.435	12,110023857,C,T,chr11:110589072-110589073:C,T	ENSP00000438153	201	1	ATT AA[C/T] AAG	186	N	N	Synonymous	0	Neutral	94	30	1	Tolerated	2.87	44		MVK	C	0.75	0.25	T	4	0.0455	9	0.1723	147
chr11	110589073	0	C	T	100	PASS	CSQ=T|ENSMMUG00000012159|ENSMMUT00000017034|Transcript|intron_variant||||||||-1||||protein_coding||,T|ENSMMUG00000011663|ENSMMUT00000045631|Transcript|synonymous_variant|418|402|134|N|aaC/aaT|||1|MVK|Uniprot_gn||protein_coding||,T|ENSMMUG00000011663|ENSMMUT00000016339|Transcript|synonymous_variant|640|558|186|N|aaC/aaT|||1|MVK|Uniprot_gn||protein_coding||	GT:AP	1|1:0.965,0.975	0|0:0.000,0.000	0|0:0.015,0.005	0|0:0.020,0.000	1|0:0.630,0.370	1|1:0.545,0.940	1|1:0.810,0.870	1|0:0.580,0.435	12,110023857,C,T,chr11:110589072-110589073:C,T	ENSP00000443551	344	1	ATT AA[C/T] AAG	134	N	N	Synonymous	0	Neutral	98	30	1	Tolerated	2.78	69		MVK	C	0.75	0.25	T	4	0.0455	9	0.1723	147
chr16	77557467	0	G	A	100	PASS	CSQ=A|ENSMMUG00000012811|ENSMMUT00000017977|Transcript|synonymous_variant|3699|3699|1233|A|gcC/gcT|||-1|FASN|HGNC|HGNC:3594|protein_coding||	GT:AP	0|1:0.175,0.825	1|1:1.000,1.000	1|1:1.000,1.000	1|1:1.000,1.000	0|1:0.275,0.725	1|1:1.000,1.000	0|1:0.305,0.395	0|0:0.010,0.000	17,80044169,G,A,chr16:77557466-77557467:G,A	ENSP00000304592	2511	-1	ACT GC[C/T] GTG	1231	A	A	Synonymous	0	Neutral	107	30	1	Tolerated	2.84	65	rs139409322	FASN	G	0.125	0.5	A	2.618	0.1056	0.1429	0.1828	133
chr16	77557467	0	G	A	100	PASS	CSQ=A|ENSMMUG00000012811|ENSMMUT00000017977|Transcript|synonymous_variant|3699|3699|1233|A|gcC/gcT|||-1|FASN|HGNC|HGNC:3594|protein_coding||	GT:AP	0|1:0.175,0.825	1|1:1.000,1.000	1|1:1.000,1.000	1|1:1.000,1.000	0|1:0.275,0.725	1|1:1.000,1.000	0|1:0.305,0.395	0|0:0.010,0.000	17,80044169,G,A,chr16:77557466-77557467:G,A	ENSP00000438053	833	-1	ACT GC[C/T] GTG	196	A	A	Synonymous	0	Neutral	99	30	1	Tolerated	2.87	57	rs139409322	FASN	G	0.125	0.5	A	2.618	0.1056	0.1429	0.1828	133
chr2	132081746	0	A	G	100	PASS	CSQ=G|ENSMMUG00000018341|ENSMMUT00000045577|Transcript|intron_variant||||||||1|PLCH1|HGNC||protein_coding||,G|ENSMMUG00000018341|ENSMMUT00000025773|Transcript|intron_variant||||||||1|PLCH1|HGNC||protein_coding||,G|ENSMMUG00000018341|ENSMMUT00000025777|Transcript|intron_variant||||||||1|PLCH1|HGNC|HGNC:29185|protein_coding||,G|ENSMMUG00000018341|ENSMMUT00000045575|Transcript|intron_variant||||||||…	GT:AP	1|0:0.560,0.440	1|1:1.000,0.990	0|1:0.470,0.530	1|1:0.920,0.830	1|1:0.995,1.000	1|1:0.925,0.905	1|1:0.990,0.975	1|1:0.775,0.715	3,155303757,A,G,chr2:132081745-132081746:A,G	record not found																		A	0.25	0	G	2.286	0.1306	NA	0.1842	132
chr14	4996892	0	C	A	100	PASS	CSQ=A|ENSMMUG00000014600|ENSMMUT00000020476|Transcript|upstream_gene_variant|||||||770|1||||pseudogene||,A|ENSMMUG00000014598|ENSMMUT00000020474|Transcript|intron_variant||||||||1|FGF4|HGNC|HGNC:3682|protein_coding||	GT:AP	1|0:0.605,0.395	1|1:0.990,0.975	1|0:0.545,0.455	1|1:1.000,0.995	1|1:1.000,1.000	1|1:1.000,1.000	1|1:1.000,1.000	1|1:0.990,0.995	11,69588475,C,A,chr14:4996891-4996892:C,A	record not found																		C	0.25	0	A	2.286	0.1306	NA	0.1842	132
chr14	7590824	0	G	A	100	PASS	CSQ=A|ENSMMUG00000004533|ENSMMUT00000006414|Transcript|intron_variant||||||||1|PC|Uniprot_gn||protein_coding||,A|ENSMMUG00000004534|ENSMMUT00000006415|Transcript|downstream_gene_variant|||||||3642|-1|LRFN4|Uniprot_gn||protein_coding||,A|ENSMMUG00000004534|ENSMMUT00000007902|Transcript|downstream_gene_variant|||||||3641|-1|LRFN4|Uniprot_gn||protein_coding||	GT:AP	1|0:0.620,0.405	1|1:1.000,1.000	1|0:0.550,0.450	1|1:0.990,1.000	1|1:1.000,1.000	1|1:1.000,1.000	1|1:0.950,0.985	1|1:1.000,0.995	11,66631612,G,A,chr14:7590823-7590824:G,A	record not found																		G	0.25	0	A	2.286	0.1306	NA	0.1842	132
chr15	31434169	0	C	T	100	PASS	CSQ=T|ENSMMUG00000020608|ENSMMUT00000028999|Transcript|intron_variant||||||||1|ABCA1|Uniprot_gn||protein_coding||	GT:AP	0|1:0.325,0.675	1|1:0.930,0.945	0|1:0.420,0.565	1|1:0.910,0.705	1|1:0.995,0.985	1|1:0.935,0.935	1|1:0.920,0.760	1|1:0.955,0.940	9,107568243,C,T,chr15:31434168-31434169:C,T	record not found																		C	0.25	0	T	2.286	0.1306	NA	0.1842	132
chr15	31441544	0	G	A	100	PASS	CSQ=A|ENSMMUG00000020608|ENSMMUT00000028999|Transcript|intron_variant||||||||1|ABCA1|Uniprot_gn||protein_coding||	GT:AP	0|1:0.435,0.565	1|1:1.000,1.000	0|1:0.465,0.535	1|1:0.995,0.985	1|1:1.000,1.000	1|1:0.995,1.000	1|1:1.000,0.985	1|1:0.990,0.985	9,107560948,G,A,chr15:31441543-31441544:G,A	record not found																		G	0.25	0	A	2.286	0.1306	NA	0.1842	132
chr16	6191117	0	C	G	100	PASS	CSQ=G|ENSMMUG00000017763|ENSMMUT00000042345|Transcript|intron_variant||||||||-1|PITPNM3|Uniprot_gn||protein_coding||,G|ENSMMUG00000017763|ENSMMUT00000024966|Transcript|intron_variant||||||||-1|PITPNM3|Uniprot_gn||protein_coding||	GT:AP	1|0:0.600,0.400	1|1:1.000,1.000	0|1:0.255,0.745	1|1:0.980,0.985	1|1:1.000,1.000	1|1:1.000,1.000	1|1:0.995,0.995	1|1:0.970,0.985	17,6375921,C,G,chr16:6191116-6191117:C,G	record not found																		C	0.25	0	G	2.286	0.1306	NA	0.1842	132
chr16	78413067	0	G	T	100	PASS	CSQ=T|ENSMMUG00000005376|ENSMMUT00000007565|Transcript|intron_variant||||||||1|TBCD|HGNC||protein_coding||,T|ENSMMUG00000005376|ENSMMUT00000007562|Transcript|intron_variant||||||||1|TBCD|HGNC|HGNC:11581|protein_coding||,T|ENSMMUG00000005376|ENSMMUT00000001568|Transcript|intron_variant||||||||1|TBCD|HGNC||protein_coding||	GT:AP	1|0:0.565,0.435	1|1:1.000,1.000	0|1:0.490,0.810	1|1:0.995,0.995	1|1:1.000,1.000	1|1:0.995,1.000	1|1:0.985,0.990	1|1:0.685,0.965	17,80888189,G,T,chr16:78413066-78413067:G,T	record not found																		G	0.25	0	T	2.286	0.1306	NA	0.1842	132
chr19	60901904	0	C	G	100	PASS	CSQ=G|ENSMMUG00000008531|ENSMMUT00000011926|Transcript|intron_variant||||||||1|FCAR|Uniprot_gn||protein_coding||,G|ENSMMUG00000008531|ENSMMUT00000038348|Transcript|intron_variant||||||||1|FCAR|Uniprot_gn||protein_coding||,G|ENSMMUG00000008531|ENSMMUT00000038347|Transcript|intron_variant||||||||1|FCAR|Uniprot_gn||protein_coding||,G|ENSMMUG00000008531|ENSMMUT00000038346|Transcript|intron_variant|||…	GT:AP	0|0:0.000,0.000	1|0:0.525,0.475	0|0:0.000,0.000	1|0:0.755,0.245	0|1:0.405,0.595	1|0:0.605,0.395	0|1:0.275,0.610	0|1:0.320,0.685	19,55399343,C,G,chr19:60901903-60901904:C,G	record not found																		G	0.25	0.5	C	1.067	0.3017	0.3333	0.1842	132
chr19	60901963	0	G	A	100	PASS	CSQ=A|ENSMMUG00000008531|ENSMMUT00000011926|Transcript|synonymous_variant|63|63|21|V|gtG/gtA|||1|FCAR|Uniprot_gn||protein_coding||,A|ENSMMUG00000008531|ENSMMUT00000038348|Transcript|synonymous_variant|390|390|130|V|gtG/gtA|||1|FCAR|Uniprot_gn||protein_coding||,A|ENSMMUG00000008531|ENSMMUT00000038347|Transcript|synonymous_variant|354|354|118|V|gtG/gtA|||1|FCAR|Uniprot_gn||protein_coding||,A|ENSMMU…	GT:AP	0|0:0.000,0.000	0|1:0.485,0.515	0|0:0.000,0.000	1|0:0.765,0.245	0|1:0.360,0.640	1|0:0.555,0.445	0|1:0.355,0.655	0|1:0.390,0.620	19,55399402,C,T,chr19:60901962-60901963:G,A	reference nucleotide not matched																		A	0.25	0.5	G	1.067	0.3017	0.3333	0.1842	132
chr19	60902194	0	C	T	100	PASS	CSQ=T|ENSMMUG00000008531|ENSMMUT00000011926|Transcript|synonymous_variant|294|294|98|P|ccC/ccT|||1|FCAR|Uniprot_gn||protein_coding||,T|ENSMMUG00000008531|ENSMMUT00000038348|Transcript|synonymous_variant|621|621|207|P|ccC/ccT|||1|FCAR|Uniprot_gn||protein_coding||,T|ENSMMUG00000008531|ENSMMUT00000038347|Transcript|synonymous_variant|585|585|195|P|ccC/ccT|||1|FCAR|Uniprot_gn||protein_coding||,T|ENSM…	GT:AP	1|1:0.680,0.725	0|1:0.430,0.570	1|1:1.000,1.000	0|1:0.310,0.690	1|0:0.530,0.470	0|1:0.350,0.650	1|0:0.630,0.370	1|0:0.630,0.485	19,55399633,C,T,chr19:60902193-60902194:C,T	ENSP00000338058	178	1	TTC CC[C/T] AGT	98	P	P	Synonymous	0	Neutral	204	30	1	Tolerated	2.93	128		FCAR	C	0.25	0.5	T	1.067	0.3017	0.3333	0.1842	132
chr19	60902194	0	C	T	100	PASS	CSQ=T|ENSMMUG00000008531|ENSMMUT00000011926|Transcript|synonymous_variant|294|294|98|P|ccC/ccT|||1|FCAR|Uniprot_gn||protein_coding||,T|ENSMMUG00000008531|ENSMMUT00000038348|Transcript|synonymous_variant|621|621|207|P|ccC/ccT|||1|FCAR|Uniprot_gn||protein_coding||,T|ENSMMUG00000008531|ENSMMUT00000038347|Transcript|synonymous_variant|585|585|195|P|ccC/ccT|||1|FCAR|Uniprot_gn||protein_coding||,T|ENSM…	GT:AP	1|1:0.680,0.725	0|1:0.430,0.570	1|1:1.000,1.000	0|1:0.310,0.690	1|0:0.530,0.470	0|1:0.350,0.650	1|0:0.630,0.370	1|0:0.630,0.485	19,55399633,C,T,chr19:60902193-60902194:C,T	ENSP00000347714	287	1	TTC CC[C/T] AGT	207	P	P	Synonymous	0	Neutral	189	30	1	Tolerated	2.75	154		FCAR	C	0.25	0.5	T	1.067	0.3017	0.3333	0.1842	132
chr19	60902194	0	C	T	100	PASS	CSQ=T|ENSMMUG00000008531|ENSMMUT00000011926|Transcript|synonymous_variant|294|294|98|P|ccC/ccT|||1|FCAR|Uniprot_gn||protein_coding||,T|ENSMMUG00000008531|ENSMMUT00000038348|Transcript|synonymous_variant|621|621|207|P|ccC/ccT|||1|FCAR|Uniprot_gn||protein_coding||,T|ENSMMUG00000008531|ENSMMUT00000038347|Transcript|synonymous_variant|585|585|195|P|ccC/ccT|||1|FCAR|Uniprot_gn||protein_coding||,T|ENSM…	GT:AP	1|1:0.680,0.725	0|1:0.430,0.570	1|1:1.000,1.000	0|1:0.310,0.690	1|0:0.530,0.470	0|1:0.350,0.650	1|0:0.630,0.370	1|0:0.630,0.485	19,55399633,C,T,chr19:60902193-60902194:C,T	ENSP00000352218	275	1	TTC CC[C/T] AGT	195	P	P	Synonymous	0	Neutral	183	30	1	Tolerated	2.81	85		FCAR	C	0.25	0.5	T	1.067	0.3017	0.3333	0.1842	132
chr19	60902194	0	C	T	100	PASS	CSQ=T|ENSMMUG00000008531|ENSMMUT00000011926|Transcript|synonymous_variant|294|294|98|P|ccC/ccT|||1|FCAR|Uniprot_gn||protein_coding||,T|ENSMMUG00000008531|ENSMMUT00000038348|Transcript|synonymous_variant|621|621|207|P|ccC/ccT|||1|FCAR|Uniprot_gn||protein_coding||,T|ENSMMUG00000008531|ENSMMUT00000038347|Transcript|synonymous_variant|585|585|195|P|ccC/ccT|||1|FCAR|Uniprot_gn||protein_coding||,T|ENSM…	GT:AP	1|1:0.680,0.725	0|1:0.430,0.570	1|1:1.000,1.000	0|1:0.310,0.690	1|0:0.530,0.470	0|1:0.350,0.650	1|0:0.630,0.370	1|0:0.630,0.485	19,55399633,C,T,chr19:60902193-60902194:C,T	ENSP00000403072	239	1	TTC CC[C/T] AGT	207	P	P	Synonymous	0	Neutral	231	30	1	Tolerated	2.82	271		FCAR	C	0.25	0.5	T	1.067	0.3017	0.3333	0.1842	132
chr19	60902237	0	A	G	100	PASS	CSQ=G|ENSMMUG00000008531|ENSMMUT00000011926|Transcript|intron_variant||||||||1|FCAR|Uniprot_gn||protein_coding||,G|ENSMMUG00000008531|ENSMMUT00000038348|Transcript|intron_variant||||||||1|FCAR|Uniprot_gn||protein_coding||,G|ENSMMUG00000008531|ENSMMUT00000038347|Transcript|intron_variant||||||||1|FCAR|Uniprot_gn||protein_coding||,G|ENSMMUG00000008531|ENSMMUT00000038346|Transcript|intron_variant|||…	GT:AP	1|1:1.000,1.000	0|1:0.460,0.540	1|1:1.000,1.000	0|1:0.255,0.735	1|0:0.625,0.375	0|1:0.425,0.575	1|0:0.660,0.340	1|0:0.630,0.445	19,55399676,T,C,chr19:60902236-60902237:A,G	reference nucleotide not matched																		A	0.25	0.5	G	1.067	0.3017	0.3333	0.1842	132
chr19	60902255	0	G	A	100	PASS	CSQ=A|ENSMMUG00000008531|ENSMMUT00000011926|Transcript|intron_variant||||||||1|FCAR|Uniprot_gn||protein_coding||,A|ENSMMUG00000008531|ENSMMUT00000038348|Transcript|intron_variant||||||||1|FCAR|Uniprot_gn||protein_coding||,A|ENSMMUG00000008531|ENSMMUT00000038347|Transcript|intron_variant||||||||1|FCAR|Uniprot_gn||protein_coding||,A|ENSMMUG00000008531|ENSMMUT00000038346|Transcript|intron_variant|||…	GT:AP	1|1:1.000,1.000	0|1:0.465,0.535	1|1:1.000,1.000	0|1:0.260,0.745	1|0:0.600,0.400	0|1:0.405,0.595	1|0:0.630,0.370	1|0:0.700,0.520	19,55399694,G,A,chr19:60902254-60902255:G,A	ENSP00000403072	239	1	TGG [G/A]TT GGC	228	V	I	Single AA Change	-0.17	Neutral	231	30	0.018	Damaging	3.17	19		FCAR	G	0.25	0.5	A	1.067	0.3017	0.3333	0.1842	132
chr7	20405528	0	T	G	100	PASS	CSQ=G||||intergenic_variant||||||||||||||	GT:AP	1|0:0.860,0.140	1|1:1.000,1.000	0|0:0.000,0.000	0|1:0.255,0.745	1|1:1.000,1.000	1|1:1.000,1.000	1|1:0.990,1.000	0|1:0.110,0.890	15,42278001,T,G,chr7:20405527-20405528:T,G	record not found																		T	0.5	0.125	G	2.618	0.1056	7	0.1856	131
chr10	4638735	0	C	T	100	PASS	CSQ=T|ENSMMUG00000031400|ENSMMUT00000022886|Transcript|intron_variant||||||||1||||protein_coding||	GT:AP	0|0:0.115,0.065	1|1:0.990,0.990	0|1:0.340,0.660	1|0:0.705,0.350	1|1:0.985,0.980	1|0:0.730,0.270	1|1:0.840,0.945	1|1:0.955,0.945	20,58475410,C,T,chr10:4638734-4638735:C,T	record not found																		C	0.5	0.125	T	2.618	0.1056	7	0.1856	131
chr8	8342693	0	T	C	100	PASS	CSQ=C|ENSMMUG00000029040|ENSMMUT00000039150|Transcript|missense_variant|530|530|177|L/P|cTt/cCt|||1||||protein_coding||	GT:AP	0|0:0.035,0.050	0|0:0.000,0.000	0|0:0.000,0.000	0|0:0.025,0.075	0|1:0.480,0.520	0|0:0.015,0.025	0|0:0.020,0.070	1|0:0.400,0.320	8,7190438,T,C,chr8:8342692-8342693:T,C	record not found																		C	0	0.25	T	2.286	0.1306	0	0.189	126
chr8	127611886	0	T	G	100	PASS	CSQ=G|ENSMMUG00000003535|ENSMMUT00000005000|Transcript|intron_variant||||||||1|SQLE|HGNC|HGNC:11279|protein_coding||	GT:AP	0|0:0.250,0.215	0|0:0.145,0.155	0|0:0.065,0.095	0|0:0.215,0.085	1|0:0.525,0.475	0|0:0.135,0.295	0|0:0.130,0.075	0|1:0.365,0.380	8,126021157,T,G,chr8:127611885-127611886:T,G	record not found																		G	0	0.25	T	2.286	0.1306	0	0.189	126
chr10	82072307	0	A	G	100	PASS	CSQ=G|ENSMMUG00000002701|ENSMMUT00000003843|Transcript|intron_variant||||||||-1|PLA2G6|HGNC|HGNC:9039|protein_coding||,G|ENSMMUG00000002701|ENSMMUT00000044008|Transcript|intron_variant||||||||-1|PLA2G6|HGNC||protein_coding||,G|ENSMMUG00000002701|ENSMMUT00000003845|Transcript|intron_variant||||||||-1|PLA2G6|HGNC||protein_coding||	GT:AP	1|1:1.000,1.000	1|1:1.000,1.000	1|1:1.000,1.000	1|1:0.960,0.995	0|1:0.340,0.660	1|1:1.000,0.995	1|1:1.000,0.995	0|1:0.535,0.540	22,38525713,A,G,chr10:82072306-82072307:A,G	record not found																		A	0	0.25	G	2.286	0.1306	0	0.189	126
chr10	82077360	0	C	T	100	PASS	CSQ=T|ENSMMUG00000002701|ENSMMUT00000003843|Transcript|intron_variant||||||||-1|PLA2G6|HGNC|HGNC:9039|protein_coding||,T|ENSMMUG00000002701|ENSMMUT00000044008|Transcript|intron_variant||||||||-1|PLA2G6|HGNC||protein_coding||,T|ENSMMUG00000002701|ENSMMUT00000003845|Transcript|intron_variant||||||||-1|PLA2G6|HGNC||protein_coding||	GT:AP	1|1:1.000,1.000	1|1:1.000,1.000	1|1:1.000,1.000	1|1:0.995,1.000	0|1:0.385,0.615	1|1:0.995,1.000	1|1:0.990,0.995	0|1:0.385,0.625	22,38531113,C,T,chr10:82077359-82077360:C,T	record not found																		C	0	0.25	T	2.286	0.1306	0	0.189	126
chr10	94485096	0	A	T	100	PASS	CSQ=T|ENSMMUG00000009082|ENSMMUT00000012714|Transcript|intron_variant||||||||-1|SBF1|HGNC||protein_coding||,T|ENSMMUG00000009082|ENSMMUT00000011249|Transcript|intron_variant||||||||-1|SBF1|HGNC||protein_coding||,T|ENSMMUG00000009082|ENSMMUT00000012710|Transcript|intron_variant||||||||-1|SBF1|HGNC||protein_coding||,T|ENSMMUG00000009082|ENSMMUT00000012705|Transcript|intron_variant||||||||-1|SBF1|HG…	GT:AP	0|1:0.325,0.535	1|0:0.510,0.490	1|0:0.600,0.400	0|1:0.355,0.645	0|0:0.000,0.010	1|0:0.530,0.475	0|1:0.320,0.665	0|0:0.125,0.385	no liftOver	no liftOver																		T	0.5	0.25	A	1.067	0.3017	3	0.189	126
chr10	94657305	0	G	A	100	PASS	CSQ=A|ENSMMUG00000016274|ENSMMUT00000043865|Transcript|intron_variant||||||||-1|ARSA|HGNC||protein_coding||,A|ENSMMUG00000016274|ENSMMUT00000022861|Transcript|intron_variant||||||||-1|ARSA|HGNC|HGNC:713|protein_coding||	GT:AP	0|1:0.485,0.515	0|1:0.450,0.550	1|0:0.685,0.315	0|1:0.255,0.745	0|0:0.000,0.000	1|0:0.620,0.380	0|1:0.570,0.720	0|0:0.000,0.015	22,51065567,G,A,chr10:94657304-94657305:G,A	record not found																		A	0.5	0.25	G	1.067	0.3017	3	0.189	126
chr11	15041372	0	T	C	100	PASS	CSQ=C|ENSMMUG00000009870|ENSMMUT00000013792|Transcript|intron_variant||||||||-1|GUCY2C|HGNC|HGNC:4688|protein_coding||	GT:AP	1|1:0.865,0.915	1|1:0.960,0.940	1|1:1.000,1.000	1|1:0.975,0.995	0|1:0.460,0.590	1|1:0.935,0.935	1|1:0.610,0.800	1|0:0.575,0.395	12,14813789,T,C,chr11:15041371-15041372:T,C	record not found																		T	0	0.25	C	2.286	0.1306	0	0.189	126
chr14	51281170	0	C	T	100	PASS	CSQ=T|ENSMMUG00000016060|ENSMMUT00000022588|Transcript|intron_variant||||||||1||||protein_coding||,T|ENSMMUG00000009053|ENSMMUT00000012666|Transcript|synonymous_variant|747|747|249|S|tcG/tcA|||-1|SLC6A5|HGNC|HGNC:11051|protein_coding||	GT:AP	1|1:0.972,0.988	1|1:0.998,1.000	1|1:0.990,1.000	1|0:0.638,0.363	1|0:0.558,0.442	1|0:0.545,0.455	1|1:0.983,0.965	0|0:0.070,0.025	11,20628623,G,A,chr14:51281169-51281170:C,T	ENSP00000434364	797	1	GTG TC[G/A] CTG	250	S	S	Synonymous	0	Neutral	182	30	1	Tolerated	2.86	198	rs145050333	SLC6A5	C	0.125	0.5	T	2.618	0.1056	0.1429	0.189	126
chr15	13618113	0	C	G	100	PASS	CSQ=G|ENSMMUG00000012886|ENSMMUT00000018077|Transcript|synonymous_variant|484|432|144|V|gtG/gtC|rs194484293||-1|PTGS1|Uniprot_gn||protein_coding||,G|ENSMMUG00000012886|ENSMMUT00000046797|Transcript|splice_region_variant&intron_variant||||||rs194484293||-1|PTGS1|Uniprot_gn||protein_coding||,G|ENSMMUG00000012886|ENSMMUT00000018079|Transcript|synonymous_variant|531|531|177|V|gtG/gtC|rs194484293||-1|…	GT:AP	1|1:1.000,1.000	1|1:1.000,1.000	1|1:1.000,1.000	1|1:1.000,1.000	0|1:0.480,0.520	1|1:1.000,1.000	1|1:1.000,1.000	1|0:0.530,0.470	9,125141133,G,C,chr15:13618112-13618113:C,G	ENSP00000223423	562	1	AAC GT[G/C] AGC	144	V	V	Synonymous	0	Neutral	203	30	0.632	Tolerated	2.84	176		PTGS1	C	0	0.25	G	2.286	0.1306	0	0.189	126
chr15	13618113	0	C	G	100	PASS	CSQ=G|ENSMMUG00000012886|ENSMMUT00000018077|Transcript|synonymous_variant|484|432|144|V|gtG/gtC|rs194484293||-1|PTGS1|Uniprot_gn||protein_coding||,G|ENSMMUG00000012886|ENSMMUT00000046797|Transcript|splice_region_variant&intron_variant||||||rs194484293||-1|PTGS1|Uniprot_gn||protein_coding||,G|ENSMMUG00000012886|ENSMMUT00000018079|Transcript|synonymous_variant|531|531|177|V|gtG/gtC|rs194484293||-1|…	GT:AP	1|1:1.000,1.000	1|1:1.000,1.000	1|1:1.000,1.000	1|1:1.000,1.000	0|1:0.480,0.520	1|1:1.000,1.000	1|1:1.000,1.000	1|0:0.530,0.470	9,125141133,G,C,chr15:13618112-13618113:C,G	ENSP00000354612	599	1	AAC GT[G/C] AGC	144	V	V	Synonymous	0	Neutral	201	30	0.637	Tolerated	2.84	179		PTGS1	C	0	0.25	G	2.286	0.1306	0	0.189	126
chr15	13618113	0	C	G	100	PASS	CSQ=G|ENSMMUG00000012886|ENSMMUT00000018077|Transcript|synonymous_variant|484|432|144|V|gtG/gtC|rs194484293||-1|PTGS1|Uniprot_gn||protein_coding||,G|ENSMMUG00000012886|ENSMMUT00000046797|Transcript|splice_region_variant&intron_variant||||||rs194484293||-1|PTGS1|Uniprot_gn||protein_coding||,G|ENSMMUG00000012886|ENSMMUT00000018079|Transcript|synonymous_variant|531|531|177|V|gtG/gtC|rs194484293||-1|…	GT:AP	1|1:1.000,1.000	1|1:1.000,1.000	1|1:1.000,1.000	1|1:1.000,1.000	0|1:0.480,0.520	1|1:1.000,1.000	1|1:1.000,1.000	1|0:0.530,0.470	9,125141133,G,C,chr15:13618112-13618113:C,G	ENSP00000362802	490	1	AAC GT[G/C] AGC	35	V	V	Synonymous	0	Neutral	203	30	0.634	Tolerated	2.93	175		PTGS1	C	0	0.25	G	2.286	0.1306	0	0.189	126
chr15	13618113	0	C	G	100	PASS	CSQ=G|ENSMMUG00000012886|ENSMMUT00000018077|Transcript|synonymous_variant|484|432|144|V|gtG/gtC|rs194484293||-1|PTGS1|Uniprot_gn||protein_coding||,G|ENSMMUG00000012886|ENSMMUT00000046797|Transcript|splice_region_variant&intron_variant||||||rs194484293||-1|PTGS1|Uniprot_gn||protein_coding||,G|ENSMMUG00000012886|ENSMMUT00000018079|Transcript|synonymous_variant|531|531|177|V|gtG/gtC|rs194484293||-1|…	GT:AP	1|1:1.000,1.000	1|1:1.000,1.000	1|1:1.000,1.000	1|1:1.000,1.000	0|1:0.480,0.520	1|1:1.000,1.000	1|1:1.000,1.000	1|0:0.530,0.470	9,125141133,G,C,chr15:13618112-13618113:C,G	ENSP00000437709	537	1	AAC GT[G/C] AGC	119	V	V	Synonymous	0	Neutral	203	30	0.669	Tolerated	2.82	186		PTGS1	C	0	0.25	G	2.286	0.1306	0	0.189	126
chr20	48574322	0	G	A	100	PASS	CSQ=A|ENSMMUG00000036769|ENSMMUT00000052503|Transcript|upstream_gene_variant|||||||2415|-1|snoU13|RFAM||snoRNA||,A|ENSMMUG00000003119|ENSMMUT00000004422|Transcript|intron_variant||||||||-1|BRD7|HGNC||protein_coding||,A|ENSMMUG00000003119|ENSMMUT00000009108|Transcript|intron_variant||||||||-1|BRD7|HGNC|HGNC:14310|protein_coding||	GT:AP	1|1:0.990,0.990	1|1:0.940,0.995	1|1:0.965,0.955	1|1:0.830,0.885	1|0:0.665,0.325	1|1:0.970,0.955	1|1:0.940,0.880	1|0:0.480,0.295	16,50388623,G,A,chr20:48574321-48574322:G,A	record not found																		G	0	0.25	A	2.286	0.1306	0	0.189	126
chr16	7874660	0	A	G	100	PASS	CSQ=G|ENSMMUG00000019850|ENSMMUT00000027901|Transcript|intron_variant||||||rs194087556||-1|ALOXE3|Uniprot_gn||protein_coding||,G|ENSMMUG00000021801|ENSMMUT00000030680|Transcript|intron_variant||||||rs194087556||-1|VAMP2|Uniprot_gn||protein_coding||,G|ENSMMUG00000021801|ENSMMUT00000026091|Transcript|intron_variant||||||rs194087556||-1|VAMP2|Uniprot_gn||protein_coding||	GT:AP	0|0:0.040,0.040	0|1:0.440,0.565	0|1:0.230,0.770	1|1:0.935,0.960	1|1:0.995,1.000	1|0:0.680,0.635	1|1:0.990,0.965	1|1:0.975,0.995	17,8015667,A,G,chr16:7874659-7874660:A,G	record not found																		A	0.5	0.125	G	2.618	0.1056	7	0.1914	127
chr16	7874742	0	A	G	100	PASS	CSQ=G|ENSMMUG00000019850|ENSMMUT00000027901|Transcript|intron_variant||||||||-1|ALOXE3|Uniprot_gn||protein_coding||,G|ENSMMUG00000021801|ENSMMUT00000030680|Transcript|intron_variant||||||||-1|VAMP2|Uniprot_gn||protein_coding||,G|ENSMMUG00000021801|ENSMMUT00000026091|Transcript|intron_variant||||||||-1|VAMP2|Uniprot_gn||protein_coding||	GT:AP	0|0:0.070,0.040	0|1:0.490,0.555	0|1:0.225,0.775	1|1:0.890,0.860	1|1:0.985,0.995	1|0:0.660,0.645	1|1:0.970,0.935	1|1:0.970,0.975	17,8015749,A,G,chr16:7874741-7874742:A,G	record not found																		A	0.5	0.125	G	2.618	0.1056	7	0.1914	127
chr1	56154915	0	G	A	100	PASS	CSQ=A|ENSMMUG00000007612|ENSMMUT00000047127|Transcript|intron_variant||||||||-1|LRP8|HGNC||protein_coding||,A|ENSMMUG00000007612|ENSMMUT00000010656|Transcript|intron_variant||||||||-1|LRP8|HGNC||protein_coding||,A|ENSMMUG00000007612|ENSMMUT00000010655|Transcript|intron_variant||||||||-1|LRP8|HGNC|HGNC:6700|protein_coding||,A|ENSMMUG00000007612|ENSMMUT00000010658|Transcript|intron_variant||||||||-…	GT:AP	1|1:0.795,0.775	0|1:0.433,0.567	1|1:0.913,0.808	1|1:0.897,0.855	1|0:0.565,0.435	0|0:0.138,0.072	1|1:0.842,0.827	1|0:0.618,0.382	1,53741088,G,A,chr1:56154914-56154915:G,A	record not found																		G	0.125	0.5	A	2.618	0.1056	0.1429	0.192	124
chr19	54380328	0	A	T	100	PASS	CSQ=T|ENSMMUG00000014293|ENSMMUT00000020055|Transcript|intron_variant||||||||-1|PLA2G4C|HGNC|HGNC:9037|protein_coding||	GT:AP	0|0:0.000,0.000	1|0:0.720,0.280	0|0:0.005,0.005	0|0:0.070,0.045	0|0:0.000,0.000	1|0:0.760,0.240	1|1:0.710,0.910	0|1:0.465,0.535	19,48602837,A,T,chr19:54380327-54380328:A,T	record not found																		T	0.125	0.5	A	2.618	0.1056	0.1429	0.1944	125
chr3	129737958	0	A	C	100	PASS	CSQ=C|ENSMMUG00000006764|ENSMMUT00000015085|Transcript|intron_variant||||||||1|ABCB1|EntrezGene||protein_coding||,C|ENSMMUG00000006764|ENSMMUT00000009467|Transcript|intron_variant||||||||1|ABCB1|EntrezGene||protein_coding||	GT:AP	1|1:0.960,0.955	1|1:0.990,0.975	1|1:0.955,0.935	1|1:0.950,0.905	0|1:0.530,0.535	0|1:0.385,0.615	1|1:0.805,0.850	1|1:0.770,0.850	7,87139154,A,C,chr3:129737957-129737958:A,C	record not found																		A	0	0.25	C	2.286	0.1306	0	0.1951	122
chr5	366450	0	C	T	100	PASS	CSQ=T|ENSMMUG00000006234|ENSMMUT00000008723|Transcript|intron_variant||||||||1|ACOX3|HGNC|HGNC:121|protein_coding||,T|ENSMMUG00000023874|ENSMMUT00000033575|Transcript|downstream_gene_variant|||||||3669|-1|5S_rRNA|RFAM||rRNA||,T|ENSMMUG00000006234|ENSMMUT00000042461|Transcript|intron_variant||||||||1|ACOX3|HGNC||protein_coding||,T|ENSMMUG00000006234|ENSMMUT00000042460|Transcript|intron_variant||||…	GT:AP	1|1:1.000,1.000	1|1:0.995,1.000	1|1:1.000,0.995	1|1:0.975,1.000	1|0:0.510,0.490	0|1:0.470,0.520	1|1:0.990,0.970	1|1:0.950,0.995	4,8398526,C,T,chr5:366449-366450:C,T	record not found																		C	0	0.25	T	2.286	0.1306	0	0.1951	122
chr10	42112685	0	A	T	100	PASS	CSQ=T|ENSMMUG00000004313|ENSMMUT00000006126|Transcript|intron_variant||||||rs195177530||1|PLCB1|Uniprot_gn||protein_coding||,T|ENSMMUG00000004313|ENSMMUT00000044488|Transcript|intron_variant||||||rs195177530||1|PLCB1|Uniprot_gn||protein_coding||,T|ENSMMUG00000004313|ENSMMUT00000006127|Transcript|intron_variant||||||rs195177530||1|PLCB1|Uniprot_gn||protein_coding||	GT:AP	1|1:0.970,0.850	1|1:0.905,0.890	1|1:0.950,0.985	1|1:0.885,0.945	1|0:0.520,0.480	0|1:0.385,0.485	1|1:0.925,0.960	1|1:0.840,0.925	20,8769612,A,T,chr10:42112684-42112685:A,T	record not found																		A	0	0.25	T	2.286	0.1306	0	0.1951	122
chr14	3472945	0	T	C	100	PASS	CSQ=C|ENSMMUG00000011976|ENSMMUT00000016774|Transcript|intron_variant||||||||1|DHCR7|HGNC|HGNC:2860|protein_coding||	GT:AP	1|1:0.690,0.955	1|1:0.970,0.980	1|1:0.990,1.000	1|1:0.970,0.840	1|0:0.690,0.325	0|1:0.420,0.585	1|1:0.930,0.990	1|1:0.965,0.950	11,71152842,T,C,chr14:3472944-3472945:T,C	record not found																		T	0	0.25	C	2.286	0.1306	0	0.1951	122
chr14	12170387	0	G	A	100	PASS	CSQ=A|ENSMMUG00000000327|ENSMMUT00000000475|Transcript|intron_variant||||||||-1|FADS2|Uniprot_gn||protein_coding||	GT:AP	1|0:0.800,0.172	1|0:0.618,0.382	1|0:0.817,0.203	0|1:0.517,0.805	1|1:0.962,0.965	1|1:0.965,0.940	0|1:0.452,0.530	0|1:0.278,0.387	11,61625144,G,A,chr14:12170386-12170387:G,A	record not found																		G	0.5	0.25	A	1.067	0.3017	3	0.1951	122
chr3	643219	0	C	T	100	PASS	CSQ=T|ENSMMUG00000022324|ENSMMUT00000031413|Transcript|intron_variant||||||||1|FTCD|HGNC|HGNC:3974|protein_coding||	GT:AP	1|0:0.680,0.595	0|1:0.265,0.700	1|0:0.615,0.385	0|1:0.380,0.435	0|1:0.300,0.395	1|1:0.735,0.715	1|0:0.560,0.535	1|1:0.765,0.785	no liftOver	no liftOver																		C	0.5	0.25	T	1.067	0.3017	3	0.2	119
chr3	124777003	0	A	T	100	PASS	CSQ=T||||intergenic_variant||||||||||||||	GT:AP	1|1:0.995,1.000	1|1:1.000,1.000	1|1:1.000,1.000	1|1:0.970,0.965	1|1:1.000,1.000	0|1:0.320,0.355	1|1:0.705,0.690	0|1:0.410,0.545	7,92119283,A,T,chr3:124777002-124777003:A,T	record not found																		A	0	0.25	T	2.286	0.1306	0	0.2	119
chr14	65810806	0	G	A	100	PASS	CSQ=A|ENSMMUG00000007717|ENSMMUT00000010805|Transcript|synonymous_variant|1065|969|323|P|ccC/ccT|||-1|SMPD1|HGNC||protein_coding||,A|ENSMMUG00000007723|ENSMMUT00000043911|Transcript|downstream_gene_variant|||||||3096|1|APBB1|HGNC||protein_coding||,A|ENSMMUG00000007717|ENSMMUT00000010803|Transcript|synonymous_variant|1137|969|323|P|ccC/ccT|||-1|SMPD1|HGNC|HGNC:11120|protein_coding||,A|ENSMMUG00000…	GT:AP	0|1:0.495,0.505	0|1:0.445,0.555	0|1:0.500,0.500	1|0:0.645,0.355	1|0:0.640,0.360	0|0:0.000,0.000	1|0:0.592,0.567	0|0:0.000,0.000	11,6413270,C,T,chr14:65810805-65810806:G,A	reference nucleotide not matched																		A	0.5	0.25	G	1.067	0.3017	3	0.2	119
chr14	73176062	0	A	G	100	PASS	CSQ=G|ENSMMUG00000010686|ENSMMUT00000014943|Transcript|3_prime_UTR_variant|2392|||||||1|NEU3|HGNC|HGNC:7760|protein_coding||	GT:AP	0|1:0.395,0.605	0|1:0.460,0.540	0|1:0.480,0.520	1|0:0.550,0.450	1|0:0.600,0.400	0|0:0.020,0.020	1|0:0.510,0.490	0|0:0.020,0.010	11,74717624,A,G,chr14:73176061-73176062:A,G	record not found																		G	0.5	0.25	A	1.067	0.3017	3	0.2	119
chrUr	242977	0	G	A	100	PASS	CSQ=A||||intergenic_variant||||||||||||||	GT:AP	1|1:0.655,0.880	1|1:0.875,0.890	1|1:0.790,0.705	1|1:0.690,0.685	1|1:1.000,1.000	0|1:0.370,0.655	1|1:0.685,0.915	1|0:0.790,0.545	no liftOver	no liftOver																		G	0	0.25	A	2.286	0.1306	0	0.2	119
chr7	20555848	0	T	C	100	PASS	CSQ=C|ENSMMUG00000015449|ENSMMUT00000040772|Transcript|synonymous_variant|2028|2028|676|L|ctA/ctG|||-1|PLA2G4F|HGNC|HGNC:27396|protein_coding||,C|ENSMMUG00000015449|ENSMMUT00000021661|Transcript|intron_variant||||||||-1|PLA2G4F|HGNC||protein_coding||,C|ENSMMUG00000015449|ENSMMUT00000040771|Transcript|intron_variant||||||||-1|PLA2G4F|HGNC||protein_coding||,C|ENSMMUG00000015449|ENSMMUT00000040770|T…	GT:AP	1|1:1.000,1.000	1|0:0.695,0.305	1|1:1.000,1.000	1|1:1.000,1.000	1|0:0.705,0.295	0|1:0.440,0.560	0|0:0.165,0.035	1|1:1.000,0.990	15,42436290,A,G,chr7:20555847-20555848:T,C	reference nucleotide not matched																		T	0.125	0.5	C	2.618	0.1056	0.1429	0.2026	115
chr14	72188239	0	G	C	100	PASS	CSQ=C|ENSMMUG00000010317|ENSMMUT00000014432|Transcript|intron_variant||||||||-1|UCP3|Uniprot_gn||protein_coding||,C|ENSMMUG00000010317|ENSMMUT00000014434|Transcript|intron_variant||||||||-1|UCP3|Uniprot_gn||protein_coding||,C|ENSMMUG00000010317|ENSMMUT00000043850|Transcript|intron_variant||||||||-1|UCP3|Uniprot_gn||protein_coding||	GT:AP	0|1:0.485,0.515	1|1:1.000,1.000	1|1:1.000,1.000	1|0:0.675,0.325	1|0:0.725,0.275	0|0:0.000,0.000	1|1:1.000,0.985	0|0:0.000,0.000	11,73717000,G,C,chr14:72188238-72188239:G,C	record not found																		G	0.25	0.625	C	2.286	0.1306	0.2	0.2026	115
chr16	4605514	0	G	T	100	PASS	CSQ=T|ENSMMUG00000005666|ENSMMUT00000007966|Transcript|intron_variant||||||||1|PLD2|HGNC|HGNC:9068|protein_coding||,T|ENSMMUG00000005666|ENSMMUT00000042372|Transcript|downstream_gene_variant|||||||4949|1|PLD2|HGNC||protein_coding||	GT:AP	1|1:0.990,0.980	0|1:0.460,0.540	1|1:0.990,0.965	1|1:0.940,0.925	1|0:0.670,0.385	0|1:0.480,0.515	0|0:0.280,0.210	1|1:0.955,0.895	17,4719468,G,T,chr16:4605513-4605514:G,T	record not found																		G	0.125	0.5	T	2.618	0.1056	0.1429	0.2026	115
chr16	4606603	0	C	T	100	PASS	CSQ=T|ENSMMUG00000005666|ENSMMUT00000007966|Transcript|intron_variant||||||||1|PLD2|HGNC|HGNC:9068|protein_coding||	GT:AP	1|1:0.990,0.995	0|1:0.525,0.590	1|1:1.000,1.000	1|1:0.990,0.975	1|0:0.700,0.300	0|1:0.425,0.575	0|0:0.185,0.150	1|1:0.975,0.910	17,4720566,C,T,chr16:4606602-4606603:C,T	record not found																		C	0.125	0.5	T	2.618	0.1056	0.1429	0.2026	115
chr16	4606874	0	C	G	100	PASS	CSQ=G|ENSMMUG00000005666|ENSMMUT00000007966|Transcript|intron_variant||||||||1|PLD2|HGNC|HGNC:9068|protein_coding||	GT:AP	1|1:1.000,1.000	0|1:0.465,0.535	1|1:1.000,1.000	1|1:0.965,0.945	1|0:0.720,0.280	0|1:0.465,0.535	0|0:0.240,0.140	1|1:0.990,0.915	17,4720837,C,G,chr16:4606873-4606874:C,G	record not found																		C	0.125	0.5	G	2.618	0.1056	0.1429	0.2026	115
chr16	4607934	0	G	A	100	PASS	CSQ=A|ENSMMUG00000005666|ENSMMUT00000007966|Transcript|intron_variant||||||||1|PLD2|HGNC|HGNC:9068|protein_coding||	GT:AP	1|1:1.000,1.000	0|1:0.440,0.560	1|1:1.000,1.000	1|1:0.975,0.955	1|0:0.670,0.330	0|1:0.460,0.540	0|0:0.120,0.070	1|1:1.000,1.000	17,4722177,G,A,chr16:4607933-4607934:G,A	record not found																rs150892410		G	0.125	0.5	A	2.618	0.1056	0.1429	0.2026	115
chr16	4608696	0	C	T	100	PASS	CSQ=T|ENSMMUG00000005666|ENSMMUT00000007966|Transcript|intron_variant||||||||1|PLD2|HGNC|HGNC:9068|protein_coding||	GT:AP	1|1:1.000,1.000	0|1:0.585,0.630	1|1:1.000,0.995	1|1:0.980,0.965	1|0:0.665,0.335	0|1:0.465,0.535	0|0:0.205,0.175	1|1:1.000,0.945	17,4722922,C,T,chr16:4608695-4608696:C,T	record not found																		C	0.125	0.5	T	2.618	0.1056	0.1429	0.2026	115
chr16	4611031	0	G	A	100	PASS	CSQ=A|ENSMMUG00000005666|ENSMMUT00000007966|Transcript|intron_variant||||||||1|PLD2|HGNC|HGNC:9068|protein_coding||	GT:AP	1|1:0.995,1.000	0|1:0.400,0.600	1|1:0.995,0.985	1|1:0.870,0.810	1|0:0.680,0.325	0|1:0.480,0.530	0|0:0.280,0.195	1|1:0.985,0.920	17,4725018,G,A,chr16:4611030-4611031:G,A	record not found																		G	0.125	0.5	A	2.618	0.1056	0.1429	0.2026	115
chr16	4612367	0	G	A	100	PASS	CSQ=A|ENSMMUG00000005666|ENSMMUT00000007966|Transcript|3_prime_UTR_variant|2861|||||||1|PLD2|HGNC|HGNC:9068|protein_coding||	GT:AP	1|1:1.000,0.995	0|1:0.450,0.550	1|1:0.995,0.990	1|1:1.000,0.960	1|0:0.690,0.310	0|1:0.480,0.520	0|0:0.005,0.005	1|1:1.000,1.000	17,4726230,G,A,chr16:4612366-4612367:G,A	record not found																		G	0.125	0.5	A	2.618	0.1056	0.1429	0.2026	115
chr1	9364534	0	C	T	100	PASS	CSQ=T|ENSMMUG00000004094|ENSMMUT00000005809|Transcript|intron_variant||||||||-1||||protein_coding||	GT:AP	1|1:0.795,0.860	1|1:0.990,0.990	0|1:0.190,0.700	0|1:0.195,0.565	1|1:0.910,0.970	1|1:0.565,0.915	1|1:0.825,0.610	1|1:0.885,0.955	no liftOver	no liftOver																		C	0.25	0	T	2.286	0.1306	NA	0.2043	114
chr1	56137846	0	T	C	100	PASS	CSQ=C|ENSMMUG00000007612|ENSMMUT00000047127|Transcript|intron_variant||||||||-1|LRP8|HGNC||protein_coding||,C|ENSMMUG00000007612|ENSMMUT00000010656|Transcript|intron_variant||||||||-1|LRP8|HGNC||protein_coding||,C|ENSMMUG00000007612|ENSMMUT00000010655|Transcript|intron_variant||||||||-1|LRP8|HGNC|HGNC:6700|protein_coding||,C|ENSMMUG00000007612|ENSMMUT00000010658|Transcript|intron_variant||||||||-…	GT:AP	0|1:0.493,0.507	0|1:0.353,0.652	1|1:1.000,0.990	1|1:0.970,0.875	1|0:0.642,0.472	1|0:0.577,0.425	1|0:0.510,0.490	1|0:0.538,0.452	1,53723943,T,C,chr1:56137845-56137846:T,C	record not found																		T	0.25	0.5	C	1.067	0.3017	0.3333	0.2043	114
chr1	89193874	0	G	A	100	PASS	CSQ=A|ENSMMUG00000006836|ENSMMUT00000009563|Transcript|5_prime_UTR_variant|52|||||||1|CLCA1|Uniprot_gn||protein_coding||	GT:AP	1|1:0.998,1.000	1|1:0.967,0.910	0|1:0.290,0.688	0|1:0.243,0.567	1|1:0.990,1.000	1|1:0.882,0.940	1|1:0.945,0.945	1|1:0.970,0.995	1,86934453,G,A,chr1:89193873-89193874:G,A	record not found																		G	0.25	0	A	2.286	0.1306	NA	0.2043	114
chr7	53663895	0	T	C	100	PASS	CSQ=C|ENSMMUG00000012974|ENSMMUT00000018195|Transcript|intron_variant||||||||-1|SCAMP2|HGNC|HGNC:10564|protein_coding||	GT:AP	1|1:0.995,0.990	1|1:0.990,0.995	0|1:0.345,0.655	0|0:0.175,0.315	1|1:1.000,1.000	1|1:0.995,1.000	1|1:0.965,0.985	1|1:0.960,0.960	15,75146627,T,C,chr7:53663894-53663895:T,C	record not found																		T	0.375	0	C	3.692	0.05466	NA	0.2043	114
chr7	54038718	0	C	T	100	PASS	CSQ=T|ENSMMUG00000008529|ENSMMUT00000011923|Transcript|synonymous_variant|1053|801|267|H|caC/caT|||1|C15orf39|HGNC|HGNC:24497|protein_coding||	GT:AP	1|1:1.000,1.000	1|1:1.000,1.000	0|1:0.335,0.665	0|1:0.335,0.665	1|1:1.000,1.000	1|1:1.000,1.000	1|1:1.000,1.000	1|1:1.000,1.000	15,75499193,C,T,chr7:54038717-54038718:C,T	ENSP00000353854	1047	1	ACC CA[C/T] TAC	268	H	H	Synonymous	0	Neutral	51	15	1	Tolerated	3.67	25		C15orf39	C	0.25	0	T	2.286	0.1306	NA	0.2043	114
chr7	54038718	0	C	T	100	PASS	CSQ=T|ENSMMUG00000008529|ENSMMUT00000011923|Transcript|synonymous_variant|1053|801|267|H|caC/caT|||1|C15orf39|HGNC|HGNC:24497|protein_coding||	GT:AP	1|1:1.000,1.000	1|1:1.000,1.000	0|1:0.335,0.665	0|1:0.335,0.665	1|1:1.000,1.000	1|1:1.000,1.000	1|1:1.000,1.000	1|1:1.000,1.000	15,75499193,C,T,chr7:54038717-54038718:C,T	ENSP00000378438	1047	1	ACC CA[C/T] TAC	268	H	H	Synonymous	0	Neutral	51	15	1	Tolerated	3.67	25		C15orf39	C	0.25	0	T	2.286	0.1306	NA	0.2043	114
chr7	54038718	0	C	T	100	PASS	CSQ=T|ENSMMUG00000008529|ENSMMUT00000011923|Transcript|synonymous_variant|1053|801|267|H|caC/caT|||1|C15orf39|HGNC|HGNC:24497|protein_coding||	GT:AP	1|1:1.000,1.000	1|1:1.000,1.000	0|1:0.335,0.665	0|1:0.335,0.665	1|1:1.000,1.000	1|1:1.000,1.000	1|1:1.000,1.000	1|1:1.000,1.000	15,75499193,C,T,chr7:54038717-54038718:C,T	ENSP00000454405	807	1	ACC CA[C/T] TAC	137	H	H	Synonymous	0	Neutral	55	18	1	Tolerated	3.61	24		C15orf39	C	0.25	0	T	2.286	0.1306	NA	0.2043	114
chr7	54038718	0	C	T	100	PASS	CSQ=T|ENSMMUG00000008529|ENSMMUT00000011923|Transcript|synonymous_variant|1053|801|267|H|caC/caT|||1|C15orf39|HGNC|HGNC:24497|protein_coding||	GT:AP	1|1:1.000,1.000	1|1:1.000,1.000	0|1:0.335,0.665	0|1:0.335,0.665	1|1:1.000,1.000	1|1:1.000,1.000	1|1:1.000,1.000	1|1:1.000,1.000	15,75499193,C,T,chr7:54038717-54038718:C,T	ENSP00000458025	938	1	ACC CA[C/T] TAC	268	H	H	Synonymous	0	Neutral	52	15	1	Tolerated	3.64	25		C15orf39	C	0.25	0	T	2.286	0.1306	NA	0.2043	114
chr7	54039044	0	G	C	100	PASS	CSQ=C|ENSMMUG00000008529|ENSMMUT00000011923|Transcript|missense_variant|1379|1127|376|R/P|cGg/cCg|||1|C15orf39|HGNC|HGNC:24497|protein_coding||	GT:AP	1|1:1.000,1.000	1|1:1.000,1.000	0|1:0.390,0.610	0|1:0.320,0.680	1|1:1.000,1.000	1|1:1.000,1.000	1|1:1.000,1.000	1|1:1.000,1.000	15,75499534,G,C,chr7:54039043-54039044:G,C	ENSP00000353854	1047	1	GCC C[G/C]G GAT	382	R	P	Single AA Change	-2.58	Deleterious	51	15	0.015	Damaging	3.67	27		C15orf39	G	0.25	0	C	2.286	0.1306	NA	0.2043	114
chr7	54039044	0	G	C	100	PASS	CSQ=C|ENSMMUG00000008529|ENSMMUT00000011923|Transcript|missense_variant|1379|1127|376|R/P|cGg/cCg|||1|C15orf39|HGNC|HGNC:24497|protein_coding||	GT:AP	1|1:1.000,1.000	1|1:1.000,1.000	0|1:0.390,0.610	0|1:0.320,0.680	1|1:1.000,1.000	1|1:1.000,1.000	1|1:1.000,1.000	1|1:1.000,1.000	15,75499534,G,C,chr7:54039043-54039044:G,C	ENSP00000378438	1047	1	GCC C[G/C]G GAT	382	R	P	Single AA Change	-2.58	Deleterious	51	15	0.015	Damaging	3.67	27		C15orf39	G	0.25	0	C	2.286	0.1306	NA	0.2043	114
chr7	54039044	0	G	C	100	PASS	CSQ=C|ENSMMUG00000008529|ENSMMUT00000011923|Transcript|missense_variant|1379|1127|376|R/P|cGg/cCg|||1|C15orf39|HGNC|HGNC:24497|protein_coding||	GT:AP	1|1:1.000,1.000	1|1:1.000,1.000	0|1:0.390,0.610	0|1:0.320,0.680	1|1:1.000,1.000	1|1:1.000,1.000	1|1:1.000,1.000	1|1:1.000,1.000	15,75499534,G,C,chr7:54039043-54039044:G,C	ENSP00000454405	807	1	GCC C[G/C]G GAT	251	R	P	Single AA Change	-2.67	Deleterious	55	18	0.023	Damaging	3.62	25		C15orf39	G	0.25	0	C	2.286	0.1306	NA	0.2043	114
chr7	54039044	0	G	C	100	PASS	CSQ=C|ENSMMUG00000008529|ENSMMUT00000011923|Transcript|missense_variant|1379|1127|376|R/P|cGg/cCg|||1|C15orf39|HGNC|HGNC:24497|protein_coding||	GT:AP	1|1:1.000,1.000	1|1:1.000,1.000	0|1:0.390,0.610	0|1:0.320,0.680	1|1:1.000,1.000	1|1:1.000,1.000	1|1:1.000,1.000	1|1:1.000,1.000	15,75499534,G,C,chr7:54039043-54039044:G,C	ENSP00000458025	938	1	GCC C[G/C]G GAT	382	R	P	Single AA Change	-2.53	Deleterious	52	15	0.02	Damaging	3.64	27		C15orf39	G	0.25	0	C	2.286	0.1306	NA	0.2043	114
chr7	136699222	0	C	T	100	PASS	CSQ=T|ENSMMUG00000006856|ENSMMUT00000009589|Transcript|intron_variant||||||||1|ACOT4|HGNC|HGNC:19748|protein_coding||	GT:AP	0|0:0.000,0.000	0|0:0.000,0.000	1|0:0.570,0.430	1|0:0.680,0.320	0|0:0.000,0.000	0|0:0.000,0.000	0|0:0.000,0.000	0|0:0.005,0.000	14,74061698,C,T,chr7:136699221-136699222:C,T	record not found																		T	0.25	0	C	2.286	0.1306	NA	0.2043	114
chr7	137402897	0	T	G	100	PASS	CSQ=G|ENSMMUG00000029270|ENSMMUT00000005738|Transcript|upstream_gene_variant|||||||2047|1||||protein_coding||,G|ENSMMUG00000004041|ENSMMUT00000005735|Transcript|intron_variant||||||||-1|ABCD4|HGNC||protein_coding||,G|ENSMMUG00000004041|ENSMMUT00000039665|Transcript|intron_variant||||||||-1|ABCD4|HGNC||protein_coding||,G|ENSMMUG00000004041|ENSMMUT00000005733|Transcript|intron_variant||||||||-1|ABC…	GT:AP	1|1:0.635,0.710	1|1:1.000,0.995	0|1:0.350,0.650	0|1:0.350,0.640	1|1:0.985,1.000	1|1:0.990,0.995	1|1:0.955,0.985	1|1:0.995,1.000	14,74762329,T,G,chr7:137402896-137402897:T,G	record not found																		T	0.25	0	G	2.286	0.1306	NA	0.2043	114
chr9	88815884	0	C	T	100	PASS	CSQ=T|ENSMMUG00000022551|ENSMMUT00000031730|Transcript|intron_variant||||||||-1|LIPA|Uniprot_gn||protein_coding||,T|ENSMMUG00000022551|ENSMMUT00000042765|Transcript|intron_variant||||||||-1|LIPA|Uniprot_gn||protein_coding||	GT:AP	1|1:1.000,1.000	1|1:0.995,0.970	1|0:0.710,0.290	1|0:0.665,0.335	1|1:1.000,1.000	1|1:0.995,0.995	1|1:1.000,1.000	1|1:0.990,1.000	10,90985106,C,T,chr9:88815883-88815884:C,T	record not found																		C	0.25	0	T	2.286	0.1306	NA	0.2043	114
chr10	94473989	0	A	G	100	PASS	CSQ=G|ENSMMUG00000009082|ENSMMUT00000012714|Transcript|intron_variant||||||||-1|SBF1|HGNC||protein_coding||,G|ENSMMUG00000009082|ENSMMUT00000011249|Transcript|intron_variant||||||||-1|SBF1|HGNC||protein_coding||,G|ENSMMUG00000009082|ENSMMUT00000012710|Transcript|intron_variant||||||||-1|SBF1|HGNC||protein_coding||,G|ENSMMUG00000009082|ENSMMUT00000012705|Transcript|intron_variant||||||||-1|SBF1|HG…	GT:AP	1|1:0.995,0.995	1|1:0.955,0.870	0|1:0.275,0.490	1|0:0.645,0.345	1|1:0.990,0.980	1|1:1.000,1.000	1|1:0.965,0.945	1|1:0.970,0.935	22,50892667,A,G,chr10:94473988-94473989:A,G	record not found																		A	0.25	0	G	2.286	0.1306	NA	0.2043	114
chr11	110593476	0	T	C	100	PASS	CSQ=C|ENSMMUG00000012159|ENSMMUT00000017034|Transcript|intron_variant||||||||-1||||protein_coding||,C|ENSMMUG00000011663|ENSMMUT00000045631|Transcript|intron_variant||||||||1|MVK|Uniprot_gn||protein_coding||,C|ENSMMUG00000011663|ENSMMUT00000016339|Transcript|intron_variant||||||||1|MVK|Uniprot_gn||protein_coding||	GT:AP	1|1:1.000,1.000	1|1:0.995,0.980	1|0:0.760,0.240	1|0:0.715,0.285	1|1:1.000,1.000	1|1:0.985,1.000	1|1:1.000,0.995	1|1:1.000,0.995	12,110028346,T,C,chr11:110593475-110593476:T,C	record not found																		T	0.25	0	C	2.286	0.1306	NA	0.2043	114
chr11	110593792	0	A	C	100	PASS	CSQ=C|ENSMMUG00000012159|ENSMMUT00000017034|Transcript|intron_variant||||||||-1||||protein_coding||,C|ENSMMUG00000011663|ENSMMUT00000045631|Transcript|intron_variant||||||||1|MVK|Uniprot_gn||protein_coding||,C|ENSMMUG00000011663|ENSMMUT00000016339|Transcript|intron_variant||||||||1|MVK|Uniprot_gn||protein_coding||	GT:AP	1|1:1.000,1.000	1|1:1.000,1.000	1|0:0.825,0.175	1|0:0.775,0.225	1|1:1.000,1.000	1|1:1.000,1.000	1|1:1.000,1.000	1|1:1.000,1.000	12,110028681,A,C,chr11:110593791-110593792:A,C	record not found																		A	0.25	0	C	2.286	0.1306	NA	0.2043	114
chr11	110593816	0	C	T	100	PASS	CSQ=T|ENSMMUG00000012159|ENSMMUT00000017034|Transcript|intron_variant||||||||-1||||protein_coding||,T|ENSMMUG00000011663|ENSMMUT00000045631|Transcript|intron_variant||||||||1|MVK|Uniprot_gn||protein_coding||,T|ENSMMUG00000011663|ENSMMUT00000016339|Transcript|intron_variant||||||||1|MVK|Uniprot_gn||protein_coding||	GT:AP	1|1:1.000,1.000	1|1:1.000,1.000	1|0:0.785,0.215	1|0:0.755,0.245	1|1:1.000,1.000	1|1:0.995,1.000	1|1:1.000,1.000	1|1:1.000,1.000	12,110028705,C,T,chr11:110593815-110593816:C,T	record not found																		C	0.25	0	T	2.286	0.1306	NA	0.2043	114
chr11	110593890	0	A	G	100	PASS	CSQ=G|ENSMMUG00000012159|ENSMMUT00000017034|Transcript|intron_variant||||||||-1||||protein_coding||,G|ENSMMUG00000011663|ENSMMUT00000045631|Transcript|intron_variant||||||||1|MVK|Uniprot_gn||protein_coding||,G|ENSMMUG00000011663|ENSMMUT00000016339|Transcript|intron_variant||||||||1|MVK|Uniprot_gn||protein_coding||	GT:AP	1|1:0.960,0.970	1|1:0.870,0.880	0|0:0.110,0.045	0|0:0.280,0.060	1|1:0.985,0.965	1|1:0.765,0.980	1|1:0.960,0.940	1|1:0.960,0.990	12,110028779,A,G,chr11:110593889-110593890:A,G	record not found																		A	0.5	0	G	5.333	0.02092	NA	0.2043	114
chr11	110593911	0	T	G	100	PASS	CSQ=G|ENSMMUG00000012159|ENSMMUT00000017034|Transcript|intron_variant||||||||-1||||protein_coding||,G|ENSMMUG00000011663|ENSMMUT00000045631|Transcript|intron_variant||||||||1|MVK|Uniprot_gn||protein_coding||,G|ENSMMUG00000011663|ENSMMUT00000016339|Transcript|intron_variant||||||||1|MVK|Uniprot_gn||protein_coding||	GT:AP	1|1:1.000,1.000	1|1:0.995,0.980	1|0:0.735,0.265	1|0:0.615,0.260	1|1:1.000,1.000	1|1:0.995,1.000	1|1:1.000,1.000	1|1:1.000,1.000	12,110028800,T,G,chr11:110593910-110593911:T,G	record not found																		T	0.25	0	G	2.286	0.1306	NA	0.2043	114
chr11	110593940	0	T	C	100	PASS	CSQ=C|ENSMMUG00000012159|ENSMMUT00000017034|Transcript|intron_variant||||||||-1||||protein_coding||,C|ENSMMUG00000011663|ENSMMUT00000045631|Transcript|intron_variant||||||||1|MVK|Uniprot_gn||protein_coding||,C|ENSMMUG00000011663|ENSMMUT00000016339|Transcript|intron_variant||||||||1|MVK|Uniprot_gn||protein_coding||	GT:AP	1|1:1.000,1.000	1|1:0.995,0.990	1|0:0.760,0.240	1|0:0.540,0.190	1|1:1.000,1.000	1|1:0.990,1.000	1|1:1.000,1.000	1|1:1.000,1.000	12,110028829,T,C,chr11:110593939-110593940:T,C	record not found																		T	0.25	0	C	2.286	0.1306	NA	0.2043	114
chr11	110593969	0	C	T	100	PASS	CSQ=T|ENSMMUG00000012159|ENSMMUT00000017034|Transcript|intron_variant||||||||-1||||protein_coding||,T|ENSMMUG00000011663|ENSMMUT00000045631|Transcript|intron_variant||||||||1|MVK|Uniprot_gn||protein_coding||,T|ENSMMUG00000011663|ENSMMUT00000016339|Transcript|intron_variant||||||||1|MVK|Uniprot_gn||protein_coding||	GT:AP	1|1:1.000,1.000	1|1:0.930,0.910	1|0:0.855,0.145	1|0:0.610,0.150	1|1:1.000,1.000	1|1:1.000,1.000	1|1:1.000,1.000	1|1:1.000,1.000	12,110028858,C,T,chr11:110593968-110593969:C,T	record not found																		C	0.25	0	T	2.286	0.1306	NA	0.2043	114
chr11	110594032	0	G	A	100	PASS	CSQ=A|ENSMMUG00000012159|ENSMMUT00000017034|Transcript|intron_variant||||||||-1||||protein_coding||,A|ENSMMUG00000011663|ENSMMUT00000045631|Transcript|intron_variant||||||||1|MVK|Uniprot_gn||protein_coding||,A|ENSMMUG00000011663|ENSMMUT00000016339|Transcript|intron_variant||||||||1|MVK|Uniprot_gn||protein_coding||	GT:AP	1|1:1.000,1.000	1|1:0.995,1.000	1|0:0.760,0.240	1|0:0.615,0.255	1|1:1.000,1.000	1|1:0.980,0.995	1|1:0.995,0.990	1|1:1.000,1.000	12,110028922,G,A,chr11:110594031-110594032:G,A	record not found																		G	0.25	0	A	2.286	0.1306	NA	0.2043	114
chr11	110594064	0	A	G	100	PASS	CSQ=G|ENSMMUG00000012159|ENSMMUT00000017034|Transcript|intron_variant||||||||-1||||protein_coding||,G|ENSMMUG00000011663|ENSMMUT00000045631|Transcript|intron_variant||||||||1|MVK|Uniprot_gn||protein_coding||,G|ENSMMUG00000011663|ENSMMUT00000016339|Transcript|intron_variant||||||||1|MVK|Uniprot_gn||protein_coding||	GT:AP	1|1:1.000,1.000	1|1:0.990,0.985	1|0:0.785,0.215	1|0:0.635,0.230	1|1:1.000,1.000	1|1:0.980,1.000	1|1:0.985,0.995	1|1:1.000,1.000	12,110028954,A,G,chr11:110594063-110594064:A,G	record not found																		A	0.25	0	G	2.286	0.1306	NA	0.2043	114
chr11	110598886	0	A	G	100	PASS	CSQ=G|ENSMMUG00000012159|ENSMMUT00000017034|Transcript|intron_variant||||||||-1||||protein_coding||,G|ENSMMUG00000011663|ENSMMUT00000045631|Transcript|intron_variant||||||||1|MVK|Uniprot_gn||protein_coding||,G|ENSMMUG00000011663|ENSMMUT00000016339|Transcript|intron_variant||||||||1|MVK|Uniprot_gn||protein_coding||	GT:AP	1|1:0.980,0.990	1|1:0.980,0.985	1|0:0.695,0.280	1|0:0.850,0.325	1|1:0.990,0.995	1|1:0.980,1.000	1|1:0.990,0.970	1|1:0.945,0.985	12,110033815,A,G,chr11:110598885-110598886:A,G	record not found																		A	0.25	0	G	2.286	0.1306	NA	0.2043	114
chr11	110599596	0	G	A	100	PASS	CSQ=A|ENSMMUG00000012159|ENSMMUT00000017034|Transcript|intron_variant||||||||-1||||protein_coding||,A|ENSMMUG00000011663|ENSMMUT00000045631|Transcript|3_prime_UTR_variant|1193|||||||1|MVK|Uniprot_gn||protein_coding||,A|ENSMMUG00000011663|ENSMMUT00000016339|Transcript|3_prime_UTR_variant|1415|||||||1|MVK|Uniprot_gn||protein_coding||	GT:AP	1|1:1.000,1.000	1|1:0.995,0.990	1|0:0.735,0.265	1|0:0.805,0.335	1|1:1.000,1.000	1|1:0.995,1.000	1|1:1.000,0.995	1|1:1.000,1.000	12,110034524,G,A,chr11:110599595-110599596:G,A	record not found																		G	0.25	0	A	2.286	0.1306	NA	0.2043	114
chr11	121773613	0	G	T	100	PASS	CSQ=T|ENSMMUG00000020648|ENSMMUT00000045486|Transcript|intron_variant||||||||1|ACADS|Uniprot_gn||protein_coding||,T|ENSMMUG00000020648|ENSMMUT00000029046|Transcript|intron_variant||||||||1|ACADS|Uniprot_gn||protein_coding||	GT:AP	1|1:1.000,1.000	1|1:1.000,1.000	1|0:0.615,0.385	1|0:0.720,0.280	1|1:1.000,1.000	1|1:1.000,1.000	1|1:0.790,0.835	1|1:1.000,1.000	12,121175318,G,T,chr11:121773612-121773613:G,T	record not found																		G	0.25	0	T	2.286	0.1306	NA	0.2043	114
chr11	121773755	0	C	T	100	PASS	CSQ=T|ENSMMUG00000020648|ENSMMUT00000045486|Transcript|intron_variant||||||||1|ACADS|Uniprot_gn||protein_coding||,T|ENSMMUG00000020648|ENSMMUT00000029046|Transcript|intron_variant||||||||1|ACADS|Uniprot_gn||protein_coding||	GT:AP	1|1:1.000,1.000	1|1:0.980,0.980	1|0:0.685,0.315	1|0:0.750,0.250	1|1:1.000,1.000	1|1:1.000,1.000	1|1:0.750,0.730	1|1:1.000,1.000	12,121175458,C,T,chr11:121773754-121773755:C,T	record not found																		C	0.25	0	T	2.286	0.1306	NA	0.2043	114
chr12	41979202	0	A	G	100	PASS	CSQ=G|ENSMMUG00000002183|ENSMMUT00000003085|Transcript|intron_variant||||||||1|OSBPL6|HGNC||protein_coding||,G|ENSMMUG00000002183|ENSMMUT00000003082|Transcript|intron_variant||||||||1|OSBPL6|HGNC|HGNC:16388|protein_coding||,G|ENSMMUG00000002183|ENSMMUT00000045073|Transcript|upstream_gene_variant|||||||3745|1|OSBPL6|HGNC||protein_coding||,G|ENSMMUG00000002183|ENSMMUT00000003083|Transcript|intron_v…	GT:AP	1|1:1.000,1.000	1|1:1.000,1.000	0|1:0.180,0.820	0|1:0.215,0.790	1|1:1.000,1.000	1|1:1.000,1.000	1|1:1.000,1.000	1|1:0.995,1.000	2,179197324,A,G,chr12:41979201-41979202:A,G	record not found																		A	0.25	0	G	2.286	0.1306	NA	0.2043	114
chr12	42036991	0	A	G	100	PASS	CSQ=G|ENSMMUG00000002183|ENSMMUT00000003085|Transcript|splice_region_variant&intron_variant||||||||1|OSBPL6|HGNC||protein_coding||,G|ENSMMUG00000002183|ENSMMUT00000003082|Transcript|splice_region_variant&intron_variant||||||||1|OSBPL6|HGNC|HGNC:16388|protein_coding||,G|ENSMMUG00000002183|ENSMMUT00000045073|Transcript|intron_variant||||||||1|OSBPL6|HGNC||protein_coding||,G|ENSMMUG00000002183|ENSMM…	GT:AP	1|1:1.000,1.000	1|1:1.000,1.000	0|1:0.250,0.750	0|1:0.255,0.745	1|1:1.000,1.000	1|1:1.000,1.000	1|1:1.000,1.000	1|1:1.000,1.000	2,179253885,A,G,chr12:42036990-42036991:A,G	record not found																		A	0.25	0	G	2.286	0.1306	NA	0.2043	114
chr13	85912915	0	A	G	100	PASS	CSQ=G|ENSMMUG00000019416|ENSMMUT00000027280|Transcript|intron_variant||||||||-1|RETSAT|Uniprot_gn||protein_coding||,G|ENSMMUG00000019416|ENSMMUT00000027279|Transcript|intron_variant||||||||-1|RETSAT|Uniprot_gn||protein_coding||	GT:AP	1|1:1.000,1.000	1|1:1.000,0.995	1|0:0.670,0.330	1|0:0.615,0.440	1|1:1.000,1.000	1|1:1.000,1.000	1|1:0.995,0.990	1|1:1.000,1.000	2,85576738,A,G,chr13:85912914-85912915:A,G	record not found																		A	0.25	0	G	2.286	0.1306	NA	0.2043	114
chr13	86238090	0	A	G	100	PASS	CSQ=G|ENSMMUG00000017818|ENSMMUT00000025039|Transcript|intron_variant||||||||-1|SFTPB|HGNC|HGNC:10801|protein_coding||	GT:AP	0|0:0.010,0.025	0|0:0.005,0.000	0|1:0.305,0.695	0|1:0.385,0.615	0|0:0.000,0.000	0|0:0.000,0.000	0|0:0.005,0.015	0|0:0.000,0.000	2,85890731,A,G,chr13:86238089-86238090:A,G	record not found																		G	0.25	0	A	2.286	0.1306	NA	0.2043	114
chr15	5566915	0	A	G	100	PASS	CSQ=G|ENSMMUG00000001272|ENSMMUT00000001804|Transcript|intron_variant||||||||-1|CEL|HGNC||protein_coding||,G|ENSMMUG00000001272|ENSMMUT00000047045|Transcript|intron_variant||||||||-1|CEL|HGNC||protein_coding||,G|ENSMMUG00000001272|ENSMMUT00000001803|Transcript|intron_variant||||||||-1|CEL|HGNC|HGNC:1848|protein_coding||	GT:AP	1|1:1.000,1.000	1|1:1.000,1.000	0|0:0.005,0.000	0|1:0.460,0.540	1|1:1.000,1.000	1|1:1.000,1.000	1|1:0.995,0.995	1|1:0.980,0.995	9,135942370,A,G,chr15:5566914-5566915:A,G	record not found																		A	0.375	0	G	3.692	0.05466	NA	0.2043	114
chr15	5566946	0	C	T	100	PASS	CSQ=T|ENSMMUG00000001272|ENSMMUT00000001804|Transcript|intron_variant||||||||-1|CEL|HGNC||protein_coding||,T|ENSMMUG00000001272|ENSMMUT00000047045|Transcript|intron_variant||||||||-1|CEL|HGNC||protein_coding||,T|ENSMMUG00000001272|ENSMMUT00000001803|Transcript|intron_variant||||||||-1|CEL|HGNC|HGNC:1848|protein_coding||	GT:AP	1|1:1.000,1.000	1|1:1.000,1.000	0|0:0.000,0.000	0|1:0.490,0.510	1|1:1.000,1.000	1|1:1.000,1.000	1|1:1.000,0.995	1|1:0.950,0.980	9,135942357,C,T,chr15:5566945-5566946:C,T	record not found																		C	0.375	0	T	3.692	0.05466	NA	0.2043	114
chr15	74588314	0	T	C	100	PASS	CSQ=C|ENSMMUG00000015093|ENSMMUT00000021165|Transcript|intron_variant||||||||-1|VLDLR|Uniprot_gn||protein_coding||,C|ENSMMUG00000015093|ENSMMUT00000021168|Transcript|intron_variant||||||||-1|VLDLR|Uniprot_gn||protein_coding||,C|ENSMMUG00000015093|ENSMMUT00000021167|Transcript|intron_variant||||||||-1|VLDLR|Uniprot_gn||protein_coding||	GT:AP	1|1:1.000,1.000	1|1:0.990,0.980	0|0:0.005,0.000	0|1:0.415,0.595	1|1:1.000,1.000	1|1:0.990,1.000	1|1:0.965,0.875	1|1:0.930,0.975	9,2652673,T,C,chr15:74588313-74588314:T,C	record not found																		T	0.375	0	C	3.692	0.05466	NA	0.2043	114
chr20	55321370	0	C	T	100	PASS	CSQ=T|ENSMMUG00000017563|ENSMMUT00000039319|Transcript|synonymous_variant|51|51|17|A|gcC/gcT|||1|CETP|HGNC||protein_coding||,T|ENSMMUG00000017563|ENSMMUT00000024704|Transcript|synonymous_variant|51|51|17|A|gcC/gcT|||1|CETP|HGNC|HGNC:1869|protein_coding||	GT:AP	1|1:1.000,1.000	1|1:1.000,1.000	0|0:0.000,0.000	0|1:0.370,0.630	1|1:1.000,1.000	1|1:0.995,1.000	1|1:0.980,1.000	1|1:0.995,0.995	16,56995942,C,T,chr20:55321369-55321370:C,T	ENSP00000200676	493	1	CAT GC[C/T] TGC	17	A	A	Synonymous	0	Neutral	189	30	1	Tolerated	3.21	31		CETP	C	0.375	0	T	3.692	0.05466	NA	0.2043	114
chr20	55321370	0	C	T	100	PASS	CSQ=T|ENSMMUG00000017563|ENSMMUT00000039319|Transcript|synonymous_variant|51|51|17|A|gcC/gcT|||1|CETP|HGNC||protein_coding||,T|ENSMMUG00000017563|ENSMMUT00000024704|Transcript|synonymous_variant|51|51|17|A|gcC/gcT|||1|CETP|HGNC|HGNC:1869|protein_coding||	GT:AP	1|1:1.000,1.000	1|1:1.000,1.000	0|0:0.000,0.000	0|1:0.370,0.630	1|1:1.000,1.000	1|1:0.995,1.000	1|1:0.980,1.000	1|1:0.995,0.995	16,56995942,C,T,chr20:55321369-55321370:C,T	ENSP00000369106	433	1	CAT GC[C/T] TGC	17	A	A	Synonymous	0	Neutral	120	30	1	Tolerated	3.21	31		CETP	C	0.375	0	T	3.692	0.05466	NA	0.2043	114
chr20	82040633	0	A	G	100	PASS	CSQ=G|ENSMMUG00000009849|ENSMMUT00000013757|Transcript|intron_variant||||||||1||||protein_coding||	GT:AP	1|1:1.000,1.000	1|1:1.000,1.000	0|0:0.035,0.035	0|1:0.505,0.920	1|1:0.995,0.995	1|1:1.000,0.995	1|1:0.945,1.000	1|1:0.985,1.000	16,83945542,A,G,chr20:82040632-82040633:A,G	record not found																		A	0.375	0	G	3.692	0.05466	NA	0.2043	114
chr1	132289902	0	A	C	100	PASS	CSQ=C|ENSMMUG00000019487|ENSMMUT00000027381|Transcript|intron_variant||||||||1|SLC27A3|HGNC|HGNC:10997|protein_coding||,C|ENSMMUG00000031650|ENSMMUT00000045921|Transcript|intron_variant||||||||-1||||protein_coding||,C|ENSMMUG00000019482|ENSMMUT00000027378|Transcript|downstream_gene_variant|||||||2688|1|INTS3|Uniprot_gn||protein_coding||,C|ENSMMUG00000019482|ENSMMUT00000027379|Transcript|downstrea…	GT:AP	0|0:0.000,0.000	0|0:0.000,0.000	1|0:0.635,0.365	1|1:1.000,1.000	1|1:1.000,1.000	1|1:1.000,1.000	0|1:0.280,0.720	1|0:0.690,0.485	1,153749222,A,C,chr1:132289901-132289902:A,C	record not found																		A	0.625	0.25	C	2.286	0.1306	5	0.2061	113
chr1	132290096	0	C	T	100	PASS	CSQ=T|ENSMMUG00000019487|ENSMMUT00000027381|Transcript|intron_variant||||||||1|SLC27A3|HGNC|HGNC:10997|protein_coding||,T|ENSMMUG00000031650|ENSMMUT00000045921|Transcript|intron_variant||||||||-1||||protein_coding||,T|ENSMMUG00000019482|ENSMMUT00000027378|Transcript|downstream_gene_variant|||||||2882|1|INTS3|Uniprot_gn||protein_coding||,T|ENSMMUG00000019482|ENSMMUT00000027379|Transcript|downstrea…	GT:AP	0|0:0.000,0.000	0|0:0.000,0.000	1|0:0.660,0.340	1|1:0.995,1.000	1|1:1.000,1.000	1|1:1.000,1.000	0|1:0.305,0.695	1|0:0.565,0.435	1,153749391,C,T,chr1:132290095-132290096:C,T	record not found																		C	0.625	0.25	T	2.286	0.1306	5	0.2061	113
chr1	132290668	0	G	A	100	PASS	CSQ=A|ENSMMUG00000019487|ENSMMUT00000027381|Transcript|intron_variant||||||||1|SLC27A3|HGNC|HGNC:10997|protein_coding||,A|ENSMMUG00000031650|ENSMMUT00000045921|Transcript|intron_variant||||||||-1||||protein_coding||,A|ENSMMUG00000019482|ENSMMUT00000027378|Transcript|downstream_gene_variant|||||||3454|1|INTS3|Uniprot_gn||protein_coding||,A|ENSMMUG00000019482|ENSMMUT00000027379|Transcript|downstrea…	GT:AP	0|0:0.000,0.000	0|0:0.000,0.000	1|0:0.620,0.380	1|1:0.985,0.995	1|1:1.000,1.000	1|1:0.995,1.000	0|1:0.305,0.695	1|0:0.575,0.410	1,153749969,G,A,chr1:132290667-132290668:G,A	record not found																		G	0.625	0.25	A	2.286	0.1306	5	0.2061	113
chr9	116225805	0	A	G	100	PASS	CSQ=G|ENSMMUG00000002724|ENSMMUT00000003877|Transcript|intron_variant||||||||1|PNLIPRP1|HGNC|HGNC:9156|protein_coding||,G|ENSMMUG00000002724|ENSMMUT00000042608|Transcript|downstream_gene_variant|||||||1831|1|PNLIPRP1|HGNC||protein_coding||	GT:AP	1|0:0.630,0.380	0|0:0.195,0.095	0|0:0.105,0.030	0|0:0.140,0.085	0|1:0.405,0.595	0|1:0.365,0.635	0|0:0.255,0.230	0|1:0.355,0.575	10,118355687,A,G,chr9:116225804-116225805:A,G	record not found																		G	0.125	0.375	A	1.333	0.2482	0.2381	0.2061	113
chr2	90087302	0	C	T	100	PASS	CSQ=T|ENSMMUG00000014261|ENSMMUT00000020008|Transcript|intron_variant||||||||1|LTF|HGNC|HGNC:6720|protein_coding||	GT:AP	1|1:1.000,1.000	0|1:0.495,0.505	0|1:0.455,0.545	1|1:1.000,0.990	1|1:1.000,1.000	1|1:1.000,1.000	1|1:0.825,0.620	1|1:1.000,1.000	3,46481004,C,T,chr2:90087301-90087302:C,T	record not found																		C	0.25	0	T	2.286	0.1306	NA	0.208	112
chr3	32695317	0	A	T	100	PASS	CSQ=T||||intergenic_variant||||||||||||||	GT:AP	1|1:0.930,0.910	1|0:0.550,0.450	1|0:0.475,0.465	1|1:0.935,0.935	1|1:0.940,0.950	1|1:0.995,0.985	1|1:0.915,0.935	1|1:0.880,0.820	21,15579326,A,T,chr3:32695316-32695317:A,T	record not found																		A	0.25	0	T	2.286	0.1306	NA	0.208	112
chr5	43023383	0	G	T	100	PASS	CSQ=T|ENSMMUG00000021779|ENSMMUT00000030643|Transcript|intron_variant||||||||-1|CORIN|HGNC|HGNC:19012|protein_coding||	GT:AP	1|1:1.000,1.000	1|0:0.605,0.395	0|0:0.000,0.000	1|0:0.760,0.240	1|1:1.000,1.000	1|0:0.535,0.460	1|1:0.730,0.625	1|1:0.795,0.965	4,47789094,G,T,chr5:43023382-43023383:G,T	record not found																		G	0.5	0.125	T	2.618	0.1056	7	0.208	112
chr7	85355422	0	C	T	100	PASS	CSQ=T|ENSMMUG00000015764|ENSMMUT00000040057|Transcript|synonymous_variant|334|177|59|G|ggC/ggT|||1|TRAC|HGNC||protein_coding||,T|ENSMMUG00000015764|ENSMMUT00000022130|Transcript|synonymous_variant|518|453|151|G|ggC/ggT|||1|TRAC|HGNC||protein_coding||,T|ENSMMUG00000015764|ENSMMUT00000040055|Transcript|synonymous_variant|345|177|59|G|ggC/ggT|||1|TRAC|HGNC||protein_coding||,T|ENSMMUG00000015764|ENSM…	GT:AP	1|1:1.000,1.000	0|1:0.455,0.545	0|1:0.465,0.535	1|1:1.000,1.000	1|1:1.000,1.000	1|1:1.000,1.000	1|1:1.000,1.000	1|1:1.000,1.000	14,23016715,C,T,chr7:85355421-85355422:C,T	record not found																		C	0.25	0	T	2.286	0.1306	NA	0.208	112
chr8	8902132	0	G	A	100	PASS	CSQ=A|ENSMMUG00000019212|ENSMMUT00000026987|Transcript|downstream_gene_variant|||||||3775|1|CTSB|HGNC|HGNC:2527|protein_coding||,A|ENSMMUG00000019211|ENSMMUT00000026986|Transcript|intron_variant||||||||-1|FDFT1|Uniprot_gn||protein_coding||	GT:AP	0|0:0.000,0.000	0|1:0.390,0.610	1|1:0.995,0.995	1|0:0.505,0.490	0|1:0.400,0.600	1|1:1.000,1.000	1|1:0.960,0.855	1|1:0.985,0.995	8,11695705,G,A,chr8:8902131-8902132:G,A	record not found																		G	0.5	0.125	A	2.618	0.1056	7	0.208	112
chr8	9457784	0	C	T	100	PASS	CSQ=T|ENSMMUG00000010963|ENSMMUT00000015342|Transcript|intron_variant||||||||-1|MTMR9|HGNC|HGNC:14596|protein_coding||	GT:AP	1|1:0.945,0.975	1|0:0.515,0.280	0|0:0.100,0.220	0|1:0.440,0.725	1|1:0.990,0.985	0|1:0.510,0.570	1|1:0.840,0.845	1|1:0.860,0.865	8,11142846,C,T,chr8:9457783-9457784:C,T	record not found																		C	0.5	0.125	T	2.618	0.1056	7	0.208	112
chr13	20012487	0	G	A	100	PASS	CSQ=A|ENSMMUG00000030924|ENSMMUT00000043739|Transcript|intron_variant||||||||1||||protein_coding||	GT:AP	1|0:0.490,0.085	0|0:0.015,0.030	0|0:0.040,0.125	1|0:0.555,0.410	0|1:0.480,0.530	1|0:0.745,0.365	1|0:0.780,0.555	0|1:0.535,0.750	2,20317650,G,A,chr13:20012486-20012487:G,A	record not found																		A	0.25	0.5	G	1.067	0.3017	0.3333	0.208	112
chr15	737664	0	G	A	100	PASS	CSQ=A|ENSMMUG00000019607|ENSMMUT00000027531|Transcript|intron_variant||||||||1|PNPLA7|Uniprot_gn||protein_coding||	GT:AP	1|1:1.000,1.000	0|1:0.455,0.545	1|0:0.535,0.465	1|1:0.895,0.890	1|1:1.000,1.000	1|1:1.000,1.000	1|1:0.985,0.975	1|1:1.000,1.000	9,140392721,G,A,chr15:737663-737664:G,A	record not found																		G	0.25	0	A	2.286	0.1306	NA	0.208	112
chr15	1246740	0	A	G	100	PASS	CSQ=G|ENSMMUG00000021434|ENSMMUT00000030167|Transcript|intron_variant||||||||1|ABCA2|Uniprot_gn||protein_coding||,G|ENSMMUG00000033743|ENSMMUT00000049477|Transcript|upstream_gene_variant|||||||1943|1|mml-mir-1232|miRBase||miRNA||,G|ENSMMUG00000021434|ENSMMUT00000030168|Transcript|upstream_gene_variant|||||||3448|1|ABCA2|Uniprot_gn||protein_coding||	GT:AP	1|1:0.995,1.000	1|0:0.535,0.465	0|1:0.495,0.505	1|1:0.995,0.995	1|1:1.000,1.000	1|1:1.000,1.000	1|1:0.995,1.000	1|1:0.995,0.995	9,139907831,A,G,chr15:1246739-1246740:A,G	record not found																		A	0.25	0	G	2.286	0.1306	NA	0.208	112
chr15	1247655	0	A	G	100	PASS	CSQ=G|ENSMMUG00000021434|ENSMMUT00000030167|Transcript|intron_variant||||||||1|ABCA2|Uniprot_gn||protein_coding||,G|ENSMMUG00000033743|ENSMMUT00000049477|Transcript|upstream_gene_variant|||||||1028|1|mml-mir-1232|miRBase||miRNA||,G|ENSMMUG00000021434|ENSMMUT00000030168|Transcript|upstream_gene_variant|||||||2533|1|ABCA2|Uniprot_gn||protein_coding||	GT:AP	1|1:1.000,1.000	1|0:0.535,0.465	1|0:0.505,0.495	1|1:1.000,1.000	1|1:1.000,1.000	1|1:1.000,1.000	1|1:1.000,1.000	1|1:1.000,1.000	9,139906900,A,G,chr15:1247654-1247655:A,G	record not found																		A	0.25	0	G	2.286	0.1306	NA	0.208	112
chr15	1247903	0	G	A	100	PASS	CSQ=A|ENSMMUG00000021434|ENSMMUT00000030167|Transcript|intron_variant||||||||1|ABCA2|Uniprot_gn||protein_coding||,A|ENSMMUG00000033743|ENSMMUT00000049477|Transcript|upstream_gene_variant|||||||780|1|mml-mir-1232|miRBase||miRNA||,A|ENSMMUG00000021434|ENSMMUT00000030168|Transcript|upstream_gene_variant|||||||2285|1|ABCA2|Uniprot_gn||protein_coding||	GT:AP	1|1:1.000,1.000	1|0:0.520,0.480	0|1:0.495,0.505	1|1:0.980,1.000	1|1:1.000,1.000	1|1:1.000,1.000	1|1:1.000,1.000	1|1:1.000,1.000	9,139906639,G,A,chr15:1247902-1247903:G,A	record not found																		G	0.25	0	A	2.286	0.1306	NA	0.208	112
chr15	1248003	0	T	C	100	PASS	CSQ=C|ENSMMUG00000021434|ENSMMUT00000030167|Transcript|intron_variant||||||||1|ABCA2|Uniprot_gn||protein_coding||,C|ENSMMUG00000033743|ENSMMUT00000049477|Transcript|upstream_gene_variant|||||||680|1|mml-mir-1232|miRBase||miRNA||,C|ENSMMUG00000021434|ENSMMUT00000030168|Transcript|upstream_gene_variant|||||||2185|1|ABCA2|Uniprot_gn||protein_coding||	GT:AP	1|1:1.000,1.000	1|0:0.515,0.485	0|1:0.460,0.540	1|1:0.995,0.990	1|1:1.000,1.000	1|1:1.000,1.000	1|1:1.000,1.000	1|1:1.000,1.000	9,139906539,T,C,chr15:1248002-1248003:T,C	record not found																		T	0.25	0	C	2.286	0.1306	NA	0.208	112
chr15	1248071	0	T	C	100	PASS	CSQ=C|ENSMMUG00000021434|ENSMMUT00000030167|Transcript|splice_region_variant&synonymous_variant|5467|5467|1823|L|Ttg/Ctg|||1|ABCA2|Uniprot_gn||protein_coding||,C|ENSMMUG00000033743|ENSMMUT00000049477|Transcript|upstream_gene_variant|||||||612|1|mml-mir-1232|miRBase||miRNA||,C|ENSMMUG00000021434|ENSMMUT00000030168|Transcript|upstream_gene_variant|||||||2117|1|ABCA2|Uniprot_gn||protein_coding||	GT:AP	1|1:1.000,1.000	1|0:0.570,0.430	0|1:0.460,0.540	1|1:0.995,0.995	1|1:1.000,1.000	1|1:1.000,1.000	1|1:1.000,1.000	1|1:1.000,1.000	9,139906469,A,G,chr15:1248070-1248071:T,C	reference nucleotide not matched																		T	0.25	0	C	2.286	0.1306	NA	0.208	112
chr15	1248073	0	G	T	100	PASS	CSQ=T|ENSMMUG00000021434|ENSMMUT00000030167|Transcript|missense_variant|5469|5469|1823|L/F|ttG/ttT|||1|ABCA2|Uniprot_gn||protein_coding||,T|ENSMMUG00000033743|ENSMMUT00000049477|Transcript|upstream_gene_variant|||||||610|1|mml-mir-1232|miRBase||miRNA||,T|ENSMMUG00000021434|ENSMMUT00000030168|Transcript|upstream_gene_variant|||||||2115|1|ABCA2|Uniprot_gn||protein_coding||	GT:AP	1|1:1.000,1.000	1|0:0.535,0.465	1|0:0.525,0.475	1|1:0.990,0.995	1|1:1.000,1.000	1|1:1.000,1.000	1|1:1.000,1.000	1|1:1.000,1.000	9,139906467,C,A,chr15:1248072-1248073:G,T	ENSP00000265662	2436	-1	CTG CT[G/T] CAG	1788	L	L	Synonymous	0	Neutral	222	30	1	Tolerated	2.87	102		ABCA2	G	0.25	0	T	2.286	0.1306	NA	0.208	112
chr15	1248073	0	G	T	100	PASS	CSQ=T|ENSMMUG00000021434|ENSMMUT00000030167|Transcript|missense_variant|5469|5469|1823|L/F|ttG/ttT|||1|ABCA2|Uniprot_gn||protein_coding||,T|ENSMMUG00000033743|ENSMMUT00000049477|Transcript|upstream_gene_variant|||||||610|1|mml-mir-1232|miRBase||miRNA||,T|ENSMMUG00000021434|ENSMMUT00000030168|Transcript|upstream_gene_variant|||||||2115|1|ABCA2|Uniprot_gn||protein_coding||	GT:AP	1|1:1.000,1.000	1|0:0.535,0.465	1|0:0.525,0.475	1|1:0.990,0.995	1|1:1.000,1.000	1|1:1.000,1.000	1|1:1.000,1.000	1|1:1.000,1.000	9,139906467,C,A,chr15:1248072-1248073:G,T	ENSP00000344155	2436	-1	CTG CT[G/T] CAG	1788	L	L	Synonymous	0	Neutral	222	30	1	Tolerated	2.86	103		ABCA2	G	0.25	0	T	2.286	0.1306	NA	0.208	112
chr15	1248073	0	G	T	100	PASS	CSQ=T|ENSMMUG00000021434|ENSMMUT00000030167|Transcript|missense_variant|5469|5469|1823|L/F|ttG/ttT|||1|ABCA2|Uniprot_gn||protein_coding||,T|ENSMMUG00000033743|ENSMMUT00000049477|Transcript|upstream_gene_variant|||||||610|1|mml-mir-1232|miRBase||miRNA||,T|ENSMMUG00000021434|ENSMMUT00000030168|Transcript|upstream_gene_variant|||||||2115|1|ABCA2|Uniprot_gn||protein_coding||	GT:AP	1|1:1.000,1.000	1|0:0.535,0.465	1|0:0.525,0.475	1|1:0.990,0.995	1|1:1.000,1.000	1|1:1.000,1.000	1|1:1.000,1.000	1|1:1.000,1.000	9,139906467,C,A,chr15:1248072-1248073:G,T	ENSP00000347205	2466	-1	CTG CT[G/T] CAG	1818	L	L	Synonymous	0	Neutral	222	30	1	Tolerated	2.88	108		ABCA2	G	0.25	0	T	2.286	0.1306	NA	0.208	112
chr15	1248073	0	G	T	100	PASS	CSQ=T|ENSMMUG00000021434|ENSMMUT00000030167|Transcript|missense_variant|5469|5469|1823|L/F|ttG/ttT|||1|ABCA2|Uniprot_gn||protein_coding||,T|ENSMMUG00000033743|ENSMMUT00000049477|Transcript|upstream_gene_variant|||||||610|1|mml-mir-1232|miRBase||miRNA||,T|ENSMMUG00000021434|ENSMMUT00000030168|Transcript|upstream_gene_variant|||||||2115|1|ABCA2|Uniprot_gn||protein_coding||	GT:AP	1|1:1.000,1.000	1|0:0.535,0.465	1|0:0.525,0.475	1|1:0.990,0.995	1|1:1.000,1.000	1|1:1.000,1.000	1|1:1.000,1.000	1|1:1.000,1.000	9,139906467,C,A,chr15:1248072-1248073:G,T	ENSP00000360666	2435	-1	CTG CT[G/T] CAG	1787	L	L	Synonymous	0	Neutral	222	30	1	Tolerated	2.86	103		ABCA2	G	0.25	0	T	2.286	0.1306	NA	0.208	112
chr15	1248073	0	G	T	100	PASS	CSQ=T|ENSMMUG00000021434|ENSMMUT00000030167|Transcript|missense_variant|5469|5469|1823|L/F|ttG/ttT|||1|ABCA2|Uniprot_gn||protein_coding||,T|ENSMMUG00000033743|ENSMMUT00000049477|Transcript|upstream_gene_variant|||||||610|1|mml-mir-1232|miRBase||miRNA||,T|ENSMMUG00000021434|ENSMMUT00000030168|Transcript|upstream_gene_variant|||||||2115|1|ABCA2|Uniprot_gn||protein_coding||	GT:AP	1|1:1.000,1.000	1|0:0.535,0.465	1|0:0.525,0.475	1|1:0.990,0.995	1|1:1.000,1.000	1|1:1.000,1.000	1|1:1.000,1.000	1|1:1.000,1.000	9,139906467,C,A,chr15:1248072-1248073:G,T	ENSP00000420084	1441	-1	CTG CT[G/T] CAG	1138	L	L	Synonymous	0	Neutral	187	30	1	Tolerated	2.9	122		ABCA2	G	0.25	0	T	2.286	0.1306	NA	0.208	112
chr15	1248073	0	G	T	100	PASS	CSQ=T|ENSMMUG00000021434|ENSMMUT00000030167|Transcript|missense_variant|5469|5469|1823|L/F|ttG/ttT|||1|ABCA2|Uniprot_gn||protein_coding||,T|ENSMMUG00000033743|ENSMMUT00000049477|Transcript|upstream_gene_variant|||||||610|1|mml-mir-1232|miRBase||miRNA||,T|ENSMMUG00000021434|ENSMMUT00000030168|Transcript|upstream_gene_variant|||||||2115|1|ABCA2|Uniprot_gn||protein_coding||	GT:AP	1|1:1.000,1.000	1|0:0.535,0.465	1|0:0.525,0.475	1|1:0.990,0.995	1|1:1.000,1.000	1|1:1.000,1.000	1|1:1.000,1.000	1|1:1.000,1.000	9,139906467,C,A,chr15:1248072-1248073:G,T	ENSP00000420527	2024	-1	CTG CT[G/T] CAG	1817	L	L	Synonymous	0	Neutral	185	30	0.857	Tolerated	2.9	137		ABCA2	G	0.25	0	T	2.286	0.1306	NA	0.208	112
chr15	1248082	0	G	A	100	PASS	CSQ=A|ENSMMUG00000021434|ENSMMUT00000030167|Transcript|synonymous_variant|5478|5478|1826|T|acG/acA|||1|ABCA2|Uniprot_gn||protein_coding||,A|ENSMMUG00000033743|ENSMMUT00000049477|Transcript|upstream_gene_variant|||||||601|1|mml-mir-1232|miRBase||miRNA||,A|ENSMMUG00000021434|ENSMMUT00000030168|Transcript|upstream_gene_variant|||||||2106|1|ABCA2|Uniprot_gn||protein_coding||	GT:AP	1|1:1.000,1.000	1|0:0.535,0.465	1|0:0.530,0.470	1|1:1.000,0.995	1|1:1.000,1.000	1|1:1.000,1.000	1|1:0.985,0.990	1|1:1.000,1.000	9,139906458,C,T,chr15:1248081-1248082:G,A	ENSP00000265662	2436	-1	GGC AC[G/A] GAT	1791	T	T	Synonymous	0	Neutral	222	30	0.72	Tolerated	2.87	102		ABCA2	G	0.25	0	A	2.286	0.1306	NA	0.208	112
chr15	1248082	0	G	A	100	PASS	CSQ=A|ENSMMUG00000021434|ENSMMUT00000030167|Transcript|synonymous_variant|5478|5478|1826|T|acG/acA|||1|ABCA2|Uniprot_gn||protein_coding||,A|ENSMMUG00000033743|ENSMMUT00000049477|Transcript|upstream_gene_variant|||||||601|1|mml-mir-1232|miRBase||miRNA||,A|ENSMMUG00000021434|ENSMMUT00000030168|Transcript|upstream_gene_variant|||||||2106|1|ABCA2|Uniprot_gn||protein_coding||	GT:AP	1|1:1.000,1.000	1|0:0.535,0.465	1|0:0.530,0.470	1|1:1.000,0.995	1|1:1.000,1.000	1|1:1.000,1.000	1|1:0.985,0.990	1|1:1.000,1.000	9,139906458,C,T,chr15:1248081-1248082:G,A	ENSP00000344155	2436	-1	GGC AC[G/A] GAT	1791	T	T	Synonymous	0	Neutral	222	30	0.736	Tolerated	2.86	103		ABCA2	G	0.25	0	A	2.286	0.1306	NA	0.208	112
chr15	1248082	0	G	A	100	PASS	CSQ=A|ENSMMUG00000021434|ENSMMUT00000030167|Transcript|synonymous_variant|5478|5478|1826|T|acG/acA|||1|ABCA2|Uniprot_gn||protein_coding||,A|ENSMMUG00000033743|ENSMMUT00000049477|Transcript|upstream_gene_variant|||||||601|1|mml-mir-1232|miRBase||miRNA||,A|ENSMMUG00000021434|ENSMMUT00000030168|Transcript|upstream_gene_variant|||||||2106|1|ABCA2|Uniprot_gn||protein_coding||	GT:AP	1|1:1.000,1.000	1|0:0.535,0.465	1|0:0.530,0.470	1|1:1.000,0.995	1|1:1.000,1.000	1|1:1.000,1.000	1|1:0.985,0.990	1|1:1.000,1.000	9,139906458,C,T,chr15:1248081-1248082:G,A	ENSP00000347205	2466	-1	GGC AC[G/A] GAT	1821	T	T	Synonymous	0	Neutral	222	30	0.755	Tolerated	2.85	137		ABCA2	G	0.25	0	A	2.286	0.1306	NA	0.208	112
chr15	1248082	0	G	A	100	PASS	CSQ=A|ENSMMUG00000021434|ENSMMUT00000030167|Transcript|synonymous_variant|5478|5478|1826|T|acG/acA|||1|ABCA2|Uniprot_gn||protein_coding||,A|ENSMMUG00000033743|ENSMMUT00000049477|Transcript|upstream_gene_variant|||||||601|1|mml-mir-1232|miRBase||miRNA||,A|ENSMMUG00000021434|ENSMMUT00000030168|Transcript|upstream_gene_variant|||||||2106|1|ABCA2|Uniprot_gn||protein_coding||	GT:AP	1|1:1.000,1.000	1|0:0.535,0.465	1|0:0.530,0.470	1|1:1.000,0.995	1|1:1.000,1.000	1|1:1.000,1.000	1|1:0.985,0.990	1|1:1.000,1.000	9,139906458,C,T,chr15:1248081-1248082:G,A	ENSP00000360666	2435	-1	GGC AC[G/A] GAT	1790	T	T	Synonymous	0	Neutral	222	30	0.704	Tolerated	2.86	103		ABCA2	G	0.25	0	A	2.286	0.1306	NA	0.208	112
chr15	1248082	0	G	A	100	PASS	CSQ=A|ENSMMUG00000021434|ENSMMUT00000030167|Transcript|synonymous_variant|5478|5478|1826|T|acG/acA|||1|ABCA2|Uniprot_gn||protein_coding||,A|ENSMMUG00000033743|ENSMMUT00000049477|Transcript|upstream_gene_variant|||||||601|1|mml-mir-1232|miRBase||miRNA||,A|ENSMMUG00000021434|ENSMMUT00000030168|Transcript|upstream_gene_variant|||||||2106|1|ABCA2|Uniprot_gn||protein_coding||	GT:AP	1|1:1.000,1.000	1|0:0.535,0.465	1|0:0.530,0.470	1|1:1.000,0.995	1|1:1.000,1.000	1|1:1.000,1.000	1|1:0.985,0.990	1|1:1.000,1.000	9,139906458,C,T,chr15:1248081-1248082:G,A	ENSP00000420084	1441	-1	GGC AC[G/A] GAT	1141	T	T	Synonymous	0	Neutral	187	30	0.513	Tolerated	2.9	122		ABCA2	G	0.25	0	A	2.286	0.1306	NA	0.208	112
chr15	1248082	0	G	A	100	PASS	CSQ=A|ENSMMUG00000021434|ENSMMUT00000030167|Transcript|synonymous_variant|5478|5478|1826|T|acG/acA|||1|ABCA2|Uniprot_gn||protein_coding||,A|ENSMMUG00000033743|ENSMMUT00000049477|Transcript|upstream_gene_variant|||||||601|1|mml-mir-1232|miRBase||miRNA||,A|ENSMMUG00000021434|ENSMMUT00000030168|Transcript|upstream_gene_variant|||||||2106|1|ABCA2|Uniprot_gn||protein_coding||	GT:AP	1|1:1.000,1.000	1|0:0.535,0.465	1|0:0.530,0.470	1|1:1.000,0.995	1|1:1.000,1.000	1|1:1.000,1.000	1|1:0.985,0.990	1|1:1.000,1.000	9,139906458,C,T,chr15:1248081-1248082:G,A	ENSP00000420527	2024	-1	GGC AC[G/A] GAT	1820	T	T	Synonymous	0	Neutral	185	30	0.755	Tolerated	2.9	137		ABCA2	G	0.25	0	A	2.286	0.1306	NA	0.208	112
chr19	60904529	0	C	T	100	PASS	CSQ=T|ENSMMUG00000008531|ENSMMUT00000011926|Transcript|downstream_gene_variant|||||||63|1|FCAR|Uniprot_gn||protein_coding||,T|ENSMMUG00000008531|ENSMMUT00000038348|Transcript|downstream_gene_variant|||||||63|1|FCAR|Uniprot_gn||protein_coding||,T|ENSMMUG00000008531|ENSMMUT00000038347|Transcript|downstream_gene_variant|||||||63|1|FCAR|Uniprot_gn||protein_coding||,T|ENSMMUG00000008531|ENSMMUT0000003…	GT:AP	1|0:0.515,0.485	1|1:1.000,1.000	1|1:1.000,1.000	0|1:0.270,0.730	0|1:0.385,0.615	1|0:0.515,0.485	0|1:0.515,0.520	1|0:0.650,0.405	19,55401293,C,T,chr19:60904528-60904529:C,T	record not found																		C	0.25	0.5	T	1.067	0.3017	0.3333	0.208	112
chr20	76610313	0	T	G	100	PASS	CSQ=G|ENSMMUG00000010610|ENSMMUT00000001418|Transcript|intron_variant||||||||1|WWOX|HGNC||protein_coding||,G|ENSMMUG00000010610|ENSMMUT00000039219|Transcript|intron_variant||||||||1|WWOX|HGNC||protein_coding||	GT:AP	1|1:0.835,0.960	1|0:0.530,0.155	0|0:0.130,0.260	1|1:0.775,0.780	1|1:0.950,0.875	1|1:0.965,0.935	1|1:0.765,0.925	1|1:0.845,0.910	16,78466141,T,G,chr20:76610312-76610313:T,G	record not found																		T	0.375	0	G	3.692	0.05466	NA	0.208	112
chrUr	379741	0	A	C	100	PASS	CSQ=C||||intergenic_variant||||||||||||||	GT:AP	1|0:0.560,0.040	0|0:0.000,0.005	0|0:0.070,0.155	1|0:0.705,0.610	0|1:0.080,0.920	1|0:0.915,0.095	1|0:0.905,0.175	0|1:0.085,0.735	no liftOver	no liftOver																		C	0.25	0.5	A	1.067	0.3017	0.3333	0.208	112
chr3	94591166	0	C	T	100	PASS	CSQ=T|ENSMMUG00000022484|ENSMMUT00000031618|Transcript|intron_variant||||||||-1|CCDC129|HGNC|HGNC:27363|protein_coding||	GT:AP	1|0:0.635,0.365	1|0:0.525,0.475	1|1:1.000,1.000	1|1:0.995,1.000	1|1:1.000,1.000	1|1:1.000,1.000	1|1:0.995,1.000	1|1:1.000,1.000	7,31682232,C,T,chr3:94591165-94591166:C,T	record not found																		C	0.25	0	T	2.286	0.1306	NA	0.2098	111
chr4	10959817	0	G	A	100	PASS	CSQ=A|ENSMMUG00000013908|ENSMMUT00000019521|Transcript|intron_variant||||||||-1|ELOVL2|Uniprot_gn||protein_coding||	GT:AP	0|1:0.410,0.590	1|1:1.000,1.000	0|1:0.430,0.570	0|0:0.005,0.000	0|1:0.435,0.565	1|1:1.000,1.000	1|1:1.000,1.000	1|1:1.000,0.995	6,10995490,G,A,chr4:10959816-10959817:G,A	record not found																		G	0.5	0.125	A	2.618	0.1056	7	0.2098	111
chr5	73059937	0	T	C	100	PASS	CSQ=C|ENSMMUG00000016358|ENSMMUT00000022970|Transcript|missense_variant|1712|1712|571|K/R|aAa/aGa|||-1|KIAA1211|Uniprot_gn||protein_coding||	GT:AP	0|1:0.325,0.675	0|0:0.000,0.000	0|1:0.350,0.650	1|1:1.000,1.000	0|1:0.230,0.770	0|0:0.000,0.000	0|0:0.000,0.000	0|0:0.000,0.000	4,57181398,A,G,chr5:73059936-73059937:T,C	ENSP00000264229	1233	1	CCC A[A/G]A GCC	577	K	R	Single AA Change	-0.16	Neutral	72	30	0.389	Tolerated	3.17	32		KIAA1211	C	0.5	0.125	T	2.618	0.1056	7	0.2098	111
chr5	73059937	0	T	C	100	PASS	CSQ=C|ENSMMUG00000016358|ENSMMUT00000022970|Transcript|missense_variant|1712|1712|571|K/R|aAa/aGa|||-1|KIAA1211|Uniprot_gn||protein_coding||	GT:AP	0|1:0.325,0.675	0|0:0.000,0.000	0|1:0.350,0.650	1|1:1.000,1.000	0|1:0.230,0.770	0|0:0.000,0.000	0|0:0.000,0.000	0|0:0.000,0.000	4,57181398,A,G,chr5:73059936-73059937:T,C	ENSP00000423366	1233	1	CCC A[A/G]A GCC	577	K	R	Single AA Change	-0.16	Neutral	72	30	0.389	Tolerated	3.17	32		KIAA1211	C	0.5	0.125	T	2.618	0.1056	7	0.2098	111
chr5	73059937	0	T	C	100	PASS	CSQ=C|ENSMMUG00000016358|ENSMMUT00000022970|Transcript|missense_variant|1712|1712|571|K/R|aAa/aGa|||-1|KIAA1211|Uniprot_gn||protein_coding||	GT:AP	0|1:0.325,0.675	0|0:0.000,0.000	0|1:0.350,0.650	1|1:1.000,1.000	0|1:0.230,0.770	0|0:0.000,0.000	0|0:0.000,0.000	0|0:0.000,0.000	4,57181398,A,G,chr5:73059936-73059937:T,C	ENSP00000444006	1226	1	CCC A[A/G]A GCC	570	K	R	Single AA Change	-0.41	Neutral	63	30	0.385	Tolerated	3.18	31		KIAA1211	C	0.5	0.125	T	2.618	0.1056	7	0.2098	111
chr5	73059937	0	T	C	100	PASS	CSQ=C|ENSMMUG00000016358|ENSMMUT00000022970|Transcript|missense_variant|1712|1712|571|K/R|aAa/aGa|||-1|KIAA1211|Uniprot_gn||protein_coding||	GT:AP	0|1:0.325,0.675	0|0:0.000,0.000	0|1:0.350,0.650	1|1:1.000,1.000	0|1:0.230,0.770	0|0:0.000,0.000	0|0:0.000,0.000	0|0:0.000,0.000	4,57181398,A,G,chr5:73059936-73059937:T,C	ENSP00000446248	868	1	CCC A[A/G]A GCC	487	K	R	Single AA Change	-0.32	Neutral	70	30	0.371	Tolerated	2.99	33		KIAA1211	C	0.5	0.125	T	2.618	0.1056	7	0.2098	111
chr7	53131733	0	C	G	100	PASS	CSQ=G|ENSMMUG00000003239|ENSMMUT00000004585|Transcript|intron_variant||||||||-1|CYP11A1|Uniprot_gn||protein_coding||,G|ENSMMUG00000003239|ENSMMUT00000040359|Transcript|intron_variant||||||||-1|CYP11A1|Uniprot_gn||protein_coding||,G|ENSMMUG00000003239|ENSMMUT00000040358|Transcript|intron_variant||||||||-1|CYP11A1|Uniprot_gn||protein_coding||,G|ENSMMUG00000003239|ENSMMUT00000040360|Transcript|intro…	GT:AP	0|1:0.420,0.580	0|0:0.000,0.005	1|1:1.000,1.000	1|1:0.995,1.000	1|1:1.000,1.000	1|1:0.985,0.990	1|1:0.985,0.965	1|1:0.985,0.990	15,74631301,C,G,chr7:53131732-53131733:C,G	record not found																		C	0.375	0	G	3.692	0.05466	NA	0.2098	111
chr7	53131984	0	G	T	100	PASS	CSQ=T|ENSMMUG00000003239|ENSMMUT00000004585|Transcript|intron_variant||||||||-1|CYP11A1|Uniprot_gn||protein_coding||,T|ENSMMUG00000003239|ENSMMUT00000040359|Transcript|intron_variant||||||||-1|CYP11A1|Uniprot_gn||protein_coding||,T|ENSMMUG00000003239|ENSMMUT00000040358|Transcript|intron_variant||||||||-1|CYP11A1|Uniprot_gn||protein_coding||,T|ENSMMUG00000003239|ENSMMUT00000040360|Transcript|intro…	GT:AP	0|1:0.480,0.520	0|0:0.005,0.000	1|1:1.000,1.000	1|1:1.000,0.995	1|1:1.000,1.000	1|1:0.970,0.995	1|1:0.995,0.990	1|1:0.985,0.995	15,74631552,G,T,chr7:53131983-53131984:G,T	record not found																		G	0.375	0	T	3.692	0.05466	NA	0.2098	111
chr7	53132230	0	A	C	100	PASS	CSQ=C|ENSMMUG00000003239|ENSMMUT00000004585|Transcript|intron_variant||||||rs196920752||-1|CYP11A1|Uniprot_gn||protein_coding||,C|ENSMMUG00000003239|ENSMMUT00000040359|Transcript|intron_variant||||||rs196920752||-1|CYP11A1|Uniprot_gn||protein_coding||,C|ENSMMUG00000003239|ENSMMUT00000040358|Transcript|intron_variant||||||rs196920752||-1|CYP11A1|Uniprot_gn||protein_coding||,C|ENSMMUG00000003239|EN…	GT:AP	0|1:0.465,0.535	0|0:0.000,0.005	1|1:0.985,0.970	1|1:0.995,0.995	1|1:1.000,1.000	1|1:0.980,1.000	1|1:0.980,0.975	1|1:1.000,0.995	15,74631793,A,C,chr7:53132229-53132230:A,C	record not found																		A	0.375	0	C	3.692	0.05466	NA	0.2098	111
chr7	53132325	0	G	A	100	PASS	CSQ=A|ENSMMUG00000003239|ENSMMUT00000004585|Transcript|intron_variant||||||||-1|CYP11A1|Uniprot_gn||protein_coding||,A|ENSMMUG00000003239|ENSMMUT00000040359|Transcript|intron_variant||||||||-1|CYP11A1|Uniprot_gn||protein_coding||,A|ENSMMUG00000003239|ENSMMUT00000040358|Transcript|intron_variant||||||||-1|CYP11A1|Uniprot_gn||protein_coding||,A|ENSMMUG00000003239|ENSMMUT00000040360|Transcript|intro…	GT:AP	0|1:0.465,0.535	0|0:0.000,0.000	1|1:1.000,1.000	1|1:0.990,0.970	1|1:1.000,1.000	1|1:0.995,1.000	1|1:1.000,0.990	1|1:1.000,1.000	15,74631905,G,A,chr7:53132324-53132325:G,A	record not found																rs143006315		G	0.375	0	A	3.692	0.05466	NA	0.2098	111
chr7	53132698	0	C	T	100	PASS	CSQ=T|ENSMMUG00000003239|ENSMMUT00000004585|Transcript|intron_variant||||||||-1|CYP11A1|Uniprot_gn||protein_coding||,T|ENSMMUG00000003239|ENSMMUT00000040359|Transcript|intron_variant||||||||-1|CYP11A1|Uniprot_gn||protein_coding||,T|ENSMMUG00000003239|ENSMMUT00000040358|Transcript|intron_variant||||||||-1|CYP11A1|Uniprot_gn||protein_coding||,T|ENSMMUG00000003239|ENSMMUT00000040360|Transcript|intro…	GT:AP	0|1:0.490,0.510	0|0:0.065,0.085	1|1:1.000,1.000	1|1:0.990,0.990	1|1:1.000,1.000	1|1:0.960,0.990	1|1:1.000,0.995	1|1:0.995,0.990	15,74632277,C,T,chr7:53132697-53132698:C,T	record not found																		C	0.375	0	T	3.692	0.05466	NA	0.2098	111
chr7	53135726	0	G	A	100	PASS	CSQ=A|ENSMMUG00000003239|ENSMMUT00000004585|Transcript|intron_variant||||||||-1|CYP11A1|Uniprot_gn||protein_coding||,A|ENSMMUG00000003239|ENSMMUT00000040359|Transcript|intron_variant||||||||-1|CYP11A1|Uniprot_gn||protein_coding||,A|ENSMMUG00000003239|ENSMMUT00000040358|Transcript|intron_variant||||||||-1|CYP11A1|Uniprot_gn||protein_coding||,A|ENSMMUG00000003239|ENSMMUT00000040360|Transcript|intro…	GT:AP	0|1:0.340,0.510	0|1:0.385,0.495	1|1:0.975,0.975	1|1:0.965,0.910	1|1:1.000,0.990	1|1:0.860,0.965	1|1:0.975,0.945	1|1:0.950,0.965	15,74634917,G,A,chr7:53135725-53135726:G,A	record not found																		G	0.25	0	A	2.286	0.1306	NA	0.2098	111
chr7	53135779	0	G	A	100	PASS	CSQ=A|ENSMMUG00000003239|ENSMMUT00000004585|Transcript|intron_variant||||||||-1|CYP11A1|Uniprot_gn||protein_coding||,A|ENSMMUG00000003239|ENSMMUT00000040359|Transcript|intron_variant||||||||-1|CYP11A1|Uniprot_gn||protein_coding||,A|ENSMMUG00000003239|ENSMMUT00000040358|Transcript|intron_variant||||||||-1|CYP11A1|Uniprot_gn||protein_coding||,A|ENSMMUG00000003239|ENSMMUT00000040360|Transcript|intro…	GT:AP	0|1:0.465,0.525	0|1:0.355,0.400	1|1:0.965,0.990	1|1:0.960,0.975	1|1:1.000,0.995	1|1:0.845,0.975	1|1:0.985,0.985	1|1:0.980,1.000	15,74634970,G,A,chr7:53135778-53135779:G,A	record not found																		G	0.25	0	A	2.286	0.1306	NA	0.2098	111
chr7	53135944	0	G	A	100	PASS	CSQ=A|ENSMMUG00000003239|ENSMMUT00000004585|Transcript|intron_variant||||||||-1|CYP11A1|Uniprot_gn||protein_coding||,A|ENSMMUG00000003239|ENSMMUT00000040359|Transcript|intron_variant||||||||-1|CYP11A1|Uniprot_gn||protein_coding||,A|ENSMMUG00000003239|ENSMMUT00000040358|Transcript|intron_variant||||||||-1|CYP11A1|Uniprot_gn||protein_coding||,A|ENSMMUG00000003239|ENSMMUT00000040360|Transcript|intro…	GT:AP	0|1:0.440,0.560	0|0:0.000,0.000	1|1:1.000,1.000	1|1:1.000,0.990	1|1:1.000,1.000	1|1:0.945,0.975	1|1:0.975,0.970	1|1:1.000,1.000	15,74635135,G,A,chr7:53135943-53135944:G,A	record not found																		G	0.375	0	A	3.692	0.05466	NA	0.2098	111
chr7	53136393	0	C	G	100	PASS	CSQ=G|ENSMMUG00000003239|ENSMMUT00000004585|Transcript|intron_variant||||||||-1|CYP11A1|Uniprot_gn||protein_coding||,G|ENSMMUG00000003239|ENSMMUT00000040359|Transcript|intron_variant||||||||-1|CYP11A1|Uniprot_gn||protein_coding||,G|ENSMMUG00000003239|ENSMMUT00000040358|Transcript|intron_variant||||||||-1|CYP11A1|Uniprot_gn||protein_coding||,G|ENSMMUG00000003239|ENSMMUT00000040360|Transcript|intro…	GT:AP	0|1:0.455,0.545	0|0:0.000,0.000	1|1:1.000,1.000	1|1:1.000,1.000	1|1:1.000,1.000	1|1:1.000,1.000	1|1:0.995,0.990	1|1:1.000,1.000	15,74635584,C,G,chr7:53136392-53136393:C,G	record not found																		C	0.375	0	G	3.692	0.05466	NA	0.2098	111
chr9	86537544	0	T	C	100	PASS	CSQ=C|ENSMMUG00000007078|ENSMMUT00000009882|Transcript|intron_variant||||||rs194790584||-1||||protein_coding||,C|ENSMMUG00000007078|ENSMMUT00000042772|Transcript|intron_variant||||||rs194790584||-1||||protein_coding||	GT:AP	1|0:0.895,0.515	0|0:0.255,0.340	1|1:0.995,0.990	1|1:1.000,1.000	1|1:0.970,0.970	1|1:0.995,0.990	1|1:0.985,0.990	1|1:0.940,0.945	10,51949401,T,C,chr9:86537543-86537544:T,C	record not found																		T	0.375	0	C	3.692	0.05466	NA	0.2098	111
chr9	88249143	0	T	C	100	PASS	CSQ=C|ENSMMUG00000023148|ENSMMUT00000032565|Transcript|intron_variant||||||||1|LIPF|HGNC|HGNC:6622|protein_coding||	GT:AP	1|0:0.710,0.290	0|0:0.055,0.015	1|1:1.000,1.000	1|1:1.000,1.000	1|1:1.000,1.000	1|1:0.995,1.000	1|1:0.945,0.960	1|1:1.000,1.000	10,90428587,T,C,chr9:88249142-88249143:T,C	record not found																		T	0.375	0	C	3.692	0.05466	NA	0.2098	111
chr9	88251923	0	T	G	100	PASS	CSQ=G|ENSMMUG00000023148|ENSMMUT00000032565|Transcript|intron_variant||||||||1|LIPF|HGNC|HGNC:6622|protein_coding||	GT:AP	1|0:0.505,0.180	0|0:0.280,0.255	1|1:0.940,0.970	1|1:0.880,0.930	1|1:0.890,0.865	1|1:0.910,0.905	1|1:0.805,0.860	1|1:0.825,0.860	10,90431386,T,G,chr9:88251922-88251923:T,G	record not found																		T	0.375	0	G	3.692	0.05466	NA	0.2098	111
chr9	88251995	0	C	T	100	PASS	CSQ=T|ENSMMUG00000023148|ENSMMUT00000032565|Transcript|intron_variant||||||||1|LIPF|HGNC|HGNC:6622|protein_coding||	GT:AP	1|0:0.770,0.230	0|0:0.060,0.065	1|1:0.995,0.980	1|1:0.950,0.960	1|1:0.995,0.990	1|1:0.990,0.995	1|1:0.965,0.995	1|1:0.980,0.990	10,90431456,C,T,chr9:88251994-88251995:C,T	record not found																		C	0.375	0	T	3.692	0.05466	NA	0.2098	111
chr11	22402445	0	G	A	100	PASS	CSQ=A|ENSMMUG00000020808|ENSMMUT00000029276|Transcript|intron_variant||||||||1|CMAS|Uniprot_gn||protein_coding||,A|ENSMMUG00000020808|ENSMMUT00000029277|Transcript|intron_variant||||||||1|CMAS|Uniprot_gn||protein_coding||	GT:AP	1|0:0.505,0.495	1|0:0.525,0.480	1|1:0.995,1.000	1|1:0.890,0.845	1|1:1.000,1.000	1|1:0.925,0.840	1|1:0.935,0.785	1|1:0.925,0.995	12,22211301,G,A,chr11:22402444-22402445:G,A	record not found																		G	0.25	0	A	2.286	0.1306	NA	0.2098	111
chr14	10161913	0	G	A	100	PASS	CSQ=A|ENSMMUG00000012948|ENSMMUT00000018158|Transcript|intron_variant||||||||-1|PLCB3|Uniprot_gn||protein_coding||,A|ENSMMUG00000012948|ENSMMUT00000018159|Transcript|intron_variant||||||||-1|PLCB3|Uniprot_gn||protein_coding||,A|ENSMMUG00000010390|ENSMMUT00000044423|Transcript|upstream_gene_variant|||||||3319|-1|GPR137|Uniprot_gn||protein_coding||,A|ENSMMUG00000012952|ENSMMUT00000018160|Transcript…	GT:AP	1|0:0.575,0.425	0|1:0.395,0.605	1|1:0.980,0.940	1|1:0.635,0.810	1|1:1.000,1.000	1|1:0.995,0.980	1|1:0.985,0.965	1|1:0.970,0.985	11,64034140,G,A,chr14:10161912-10161913:G,A	record not found																		G	0.25	0	A	2.286	0.1306	NA	0.2098	111
chr20	46922304	0	C	G	100	PASS	CSQ=G||||intergenic_variant||||||||||||||	GT:AP	0|1:0.440,0.465	1|0:0.515,0.495	1|1:0.760,0.780	1|1:1.000,0.995	1|1:0.995,1.000	1|1:1.000,1.000	1|1:0.835,0.885	1|1:0.995,1.000	16,48752085,C,G,chr20:46922303-46922304:C,G	record not found																		C	0.25	0	G	2.286	0.1306	NA	0.2098	111
chr18	24256455	0	G	A	100	PASS	CSQ=A|ENSMMUG00000022703|ENSMMUT00000031951|Transcript|intron_variant||||||||1|DSG1|HGNC|HGNC:3048|protein_coding||	GT:AP	1|0:0.985,0.015	1|1:0.980,1.000	0|1:0.030,0.970	1|1:0.940,0.865	0|0:0.025,0.000	1|0:0.960,0.035	1|1:0.995,0.995	0|0:0.005,0.035	18,28916079,G,A,chr18:24256454-24256455:G,A	record not found																		G	0.25	0.625	A	2.286	0.1306	0.2	0.2117	110
chr18	24256462	0	G	A	100	PASS	CSQ=A|ENSMMUG00000022703|ENSMMUT00000031951|Transcript|intron_variant||||||||1|DSG1|HGNC|HGNC:3048|protein_coding||	GT:AP	1|0:0.990,0.010	1|1:0.980,1.000	0|1:0.015,0.985	1|1:0.940,0.865	0|0:0.025,0.000	1|0:0.980,0.020	1|1:0.990,0.990	0|0:0.010,0.035	18,28916086,G,A,chr18:24256461-24256462:G,A	record not found																		G	0.25	0.625	A	2.286	0.1306	0.2	0.2117	110
chr18	24256466	0	A	G	100	PASS	CSQ=G|ENSMMUG00000022703|ENSMMUT00000031951|Transcript|intron_variant||||||||1|DSG1|HGNC|HGNC:3048|protein_coding||	GT:AP	1|0:0.985,0.015	1|1:0.960,0.995	0|1:0.030,0.970	1|1:0.930,0.870	0|0:0.005,0.000	1|0:0.965,0.035	1|1:0.995,0.995	0|0:0.000,0.035	18,28916090,A,G,chr18:24256465-24256466:A,G	record not found																		A	0.25	0.625	G	2.286	0.1306	0.2	0.2117	110
chr18	24256520	0	G	A	100	PASS	CSQ=A|ENSMMUG00000022703|ENSMMUT00000031951|Transcript|intron_variant||||||||1|DSG1|HGNC|HGNC:3048|protein_coding||	GT:AP	1|0:0.985,0.015	1|1:1.000,1.000	0|1:0.020,0.980	1|1:0.950,0.870	0|0:0.020,0.000	1|0:0.965,0.035	1|1:0.980,1.000	0|0:0.000,0.030	18,28916144,G,A,chr18:24256519-24256520:G,A	record not found																		G	0.25	0.625	A	2.286	0.1306	0.2	0.2117	110
chr18	24256569	0	A	T	100	PASS	CSQ=T|ENSMMUG00000022703|ENSMMUT00000031951|Transcript|intron_variant||||||||1|DSG1|HGNC|HGNC:3048|protein_coding||	GT:AP	1|0:0.990,0.010	1|1:1.000,1.000	0|1:0.030,0.970	1|1:0.970,0.875	0|0:0.000,0.000	1|0:0.975,0.025	1|1:0.990,0.995	0|0:0.005,0.035	18,28916205,A,T,chr18:24256568-24256569:A,T	record not found																		A	0.25	0.625	T	2.286	0.1306	0.2	0.2117	110
chr18	24256977	0	G	A	100	PASS	CSQ=A|ENSMMUG00000022703|ENSMMUT00000031951|Transcript|intron_variant||||||||1|DSG1|HGNC|HGNC:3048|protein_coding||	GT:AP	1|0:0.985,0.015	1|1:1.000,1.000	0|1:0.025,0.975	1|1:0.950,0.885	0|0:0.000,0.000	1|0:0.965,0.030	1|1:0.985,0.990	0|0:0.000,0.035	18,28916610,G,A,chr18:24256976-24256977:G,A	record not found																		G	0.25	0.625	A	2.286	0.1306	0.2	0.2117	110
chr18	24263729	0	C	T	100	PASS	CSQ=T|ENSMMUG00000026765|ENSMMUT00000036466|Transcript|downstream_gene_variant|||||||2121|-1|U6|RFAM||snRNA||,T|ENSMMUG00000022703|ENSMMUT00000031951|Transcript|intron_variant||||||||1|DSG1|HGNC|HGNC:3048|protein_coding||	GT:AP	1|0:0.990,0.010	1|1:0.800,0.925	0|1:0.045,0.940	1|1:0.820,0.635	0|0:0.020,0.005	1|0:0.955,0.035	1|1:0.940,0.960	0|0:0.020,0.055	18,28923199,C,T,chr18:24263728-24263729:C,T	record not found																		C	0.25	0.625	T	2.286	0.1306	0.2	0.2117	110
chr11	126122877	0	A	G	100	PASS	CSQ=G|ENSMMUG00000016486|ENSMMUT00000023154|Transcript|intron_variant||||||||-1|SCARB1|HGNC|HGNC:1664|protein_coding||,G|ENSMMUG00000016486|ENSMMUT00000045387|Transcript|intron_variant||||||||-1|SCARB1|HGNC||protein_coding||,G|ENSMMUG00000016486|ENSMMUT00000023153|Transcript|intron_variant||||||||-1|SCARB1|HGNC||protein_coding||	GT:AP	1|0:0.535,0.465	1|1:0.995,1.000	0|0:0.015,0.000	0|0:0.080,0.025	0|1:0.510,0.615	0|1:0.510,0.530	1|1:0.765,0.745	1|1:0.710,0.635	12,125298476,A,G,chr11:126122876-126122877:A,G	record not found																		A	0.625	0.25	G	2.286	0.1306	5	0.2136	109
chr14	5919762	0	G	A	100	PASS	CSQ=A|ENSMMUG00000001780|ENSMMUT00000002508|Transcript|intron_variant||||||rs196689431||1|CPT1A|Uniprot_gn||protein_coding||,A|ENSMMUG00000001780|ENSMMUT00000020671|Transcript|intron_variant||||||rs196689431||1|CPT1A|Uniprot_gn||protein_coding||	GT:AP	1|1:1.000,1.000	1|1:0.995,1.000	1|1:1.000,0.995	1|1:1.000,1.000	1|1:1.000,1.000	1|1:1.000,1.000	1|0:0.585,0.185	0|0:0.240,0.280	11,68580327,G,A,chr14:5919761-5919762:G,A	record not found																		G	0	0.375	A	3.692	0.05466	0	0.2156	108
chr16	7872620	0	G	A	100	PASS	CSQ=A|ENSMMUG00000019850|ENSMMUT00000027901|Transcript|intron_variant||||||||-1|ALOXE3|Uniprot_gn||protein_coding||,A|ENSMMUG00000021801|ENSMMUT00000030680|Transcript|intron_variant||||||||-1|VAMP2|Uniprot_gn||protein_coding||,A|ENSMMUG00000021801|ENSMMUT00000026091|Transcript|intron_variant||||||||-1|VAMP2|Uniprot_gn||protein_coding||	GT:AP	0|1:0.530,0.640	0|1:0.465,0.535	1|0:0.605,0.395	1|0:0.505,0.495	1|0:0.515,0.485	1|0:0.510,0.490	0|0:0.130,0.125	0|0:0.005,0.005	17,8013626,G,A,chr16:7872619-7872620:G,A	record not found																		A	0.5	0.25	G	1.067	0.3017	3	0.2156	108
chr16	77562174	0	G	A	100	PASS	CSQ=A|ENSMMUG00000012811|ENSMMUT00000017977|Transcript|synonymous_variant|1668|1668|556|F|ttC/ttT|||-1|FASN|HGNC|HGNC:3594|protein_coding||	GT:AP	1|1:0.905,0.995	1|1:0.995,0.990	1|1:0.990,0.995	1|1:0.985,0.985	1|1:1.000,1.000	1|1:1.000,1.000	0|1:0.400,0.480	1|0:0.545,0.485	17,80048779,C,T,chr16:77562173-77562174:G,A	reference nucleotide not matched																		G	0	0.25	A	2.286	0.1306	0	0.2156	108
chr3	151241549	0	T	C	100	PASS	CSQ=C|ENSMMUG00000022642|ENSMMUT00000031863|Transcript|3_prime_UTR_variant|463|||||||-1|PPP1R3A|HGNC||protein_coding||,C|ENSMMUG00000022642|ENSMMUT00000031860|Transcript|missense_variant|1015|984|328|I/M|atA/atG|||-1|PPP1R3A|HGNC|HGNC:9291|protein_coding||	GT:AP	1|0:0.575,0.425	0|0:0.000,0.000	1|0:0.505,0.495	0|0:0.000,0.000	0|1:0.425,0.575	1|0:0.530,0.470	0|1:0.425,0.575	1|0:0.575,0.425	7,113520163,T,C,chr3:151241548-151241549:T,C	ENSP00000284601	1122	-1	TTA AT[A/G] AGA	328	I	M	Single AA Change	-0.68	Neutral	59	30	0.071	Tolerated	3.21	29		PPP1R3A	C	0.25	0.5	T	1.067	0.3017	0.3333	0.2196	106
chr3	151241549	0	T	C	100	PASS	CSQ=C|ENSMMUG00000022642|ENSMMUT00000031863|Transcript|3_prime_UTR_variant|463|||||||-1|PPP1R3A|HGNC||protein_coding||,C|ENSMMUG00000022642|ENSMMUT00000031860|Transcript|missense_variant|1015|984|328|I/M|atA/atG|||-1|PPP1R3A|HGNC|HGNC:9291|protein_coding||	GT:AP	1|0:0.575,0.425	0|0:0.000,0.000	1|0:0.505,0.495	0|0:0.000,0.000	0|1:0.425,0.575	1|0:0.530,0.470	0|1:0.425,0.575	1|0:0.575,0.425	7,113520163,T,C,chr3:151241548-151241549:T,C	ENSP00000401278	191	-1	TTA AT[A/G] AGA	7	I	M	Single AA Change	-2.23	Neutral	34	11	0.005	Damaging	3.32	27		PPP1R3A	C	0.25	0.5	T	1.067	0.3017	0.3333	0.2196	106
chr9	35814779	0	G	A	100	PASS	CSQ=A|ENSMMUG00000001695|ENSMMUT00000002396|Transcript|missense_variant|1248|1075|359|A/T|Gct/Act|||1|GJD4|HGNC|HGNC:23296|protein_coding||	GT:AP	0|1:0.400,0.665	1|1:1.000,1.000	0|1:0.385,0.615	1|1:0.965,0.990	1|0:0.550,0.450	1|0:0.510,0.495	0|1:0.475,0.525	1|0:0.555,0.445	10,35897516,G,A,chr9:35814778-35814779:G,A	ENSP00000315070	370	1	GGT [G/A]CT CCC	359	A	T	Single AA Change	-0.48	Neutral	87	30	0.345	Tolerated	3.01	26		GJD4	G	0.25	0.5	A	1.067	0.3017	0.3333	0.2196	106
chr10	74764994	0	G	T	100	PASS	CSQ=T|ENSMMUG00000018299|ENSMMUT00000044088|Transcript|intron_variant||||||||1|OSBP2|HGNC||protein_coding||,T|ENSMMUG00000018299|ENSMMUT00000025713|Transcript|intron_variant||||||||1|OSBP2|HGNC|HGNC:8504|protein_coding||,T|ENSMMUG00000018299|ENSMMUT00000044086|Transcript|intron_variant||||||||1|OSBP2|HGNC||protein_coding||	GT:AP	1|1:0.905,0.918	0|1:0.480,0.520	1|1:0.998,1.000	0|1:0.562,0.767	1|1:0.998,0.995	1|1:0.858,0.938	1|1:0.815,0.730	1|1:0.952,0.882	no liftOver	no liftOver																		G	0.25	0	T	2.286	0.1306	NA	0.2196	106
chr11	32834133	0	G	A	100	PASS	CSQ=A|ENSMMUG00000013655|ENSMMUT00000019173|Transcript|intron_variant||||||||1|DNM1L|Uniprot_gn||protein_coding||,A|ENSMMUG00000013655|ENSMMUT00000019172|Transcript|intron_variant||||||||1|DNM1L|Uniprot_gn||protein_coding||,A|ENSMMUG00000013655|ENSMMUT00000046968|Transcript|intron_variant||||||||1|DNM1L|Uniprot_gn||protein_coding||,A|ENSMMUG00000013655|ENSMMUT00000046962|Transcript|upstream_gene_…	GT:AP	1|1:1.000,0.985	1|0:0.610,0.390	1|1:0.985,1.000	0|1:0.495,0.540	1|1:1.000,0.990	1|1:0.995,1.000	1|1:1.000,0.980	1|1:1.000,0.985	12,32892773,G,A,chr11:32834132-32834133:G,A	record not found																		G	0.25	0	A	2.286	0.1306	NA	0.2196	106
chr11	32834143	0	T	G	100	PASS	CSQ=G|ENSMMUG00000013655|ENSMMUT00000019173|Transcript|intron_variant||||||||1|DNM1L|Uniprot_gn||protein_coding||,G|ENSMMUG00000013655|ENSMMUT00000019172|Transcript|intron_variant||||||||1|DNM1L|Uniprot_gn||protein_coding||,G|ENSMMUG00000013655|ENSMMUT00000046968|Transcript|intron_variant||||||||1|DNM1L|Uniprot_gn||protein_coding||,G|ENSMMUG00000013655|ENSMMUT00000046962|Transcript|upstream_gene_…	GT:AP	1|1:0.995,1.000	1|0:0.630,0.375	1|1:0.995,0.995	0|1:0.520,0.550	1|1:1.000,0.995	1|1:0.990,0.995	1|1:0.995,0.995	1|1:0.985,0.975	12,32892783,T,G,chr11:32834142-32834143:T,G	record not found																		T	0.25	0	G	2.286	0.1306	NA	0.2196	106
chr16	937222	0	A	G	100	PASS	CSQ=G|ENSMMUG00000008130|ENSMMUT00000011359|Transcript|intron_variant||||||||-1||||protein_coding||,G|ENSMMUG00000008130|ENSMMUT00000031723|Transcript|intron_variant||||||||-1||||protein_coding||	GT:AP	1|1:1.000,1.000	1|0:0.575,0.425	1|1:1.000,1.000	1|0:0.520,0.480	1|1:1.000,1.000	1|1:1.000,1.000	1|1:1.000,0.990	1|1:1.000,1.000	17,1049831,A,G,chr16:937221-937222:A,G	record not found																		A	0.25	0	G	2.286	0.1306	NA	0.2196	106
chr18	24264188	0	C	A	100	PASS	CSQ=A|ENSMMUG00000026765|ENSMMUT00000036466|Transcript|downstream_gene_variant|||||||1662|-1|U6|RFAM||snRNA||,A|ENSMMUG00000022703|ENSMMUT00000031951|Transcript|intron_variant||||||||1|DSG1|HGNC|HGNC:3048|protein_coding||	GT:AP	1|1:1.000,1.000	0|1:0.115,0.885	1|1:1.000,1.000	0|0:0.130,0.240	1|1:1.000,1.000	1|1:0.995,0.985	1|1:0.970,0.960	1|1:0.990,0.960	18,28923659,C,A,chr18:24264187-24264188:C,A	record not found																		C	0.375	0	A	3.692	0.05466	NA	0.2196	106
chr18	24264353	0	A	G	100	PASS	CSQ=G|ENSMMUG00000026765|ENSMMUT00000036466|Transcript|downstream_gene_variant|||||||1497|-1|U6|RFAM||snRNA||,G|ENSMMUG00000022703|ENSMMUT00000031951|Transcript|intron_variant||||||||1|DSG1|HGNC|HGNC:3048|protein_coding||	GT:AP	1|1:0.995,0.985	0|1:0.180,0.820	1|1:0.975,0.975	0|0:0.135,0.400	1|1:0.975,0.990	1|1:0.955,0.885	1|1:0.935,0.920	1|1:0.885,0.825	18,28923823,A,G,chr18:24264352-24264353:A,G	record not found																		A	0.375	0	G	3.692	0.05466	NA	0.2196	106
chr19	18508315	0	G	A	100	PASS	CSQ=A|ENSMMUG00000023290|ENSMMUT00000038647|Transcript|upstream_gene_variant|||||||245|-1|GDF1|HGNC||protein_coding||,A|ENSMMUG00000023290|ENSMMUT00000038646|Transcript|intron_variant||||||||-1|GDF1|HGNC||protein_coding||,A|ENSMMUG00000023290|ENSMMUT00000032761|Transcript|intron_variant||||||||-1|GDF1|HGNC||protein_coding||	GT:AP	1|1:1.000,1.000	1|0:0.505,0.495	1|1:1.000,1.000	1|0:0.530,0.470	1|1:1.000,1.000	1|1:1.000,1.000	1|1:1.000,1.000	1|1:1.000,1.000	19,18990018,G,A,chr19:18508314-18508315:G,A	record not found																		G	0.25	0	A	2.286	0.1306	NA	0.2196	106
chr5	157593289	0	A	C	100	PASS	CSQ=C|ENSMMUG00000023400|ENSMMUT00000032924|Transcript|intron_variant||||||||1|CPE|Uniprot_gn||protein_coding||,C|ENSMMUG00000036647|ENSMMUT00000052381|Transcript|upstream_gene_variant|||||||4286|-1||||miRNA||	GT:AP	0|1:0.260,0.740	1|1:1.000,1.000	1|1:0.995,0.990	1|1:0.995,1.000	0|1:0.330,0.765	1|1:0.995,0.990	0|0:0.190,0.400	1|0:0.625,0.375	no liftOver	no liftOver																		A	0.125	0.5	C	2.618	0.1056	0.1429	0.2217	105
chr11	7498205	0	A	C	100	PASS	CSQ=C|ENSMMUG00000004242|ENSMMUT00000006018|Transcript|intron_variant||||||||1|PEX5|HGNC|HGNC:9719|protein_coding||,C|ENSMMUG00000004242|ENSMMUT00000006019|Transcript|intron_variant||||||||1|PEX5|HGNC||protein_coding||	GT:AP	0|1:0.415,0.585	1|1:0.995,0.985	1|1:1.000,1.000	1|1:1.000,1.000	0|1:0.475,0.525	1|1:1.000,1.000	0|0:0.160,0.115	0|1:0.430,0.560	12,7344072,A,C,chr11:7498204-7498205:A,C	record not found																		A	0.125	0.5	C	2.618	0.1056	0.1429	0.2217	105
chr7	84633828	0	C	T	100	PASS	CSQ=T|ENSMMUG00000015764|ENSMMUT00000029687|Transcript|intron_variant||||||||1|TRAC|HGNC|HGNC:12029|protein_coding||	GT:AP	1|1:1.000,0.995	1|0:0.650,0.350	0|0:0.000,0.000	0|0:0.000,0.000	0|1:0.430,0.570	1|1:0.995,1.000	0|1:0.480,0.520	1|1:0.885,0.940	14,22386565,C,T,chr7:84633827-84633828:C,T	record not found																		C	0.625	0.25	T	2.286	0.1306	5	0.2233	102
chr18	16548377	0	A	G	100	PASS	CSQ=G|ENSMMUG00000021480|ENSMMUT00000030239|Transcript|downstream_gene_variant||||||rs195379680|2670|1|C18orf8|HGNC|HGNC:24326|protein_coding||,G|ENSMMUG00000021484|ENSMMUT00000030245|Transcript|synonymous_variant|3549|3549|1183|R|cgT/cgC|rs195379680||-1|NPC1|HGNC|HGNC:7897|protein_coding||	GT:AP	1|1:0.995,0.985	1|1:1.000,1.000	0|1:0.445,0.555	1|1:1.000,0.935	1|0:0.895,0.105	1|1:0.995,0.985	0|1:0.135,0.865	0|0:0.060,0.130	18,21114452,T,C,chr18:16548376-16548377:A,G	reference nucleotide not matched																		A	0.125	0.5	G	2.618	0.1056	0.1429	0.2233	102
chr9	112077012	0	G	A	100	PASS	CSQ=A|ENSMMUG00000001155|ENSMMUT00000001631|Transcript|intron_variant||||||||1|ACSL5|HGNC||protein_coding||,A|ENSMMUG00000001155|ENSMMUT00000001628|Transcript|intron_variant||||||||1|ACSL5|HGNC||protein_coding||,A|ENSMMUG00000001155|ENSMMUT00000001630|Transcript|intron_variant||||||||1|ACSL5|HGNC|HGNC:16526|protein_coding||	GT:AP	1|1:0.995,0.955	0|0:0.135,0.175	1|0:0.590,0.410	1|0:0.770,0.520	1|0:0.515,0.485	1|1:0.995,0.995	1|1:0.965,0.955	1|1:0.955,0.940	10,114176513,G,A,chr9:112077011-112077012:G,A	record not found																		G	0.5	0.125	A	2.618	0.1056	7	0.2238	104
chr9	112085489	0	C	T	100	PASS	CSQ=T|ENSMMUG00000001155|ENSMMUT00000001631|Transcript|intron_variant||||||||1|ACSL5|HGNC||protein_coding||,T|ENSMMUG00000001155|ENSMMUT00000001628|Transcript|intron_variant||||||||1|ACSL5|HGNC||protein_coding||,T|ENSMMUG00000001157|ENSMMUT00000001635|Transcript|downstream_gene_variant|||||||4739|-1|ZDHHC6|HGNC|HGNC:19160|protein_coding||,T|ENSMMUG00000001155|ENSMMUT00000001630|Transcript|intron_…	GT:AP	1|1:1.000,0.955	0|0:0.105,0.050	1|0:0.605,0.395	1|0:0.745,0.410	0|1:0.495,0.505	1|1:0.995,1.000	1|1:0.975,0.990	1|1:0.965,0.970	10,114185291,C,T,chr9:112085488-112085489:C,T	record not found																		C	0.5	0.125	T	2.618	0.1056	7	0.2238	104
chr9	112086073	0	G	A	100	PASS	CSQ=A|ENSMMUG00000001155|ENSMMUT00000001631|Transcript|intron_variant||||||||1|ACSL5|HGNC||protein_coding||,A|ENSMMUG00000001155|ENSMMUT00000001628|Transcript|intron_variant||||||||1|ACSL5|HGNC||protein_coding||,A|ENSMMUG00000001157|ENSMMUT00000001635|Transcript|downstream_gene_variant|||||||4155|-1|ZDHHC6|HGNC|HGNC:19160|protein_coding||,A|ENSMMUG00000001155|ENSMMUT00000001630|Transcript|intron_…	GT:AP	1|1:1.000,0.970	0|0:0.080,0.030	1|0:0.605,0.395	1|0:0.615,0.385	1|0:0.510,0.490	1|1:0.975,0.985	1|1:0.945,0.945	1|1:0.905,0.870	10,114185876,G,A,chr9:112086072-112086073:G,A	record not found																		G	0.5	0.125	A	2.618	0.1056	7	0.2238	104
chr4	42852059	0	T	C	100	PASS	CSQ=C|ENSMMUG00000001394|ENSMMUT00000001975|Transcript|intron_variant||||||||-1|PEX6|HGNC|HGNC:8859|protein_coding||,C|ENSMMUG00000001394|ENSMMUT00000001977|Transcript|intron_variant||||||||-1|PEX6|HGNC||protein_coding||,C|ENSMMUG00000001393|ENSMMUT00000001973|Transcript|downstream_gene_variant|||||||1718|1|GNMT|Uniprot_gn||protein_coding||,C|ENSMMUG00000000460|ENSMMUT00000000678|Transcript|intro…	GT:AP	1|1:1.000,1.000	1|1:1.000,1.000	1|1:1.000,1.000	1|1:1.000,1.000	1|1:1.000,1.000	1|0:0.820,0.180	0|0:0.380,0.140	1|1:0.990,0.995	6,42933296,T,C,chr4:42852058-42852059:T,C	record not found																		T	0	0.375	C	3.692	0.05466	0	0.23	99
chr4	42853449	0	G	T	100	PASS	CSQ=T|ENSMMUG00000001394|ENSMMUT00000001975|Transcript|intron_variant||||||||-1|PEX6|HGNC|HGNC:8859|protein_coding||,T|ENSMMUG00000001394|ENSMMUT00000001977|Transcript|intron_variant||||||||-1|PEX6|HGNC||protein_coding||,T|ENSMMUG00000001393|ENSMMUT00000001973|Transcript|downstream_gene_variant|||||||3108|1|GNMT|Uniprot_gn||protein_coding||,T|ENSMMUG00000000460|ENSMMUT00000000678|Transcript|intro…	GT:AP	1|1:1.000,1.000	1|1:1.000,0.995	1|1:1.000,0.995	1|1:1.000,1.000	1|1:1.000,1.000	1|0:0.865,0.135	0|0:0.125,0.015	1|1:1.000,1.000	6,42934685,G,T,chr4:42853448-42853449:G,T	record not found																		G	0	0.375	T	3.692	0.05466	0	0.23	99
chr4	42853535	0	C	A	100	PASS	CSQ=A|ENSMMUG00000001394|ENSMMUT00000001975|Transcript|intron_variant||||||||-1|PEX6|HGNC|HGNC:8859|protein_coding||,A|ENSMMUG00000001394|ENSMMUT00000001977|Transcript|intron_variant||||||||-1|PEX6|HGNC||protein_coding||,A|ENSMMUG00000001393|ENSMMUT00000001973|Transcript|downstream_gene_variant|||||||3194|1|GNMT|Uniprot_gn||protein_coding||,A|ENSMMUG00000000460|ENSMMUT00000000678|Transcript|intro…	GT:AP	1|1:1.000,1.000	1|1:1.000,1.000	1|1:1.000,0.995	1|1:1.000,0.995	1|1:1.000,1.000	1|0:0.900,0.195	0|0:0.085,0.045	1|1:0.985,0.995	6,42934777,C,A,chr4:42853534-42853535:C,A	record not found																		C	0	0.375	A	3.692	0.05466	0	0.23	99
chr7	157839049	0	T	C	100	PASS	CSQ=C|ENSMMUG00000011218|ENSMMUT00000039535|Transcript|intron_variant||||||||1|SERPINA3|Uniprot_gn||protein_coding||,C|ENSMMUG00000011218|ENSMMUT00000015695|Transcript|intron_variant||||||||1|SERPINA3|Uniprot_gn||protein_coding||,C|ENSMMUG00000011218|ENSMMUT00000039534|Transcript|intron_variant||||||||1|SERPINA3|Uniprot_gn||protein_coding||	GT:AP	0|1:0.345,0.655	0|1:0.455,0.545	0|1:0.415,0.585	1|0:0.700,0.300	1|0:0.565,0.435	0|0:0.000,0.000	0|0:0.000,0.005	1|0:0.610,0.390	14,95081476,T,C,chr7:157839048-157839049:T,C	record not found																		C	0.5	0.25	T	1.067	0.3017	3	0.23	99
chr7	157839063	0	A	G	100	PASS	CSQ=G|ENSMMUG00000011218|ENSMMUT00000039535|Transcript|intron_variant||||||||1|SERPINA3|Uniprot_gn||protein_coding||,G|ENSMMUG00000011218|ENSMMUT00000015695|Transcript|intron_variant||||||||1|SERPINA3|Uniprot_gn||protein_coding||,G|ENSMMUG00000011218|ENSMMUT00000039534|Transcript|intron_variant||||||||1|SERPINA3|Uniprot_gn||protein_coding||	GT:AP	0|1:0.295,0.705	0|1:0.405,0.595	0|1:0.410,0.590	1|0:0.640,0.360	1|0:0.555,0.445	0|0:0.000,0.000	0|0:0.000,0.000	1|0:0.620,0.380	14,95081490,A,G,chr7:157839062-157839063:A,G	record not found																		G	0.5	0.25	A	1.067	0.3017	3	0.23	99
chr7	157839218	0	T	C	100	PASS	CSQ=C|ENSMMUG00000011218|ENSMMUT00000039535|Transcript|intron_variant||||||||1|SERPINA3|Uniprot_gn||protein_coding||,C|ENSMMUG00000011218|ENSMMUT00000015695|Transcript|intron_variant||||||||1|SERPINA3|Uniprot_gn||protein_coding||,C|ENSMMUG00000011218|ENSMMUT00000039534|Transcript|intron_variant||||||||1|SERPINA3|Uniprot_gn||protein_coding||	GT:AP	0|1:0.365,0.635	0|1:0.450,0.550	0|1:0.485,0.515	1|0:0.675,0.325	1|0:0.580,0.420	0|0:0.000,0.000	0|0:0.085,0.100	1|0:0.605,0.395	14,95081645,T,C,chr7:157839217-157839218:T,C	record not found																		C	0.5	0.25	T	1.067	0.3017	3	0.23	99
chr9	26855045	0	T	C	100	PASS	CSQ=C|ENSMMUG00000005076|ENSMMUT00000007159|Transcript|intron_variant||||||||1|PDSS1|Uniprot_gn||protein_coding||,C|ENSMMUG00000005078|ENSMMUT00000007162|Transcript|downstream_gene_variant|||||||4519|-1|ABI1|Uniprot_gn||protein_coding||,C|ENSMMUG00000005078|ENSMMUT00000007161|Transcript|downstream_gene_variant|||||||4519|-1|ABI1|Uniprot_gn||protein_coding||,C|ENSMMUG00000005076|ENSMMUT00000043117…	GT:AP	1|1:0.960,0.980	1|1:1.000,0.995	1|1:0.980,0.995	1|1:0.975,1.000	1|1:0.965,0.970	0|1:0.235,0.435	1|0:0.700,0.375	1|1:0.975,1.000	10,27031576,T,C,chr9:26855044-26855045:T,C	record not found																		T	0	0.25	C	2.286	0.1306	0	0.23	99
chr15	31417160	0	T	C	100	PASS	CSQ=C|ENSMMUG00000020608|ENSMMUT00000028999|Transcript|intron_variant||||||||1|ABCA1|Uniprot_gn||protein_coding||	GT:AP	1|1:1.000,1.000	1|1:1.000,0.995	1|1:0.995,0.995	1|1:1.000,0.995	1|1:0.970,0.980	0|1:0.235,0.765	0|1:0.200,0.800	1|1:0.995,1.000	9,107585141,T,C,chr15:31417159-31417160:T,C	record not found																		T	0	0.25	C	2.286	0.1306	0	0.23	99
chr15	31417290	0	G	A	100	PASS	CSQ=A|ENSMMUG00000020608|ENSMMUT00000028999|Transcript|intron_variant||||||||1|ABCA1|Uniprot_gn||protein_coding||	GT:AP	1|1:1.000,1.000	1|1:1.000,1.000	1|1:1.000,1.000	1|1:1.000,1.000	1|1:1.000,1.000	0|1:0.260,0.740	0|1:0.290,0.710	1|1:1.000,1.000	9,107585011,G,A,chr15:31417289-31417290:G,A	record not found																		G	0	0.25	A	2.286	0.1306	0	0.23	99
chr15	31417336	0	C	T	100	PASS	CSQ=T|ENSMMUG00000020608|ENSMMUT00000028999|Transcript|intron_variant||||||rs195711168||1|ABCA1|Uniprot_gn||protein_coding||	GT:AP	1|1:1.000,1.000	1|1:1.000,1.000	1|1:1.000,1.000	1|1:1.000,1.000	1|1:1.000,1.000	0|1:0.185,0.815	0|1:0.210,0.790	1|1:1.000,1.000	9,107584965,C,T,chr15:31417335-31417336:C,T	record not found																		C	0	0.25	T	2.286	0.1306	0	0.23	99
chr15	31420038	0	A	G	100	PASS	CSQ=G|ENSMMUG00000020608|ENSMMUT00000028999|Transcript|intron_variant||||||||1|ABCA1|Uniprot_gn||protein_coding||	GT:AP	1|1:0.990,1.000	1|1:0.995,1.000	1|1:0.995,0.990	1|1:0.980,0.985	1|1:1.000,1.000	0|1:0.335,0.665	0|1:0.455,0.865	1|1:0.995,0.995	9,107582571,A,G,chr15:31420037-31420038:A,G	record not found																		A	0	0.25	G	2.286	0.1306	0	0.23	99
chr15	31420074	0	C	G	100	PASS	CSQ=G|ENSMMUG00000020608|ENSMMUT00000028999|Transcript|intron_variant||||||||1|ABCA1|Uniprot_gn||protein_coding||	GT:AP	1|1:0.995,1.000	1|1:1.000,1.000	1|1:1.000,1.000	1|1:0.995,0.995	1|1:1.000,1.000	0|1:0.240,0.760	0|1:0.305,0.855	1|1:0.995,0.995	9,107582535,C,G,chr15:31420073-31420074:C,G	record not found																		C	0	0.25	G	2.286	0.1306	0	0.23	99
chr15	31420086	0	C	T	100	PASS	CSQ=T|ENSMMUG00000020608|ENSMMUT00000028999|Transcript|intron_variant||||||||1|ABCA1|Uniprot_gn||protein_coding||	GT:AP	1|1:1.000,0.980	1|1:0.990,1.000	1|1:0.995,1.000	1|1:0.985,1.000	1|1:1.000,1.000	0|1:0.265,0.735	0|1:0.275,0.735	1|1:0.965,0.945	9,107582523,C,T,chr15:31420085-31420086:C,T	record not found																		C	0	0.25	T	2.286	0.1306	0	0.23	99
chr15	31420091	0	T	C	100	PASS	CSQ=C|ENSMMUG00000020608|ENSMMUT00000028999|Transcript|intron_variant||||||||1|ABCA1|Uniprot_gn||protein_coding||	GT:AP	1|1:0.985,0.995	1|1:0.995,1.000	1|1:1.000,1.000	1|1:0.995,1.000	1|1:1.000,1.000	0|1:0.255,0.745	0|1:0.310,0.700	1|1:1.000,0.990	9,107582518,T,C,chr15:31420090-31420091:T,C	record not found																		T	0	0.25	C	2.286	0.1306	0	0.23	99
chr15	31423234	0	A	G	100	PASS	CSQ=G|ENSMMUG00000020608|ENSMMUT00000028999|Transcript|intron_variant||||||||1|ABCA1|Uniprot_gn||protein_coding||	GT:AP	1|1:0.985,0.945	1|1:0.955,1.000	1|1:0.995,0.990	1|1:0.920,0.965	1|1:0.995,1.000	0|1:0.345,0.650	0|1:0.420,0.835	1|1:0.890,0.915	9,107579385,A,G,chr15:31423233-31423234:A,G	record not found																		A	0	0.25	G	2.286	0.1306	0	0.23	99
chr18	3496050	0	C	T	100	PASS	CSQ=T||||intergenic_variant||||||||||||||	GT:AP	0|0:0.245,0.130	0|0:0.060,0.120	0|0:0.060,0.175	0|0:0.115,0.430	0|0:0.045,0.040	1|0:0.565,0.435	0|1:0.335,0.385	0|0:0.055,0.035	no liftOver	no liftOver																		T	0	0.25	C	2.286	0.1306	0	0.23	99
chr20	66277564	0	G	A	100	PASS	CSQ=A|ENSMMUG00000008491|ENSMMUT00000027312|Transcript|downstream_gene_variant|||||||2718|-1|SLC12A4|HGNC||protein_coding||,A|ENSMMUG00000008491|ENSMMUT00000011872|Transcript|downstream_gene_variant|||||||2206|-1|SLC12A4|HGNC|HGNC:10913|protein_coding||,A|ENSMMUG00000008491|ENSMMUT00000011871|Transcript|downstream_gene_variant|||||||2926|-1|SLC12A4|HGNC||protein_coding||,A|ENSMMUG00000012760|ENSM…	GT:AP	1|0:0.645,0.355	0|0:0.050,0.055	1|1:0.780,0.910	1|0:0.760,0.555	1|1:0.955,0.995	0|1:0.475,0.525	1|1:0.980,1.000	1|1:0.980,0.995	16,67976049,G,A,chr20:66277563-66277564:G,A	record not found																		G	0.5	0.125	A	2.618	0.1056	7	0.23	99
chr3	188747981	0	G	A	100	PASS	CSQ=A||||intergenic_variant||||||||||||||	GT:AP	0|1:0.470,0.530	0|1:0.315,0.685	1|0:0.625,0.375	1|0:0.565,0.435	0|0:0.000,0.000	0|1:0.440,0.630	0|0:0.060,0.080	0|1:0.450,0.560	7,151478102,G,A,chr3:188747980-188747981:G,A	record not found																		A	0.5	0.25	G	1.067	0.3017	3	0.2323	98
chr3	188748493	0	A	G	100	PASS	CSQ=G||||intergenic_variant||||||||||||||	GT:AP	0|1:0.435,0.565	0|1:0.360,0.640	1|0:0.585,0.465	1|0:0.540,0.460	0|0:0.000,0.005	0|1:0.430,0.570	0|0:0.015,0.020	0|1:0.375,0.620	7,151478610,A,G,chr3:188748492-188748493:A,G	record not found																		G	0.5	0.25	A	1.067	0.3017	3	0.2323	98
chr7	36876168	0	C	T	100	PASS	CSQ=T|ENSMMUG00000029630|ENSMMUT00000040513|Transcript|upstream_gene_variant|||||||2972|-1||||protein_coding||,T|ENSMMUG00000009566|ENSMMUT00000013347|Transcript|intron_variant||||||||1|LIPC|HGNC|HGNC:6619|protein_coding||	GT:AP	1|1:1.000,1.000	1|1:1.000,1.000	1|1:0.995,1.000	1|1:0.995,1.000	1|0:0.615,0.385	1|1:1.000,1.000	1|0:0.595,0.405	1|1:0.990,0.985	15,58834530,C,T,chr7:36876167-36876168:C,T	record not found																		C	0	0.25	T	2.286	0.1306	0	0.2323	98
chr11	54254733	0	A	G	100	PASS	CSQ=G|ENSMMUG00000021782|ENSMMUT00000030648|Transcript|intron_variant||||||||1|LRP1|HGNC|HGNC:6692|protein_coding||	GT:AP	1|1:1.000,1.000	1|1:1.000,0.995	1|1:1.000,1.000	1|1:1.000,1.000	1|0:0.525,0.475	1|1:1.000,1.000	0|1:0.400,0.600	1|1:1.000,1.000	12,57580962,A,G,chr11:54254732-54254733:A,G	record not found																		A	0	0.25	G	2.286	0.1306	0	0.2323	98
chr1	24602039	0	C	T	100	PASS	CSQ=T|ENSMMUG00000026504|ENSMMUT00000036205|Transcript|upstream_gene_variant|||||||3217|1|U6|RFAM||snRNA||,T|ENSMMUG00000003887|ENSMMUT00000005508|Transcript|splice_region_variant&3_prime_UTR_variant|690|||||||1||||protein_coding||,T|ENSMMUG00000003887|ENSMMUT00000005507|Transcript|splice_region_variant&synonymous_variant|661|639|213|N|aaC/aaT|||1||||protein_coding||	GT:AP	1|1:0.990,0.990	1|1:1.000,1.000	1|1:1.000,1.000	1|0:0.550,0.450	1|0:0.540,0.460	0|1:0.455,0.545	1|1:0.975,0.965	0|1:0.490,0.510	1,22310824,G,A,chr1:24602038-24602039:C,T	reference nucleotide not matched																		C	0.125	0.375	T	1.333	0.2482	0.2381	0.2347	97
chr11	126092635	0	C	T	100	PASS	CSQ=T|ENSMMUG00000016486|ENSMMUT00000023154|Transcript|downstream_gene_variant|||||||24|-1|SCARB1|HGNC|HGNC:1664|protein_coding||,T|ENSMMUG00000016486|ENSMMUT00000045387|Transcript|downstream_gene_variant|||||||3433|-1|SCARB1|HGNC||protein_coding||,T|ENSMMUG00000016486|ENSMMUT00000023153|Transcript|downstream_gene_variant|||||||24|-1|SCARB1|HGNC||protein_coding||	GT:AP	1|1:1.000,1.000	1|1:1.000,1.000	1|1:0.885,0.710	0|1:0.500,0.500	0|1:0.410,0.590	0|1:0.420,0.580	1|1:0.880,0.915	1|0:0.650,0.350	12,125267205,C,T,chr11:126092634-126092635:C,T	record not found																		C	0.125	0.375	T	1.333	0.2482	0.2381	0.2347	97
chr3	81815491	0	T	C	100	PASS	CSQ=C|ENSMMUG00000000782|ENSMMUT00000001125|Transcript|intron_variant||||||||1|NPC1L1|Uniprot_gn||protein_coding||,C|ENSMMUG00000000782|ENSMMUT00000001126|Transcript|intron_variant||||||||1|NPC1L1|Uniprot_gn||protein_coding||	GT:AP	1|0:0.565,0.435	1|0:0.590,0.410	0|0:0.000,0.000	1|1:0.995,0.990	0|0:0.000,0.000	0|0:0.000,0.000	0|0:0.000,0.000	0|1:0.450,0.550	7,44561632,T,C,chr3:81815490-81815491:T,C	record not found																		C	0.5	0.125	T	2.618	0.1056	7	0.235	99
chr3	81815520	0	T	C	100	PASS	CSQ=C|ENSMMUG00000000782|ENSMMUT00000001125|Transcript|intron_variant||||||||1|NPC1L1|Uniprot_gn||protein_coding||,C|ENSMMUG00000000782|ENSMMUT00000001126|Transcript|intron_variant||||||||1|NPC1L1|Uniprot_gn||protein_coding||	GT:AP	1|0:0.605,0.395	1|0:0.600,0.400	0|0:0.000,0.000	1|1:0.995,1.000	0|0:0.000,0.000	0|0:0.000,0.000	0|0:0.005,0.000	0|1:0.430,0.570	7,44561603,T,C,chr3:81815519-81815520:T,C	record not found																		C	0.5	0.125	T	2.618	0.1056	7	0.235	99
chr2	40647243	0	A	G	100	PASS	CSQ=G|ENSMMUG00000001592|ENSMMUT00000002251|Transcript|missense_variant|29|29|10|H/R|cAc/cGc|||1|NDUFB4|Uniprot_gn||protein_coding||,G|ENSMMUG00000001592|ENSMMUT00000002252|Transcript|missense_variant|80|29|10|H/R|cAc/cGc|||1|NDUFB4|Uniprot_gn||protein_coding||	GT:AP	1|1:1.000,1.000	0|1:0.485,0.515	1|0:0.520,0.480	1|1:1.000,1.000	1|0:0.515,0.485	1|0:0.520,0.480	1|0:0.515,0.455	1|0:0.560,0.440	3,120315235,T,C,chr2:40647242-40647243:A,G	reference nucleotide not matched																		A	0.25	0.5	G	1.067	0.3017	0.3333	0.2371	96
chr2	40647462	0	G	T	100	PASS	CSQ=T|ENSMMUG00000001592|ENSMMUT00000002251|Transcript|intron_variant||||||||1|NDUFB4|Uniprot_gn||protein_coding||,T|ENSMMUG00000001592|ENSMMUT00000002252|Transcript|intron_variant||||||||1|NDUFB4|Uniprot_gn||protein_coding||	GT:AP	1|1:1.000,1.000	0|1:0.460,0.540	1|0:0.560,0.440	1|1:1.000,1.000	1|0:0.590,0.410	1|0:0.505,0.495	1|0:0.535,0.445	1|0:0.555,0.445	3,120315456,G,T,chr2:40647461-40647462:G,T	record not found																		G	0.25	0.5	T	1.067	0.3017	0.3333	0.2371	96
chr4	3988835	0	A	G	100	PASS	CSQ=G|ENSMMUG00000014020|ENSMMUT00000019680|Transcript|intron_variant||||||rs194298262||1|C6orf201|HGNC||protein_coding||,G|ENSMMUG00000014020|ENSMMUT00000019678|Transcript|intron_variant||||||rs194298262||1|C6orf201|HGNC|HGNC:21620|protein_coding||,G|ENSMMUG00000014021|ENSMMUT00000041457|Transcript|intron_variant||||||rs194298262||-1|ECI2|HGNC||protein_coding||,G|ENSMMUG00000014021|ENSMMUT000000…	GT:AP	0|1:0.390,0.610	1|1:0.960,0.925	1|1:0.955,0.930	1|0:0.705,0.295	1|1:0.990,0.995	1|1:0.970,0.955	1|1:0.835,0.850	1|1:0.705,0.860	6,4117340,A,G,chr4:3988834-3988835:A,G	record not found																		A	0.25	0	G	2.286	0.1306	NA	0.2371	96
chr4	3988913	0	G	A	100	PASS	CSQ=A|ENSMMUG00000014020|ENSMMUT00000019680|Transcript|intron_variant||||||||1|C6orf201|HGNC||protein_coding||,A|ENSMMUG00000014020|ENSMMUT00000019678|Transcript|intron_variant||||||||1|C6orf201|HGNC|HGNC:21620|protein_coding||,A|ENSMMUG00000014021|ENSMMUT00000041457|Transcript|intron_variant||||||||-1|ECI2|HGNC||protein_coding||,A|ENSMMUG00000014021|ENSMMUT00000019681|Transcript|intron_variant||…	GT:AP	0|1:0.345,0.655	1|1:1.000,0.985	1|1:0.990,0.990	1|0:0.735,0.265	1|1:1.000,1.000	1|1:0.990,1.000	1|1:1.000,1.000	1|1:0.675,0.755	6,4117418,G,A,chr4:3988912-3988913:G,A	record not found																		G	0.25	0	A	2.286	0.1306	NA	0.2371	96
chr7	136675299	0	G	T	100	PASS	CSQ=T|ENSMMUG00000006855|ENSMMUT00000009588|Transcript|upstream_gene_variant|||||||92|1||||protein_coding||,T|ENSMMUG00000006855|ENSMMUT00000039679|Transcript|5_prime_UTR_variant|88|||||||1||||protein_coding||	GT:AP	0|1:0.370,0.630	1|1:1.000,1.000	1|1:1.000,1.000	1|0:0.645,0.355	1|1:1.000,1.000	1|1:1.000,1.000	1|1:1.000,1.000	1|1:0.995,1.000	14,74035850,G,T,chr7:136675298-136675299:G,T	record not found																		G	0.25	0	T	2.286	0.1306	NA	0.2371	96
chr7	136675373	0	C	T	100	PASS	CSQ=T|ENSMMUG00000006855|ENSMMUT00000009588|Transcript|upstream_gene_variant|||||||18|1||||protein_coding||,T|ENSMMUG00000006855|ENSMMUT00000039679|Transcript|5_prime_UTR_variant|162|||||||1||||protein_coding||	GT:AP	0|1:0.355,0.645	1|1:1.000,1.000	1|1:1.000,1.000	1|0:0.595,0.405	1|1:1.000,1.000	1|1:1.000,1.000	1|1:1.000,1.000	1|1:1.000,1.000	14,74035924,C,T,chr7:136675372-136675373:C,T	record not found																		C	0.25	0	T	2.286	0.1306	NA	0.2371	96
chr7	136675566	0	C	G	100	PASS	CSQ=G|ENSMMUG00000006855|ENSMMUT00000009588|Transcript|missense_variant|174|174|58|S/R|agC/agG|||1||||protein_coding||,G|ENSMMUG00000006855|ENSMMUT00000039679|Transcript|missense_variant|355|114|38|S/R|agC/agG|||1||||protein_coding||	GT:AP	0|1:0.355,0.645	1|1:1.000,1.000	1|1:1.000,1.000	1|0:0.600,0.400	1|1:1.000,1.000	1|1:1.000,1.000	1|1:1.000,1.000	1|1:1.000,1.000	14,74036118,G,C,chr7:136675565-136675566:C,G	ENSP00000238651	483	1	ATT AG[G/C] GTT	58	R	S	Single AA Change	-0.32	Neutral	162	30	0.129	Tolerated	3.32	31		ACOT2	C	0.25	0	G	2.286	0.1306	NA	0.2371	96
chr7	136679783	0	G	A	100	PASS	CSQ=A|ENSMMUG00000006855|ENSMMUT00000009588|Transcript|missense_variant|790|790|264|V/I|Gtc/Atc|||1||||protein_coding||,A|ENSMMUG00000006855|ENSMMUT00000039679|Transcript|missense_variant|971|730|244|V/I|Gtc/Atc|||1||||protein_coding||	GT:AP	0|1:0.335,0.665	1|1:1.000,1.000	1|1:1.000,1.000	1|0:0.580,0.420	1|1:1.000,1.000	1|1:1.000,1.000	1|1:1.000,1.000	1|1:1.000,1.000	14,74040238,C,T,chr7:136679782-136679783:G,A	reference nucleotide not matched																		G	0.25	0	A	2.286	0.1306	NA	0.2371	96
chr7	136699176	0	T	G	100	PASS	CSQ=G|ENSMMUG00000006856|ENSMMUT00000009589|Transcript|intron_variant||||||||1|ACOT4|HGNC|HGNC:19748|protein_coding||	GT:AP	0|1:0.340,0.660	1|1:1.000,1.000	1|1:1.000,1.000	1|0:0.705,0.425	1|1:1.000,1.000	1|1:1.000,1.000	1|1:1.000,1.000	1|1:1.000,1.000	14,74061652,T,G,chr7:136699175-136699176:T,G	record not found																		T	0.25	0	G	2.286	0.1306	NA	0.2371	96
chr7	136699225	0	G	A	100	PASS	CSQ=A|ENSMMUG00000006856|ENSMMUT00000009589|Transcript|intron_variant||||||||1|ACOT4|HGNC|HGNC:19748|protein_coding||	GT:AP	0|1:0.370,0.630	1|1:1.000,1.000	1|1:1.000,1.000	1|0:0.655,0.400	1|1:1.000,1.000	1|1:1.000,1.000	1|1:1.000,1.000	1|1:1.000,1.000	14,74061701,G,A,chr7:136699224-136699225:G,A	record not found																		G	0.25	0	A	2.286	0.1306	NA	0.2371	96
chr14	51249024	0	A	G	100	PASS	CSQ=G|ENSMMUG00000016060|ENSMMUT00000022588|Transcript|intron_variant||||||||1||||protein_coding||,G|ENSMMUG00000009053|ENSMMUT00000012666|Transcript|intron_variant||||||||-1|SLC6A5|HGNC|HGNC:11051|protein_coding||	GT:AP	0|0:0.102,0.105	0|1:0.512,0.522	1|0:0.535,0.465	0|0:0.032,0.045	0|1:0.485,0.515	1|0:0.660,0.345	1|0:0.607,0.453	1|0:0.637,0.513	11,20659866,A,G,chr14:51249023-51249024:A,G	record not found																		G	0.25	0.5	A	1.067	0.3017	0.3333	0.2371	96
chr15	57561427	0	G	A	100	PASS	CSQ=A|ENSMMUG00000017774|ENSMMUT00000024981|Transcript|intron_variant||||||||-1|ACER2|HGNC|HGNC:23675|protein_coding||	GT:AP	0|1:0.340,0.660	1|1:1.000,0.995	1|1:1.000,1.000	1|0:0.740,0.595	1|1:1.000,1.000	1|1:1.000,1.000	1|1:1.000,0.990	1|1:0.775,0.750	9,19409311,G,A,chr15:57561426-57561427:G,A	record not found																		G	0.25	0	A	2.286	0.1306	NA	0.2371	96
chr16	7854525	0	G	A	100	PASS	CSQ=A|ENSMMUG00000019850|ENSMMUT00000027901|Transcript|3_prime_UTR_variant|2903|||||||-1|ALOXE3|Uniprot_gn||protein_coding||,A|ENSMMUG00000021801|ENSMMUT00000030680|Transcript|intron_variant||||||||-1|VAMP2|Uniprot_gn||protein_coding||,A|ENSMMUG00000021801|ENSMMUT00000026091|Transcript|intron_variant||||||||-1|VAMP2|Uniprot_gn||protein_coding||	GT:AP	1|0:0.505,0.485	1|1:0.980,0.995	1|1:0.875,0.980	0|1:0.540,0.570	1|1:0.995,1.000	1|1:1.000,0.990	1|1:1.000,1.000	1|1:0.975,0.975	17,7999683,G,A,chr16:7854524-7854525:G,A	record not found																rs180740798		G	0.25	0	A	2.286	0.1306	NA	0.2371	96
chr16	7863057	0	C	T	100	PASS	CSQ=T|ENSMMUG00000019850|ENSMMUT00000027901|Transcript|intron_variant||||||||-1|ALOXE3|Uniprot_gn||protein_coding||,T|ENSMMUG00000021801|ENSMMUT00000030680|Transcript|intron_variant||||||||-1|VAMP2|Uniprot_gn||protein_coding||,T|ENSMMUG00000021801|ENSMMUT00000026091|Transcript|intron_variant||||||||-1|VAMP2|Uniprot_gn||protein_coding||	GT:AP	1|0:0.540,0.460	0|0:0.000,0.000	0|0:0.000,0.000	0|1:0.470,0.530	0|0:0.000,0.000	0|0:0.000,0.000	0|0:0.000,0.000	0|0:0.000,0.000	17,8006901,C,T,chr16:7863056-7863057:C,T	record not found																		T	0.25	0	C	2.286	0.1306	NA	0.2371	96
chr1	80049847	0	A	G	100	PASS	CSQ=G|ENSMMUG00000020217|ENSMMUT00000028442|Transcript|intron_variant||||||||-1|PIGK|Uniprot_gn||protein_coding||	GT:AP	0|1:0.610,0.650	1|1:0.962,0.913	0|1:0.227,0.545	0|1:0.308,0.595	1|1:0.988,0.988	1|1:0.840,0.938	1|0:0.663,0.630	1|1:0.903,0.975	1,77684835,A,G,chr1:80049846-80049847:A,G	record not found																		A	0.375	0.125	G	1.333	0.2482	4.2	0.2396	95
chr1	89217720	0	T	G	100	PASS	CSQ=G|ENSMMUG00000006836|ENSMMUT00000009563|Transcript|intron_variant||||||rs196414534||1|CLCA1|Uniprot_gn||protein_coding||	GT:AP	1|1:0.875,0.803	0|1:0.290,0.710	1|1:0.967,0.920	1|1:0.938,0.873	1|0:0.602,0.397	1|0:0.618,0.382	1|1:0.755,0.763	1|0:0.668,0.407	1,86956901,T,G,chr1:89217719-89217720:T,G	record not found																		T	0.125	0.375	G	1.333	0.2482	0.2381	0.2396	95
chr1	133468499	0	T	G	100	PASS	CSQ=G|ENSMMUG00000002027|ENSMMUT00000002868|Transcript|intron_variant||||||||-1|PMVK|HGNC|HGNC:9141|protein_coding||	GT:AP	1|0:0.615,0.385	0|0:0.015,0.000	0|0:0.000,0.000	0|0:0.000,0.000	0|0:0.210,0.380	0|1:0.450,0.550	1|1:0.735,0.810	1|0:0.690,0.305	1,154901440,T,G,chr1:133468498-133468499:T,G	record not found																		G	0.125	0.5	T	2.618	0.1056	0.1429	0.2396	95
chr7	144322205	0	T	C	100	PASS	CSQ=C|ENSMMUG00000019713|ENSMMUT00000027703|Transcript|synonymous_variant|1345|1317|439|L|ctT/ctC|||1|TSHR|HGNC||protein_coding||	GT:AP	1|0:0.545,0.455	0|0:0.065,0.200	1|0:0.555,0.445	1|0:0.535,0.465	0|0:0.275,0.230	0|0:0.010,0.000	0|1:0.455,0.465	0|0:0.020,0.000	14,81609719,A,G,chr7:144322204-144322205:T,C	reference nucleotide not matched																		C	0.375	0.125	T	1.333	0.2482	4.2	0.2396	95
chr7	162977718	0	G	T	100	PASS	CSQ=T|ENSMMUG00000000100|ENSMMUT00000000149|Transcript|splice_region_variant&intron_variant||||||||1|CYP46A1|HGNC|HGNC:2641|protein_coding||	GT:AP	0|1:0.385,0.615	1|1:1.000,1.000	0|1:0.395,0.605	0|1:0.515,0.515	1|1:1.000,1.000	1|1:1.000,1.000	0|1:0.390,0.610	1|1:0.990,0.995	14,100182300,G,T,chr7:162977717-162977718:G,T	record not found																		G	0.375	0.125	T	1.333	0.2482	4.2	0.2396	95
chr10	20044093	0	C	T	100	PASS	CSQ=T|ENSMMUG00000006464|ENSMMUT00000009066|Transcript|intron_variant||||||||-1|HNF4A|HGNC||protein_coding||,T|ENSMMUG00000006464|ENSMMUT00000044950|Transcript|intron_variant||||||||-1|HNF4A|HGNC|HGNC:5024|protein_coding||,T|ENSMMUG00000006464|ENSMMUT00000009067|Transcript|intron_variant||||||||-1|HNF4A|HGNC||protein_coding||,T|ENSMMUG00000006464|ENSMMUT00000009065|Transcript|intron_variant||||||…	GT:AP	0|1:0.405,0.595	1|1:0.995,1.000	0|1:0.415,0.585	1|0:0.670,0.390	1|1:1.000,1.000	1|1:1.000,0.995	0|1:0.365,0.660	1|1:0.995,0.995	20,43034907,C,T,chr10:20044092-20044093:C,T	record not found																		C	0.375	0.125	T	1.333	0.2482	4.2	0.2396	95
chr15	1146510	0	C	T	100	PASS	CSQ=T|ENSMMUG00000008036|ENSMMUT00000047220|Transcript|intron_variant||||||||-1|MAN1B1|HGNC|HGNC:6823|protein_coding||,T|ENSMMUG00000008036|ENSMMUT00000047215|Transcript|intron_variant||||||||-1|MAN1B1|HGNC||protein_coding||,T|ENSMMUG00000008036|ENSMMUT00000011244|Transcript|intron_variant||||||||-1|MAN1B1|HGNC||protein_coding||,T|ENSMMUG00000008036|ENSMMUT00000047216|Transcript|intron_variant|||…	GT:AP	1|1:0.855,0.650	0|1:0.485,0.515	1|1:0.990,1.000	1|1:0.870,0.890	1|0:0.540,0.460	1|0:0.625,0.445	1|1:0.955,0.935	1|0:0.615,0.590	9,140000956,C,T,chr15:1146509-1146510:C,T	record not found																		C	0.125	0.375	T	1.333	0.2482	0.2381	0.2396	95
chr16	51993584	0	G	A	100	PASS	CSQ=A|ENSMMUG00000018931|ENSMMUT00000026616|Transcript|intron_variant||||||||-1||||protein_coding||	GT:AP	1|1:0.935,0.995	0|1:0.445,0.555	1|1:1.000,1.000	1|1:0.995,0.980	0|1:0.375,0.625	1|0:0.725,0.460	1|1:0.995,0.965	1|0:0.835,0.535	17,40049259,G,A,chr16:51993583-51993584:G,A	record not found																		G	0.125	0.375	A	1.333	0.2482	0.2381	0.2396	95
chr16	52002553	0	G	A	100	PASS	CSQ=A|ENSMMUG00000018931|ENSMMUT00000026616|Transcript|intron_variant||||||rs194464479||-1||||protein_coding||	GT:AP	1|1:0.980,0.995	0|1:0.450,0.550	1|1:1.000,0.995	1|1:1.000,1.000	0|1:0.415,0.585	1|0:0.645,0.355	1|1:0.980,0.995	1|0:0.645,0.350	17,40058149,G,A,chr16:52002552-52002553:G,A	record not found																		G	0.125	0.375	A	1.333	0.2482	0.2381	0.2396	95
chr16	52006195	0	C	T	100	PASS	CSQ=T|ENSMMUG00000018931|ENSMMUT00000026616|Transcript|intron_variant||||||||-1||||protein_coding||	GT:AP	1|1:0.860,0.950	0|1:0.475,0.525	1|1:1.000,1.000	1|1:0.975,0.955	0|1:0.320,0.680	1|0:0.595,0.345	1|1:0.950,0.935	1|0:0.700,0.300	no liftOver	no liftOver																		C	0.125	0.375	T	1.333	0.2482	0.2381	0.2396	95
chr16	52006198	0	G	A	100	PASS	CSQ=A|ENSMMUG00000018931|ENSMMUT00000026616|Transcript|intron_variant||||||||-1||||protein_coding||	GT:AP	1|1:0.910,0.985	0|1:0.470,0.530	1|1:1.000,1.000	1|1:0.965,0.940	0|1:0.370,0.630	1|0:0.605,0.345	1|1:0.930,0.940	1|0:0.660,0.340	no liftOver	no liftOver																		G	0.125	0.375	A	1.333	0.2482	0.2381	0.2396	95
chr14	10174328	0	G	A	100	PASS	CSQ=A|ENSMMUG00000012948|ENSMMUT00000018158|Transcript|intron_variant||||||||-1|PLCB3|Uniprot_gn||protein_coding||,A|ENSMMUG00000012948|ENSMMUT00000018159|Transcript|intron_variant||||||||-1|PLCB3|Uniprot_gn||protein_coding||	GT:AP	0|1:0.435,0.565	0|1:0.435,0.565	1|1:1.000,1.000	0|1:0.450,0.540	1|0:0.580,0.420	0|1:0.455,0.545	1|0:0.720,0.280	0|0:0.045,0.015	11,64022030,G,A,chr14:10174327-10174328:G,A	record not found																		A	0.625	0.375	G	1	0.3173	2.778	0.2419	92
chr20	80051934	0	C	T	100	PASS	CSQ=T|ENSMMUG00000005334|ENSMMUT00000007512|Transcript|intron_variant||||||||1|PLCG2|Uniprot_gn||protein_coding||	GT:AP	0|1:0.460,0.540	1|1:1.000,1.000	1|0:0.640,0.360	1|1:1.000,1.000	0|0:0.000,0.000	1|1:1.000,1.000	1|0:0.670,0.335	0|0:0.010,0.005	16,81942244,C,T,chr20:80051933-80051934:C,T	record not found																		C	0.25	0.625	T	2.286	0.1306	0.2	0.2419	92
chr3	177425488	0	A	G	100	PASS	CSQ=G|ENSMMUG00000004222|ENSMMUT00000005994|Transcript|intron_variant||||||||1|TBXAS1|HGNC|HGNC:11609|protein_coding||,G|ENSMMUG00000004222|ENSMMUT00000005995|Transcript|intron_variant||||||||1|TBXAS1|HGNC||protein_coding||	GT:AP	0|0:0.000,0.000	0|0:0.100,0.145	1|0:0.575,0.425	1|1:1.000,1.000	1|0:0.655,0.345	1|1:1.000,0.995	1|0:0.640,0.360	1|1:0.930,0.970	7,139635889,A,G,chr3:177425487-177425488:A,G	record not found																		A	0.625	0.25	G	2.286	0.1306	5	0.2446	91
chr18	70647184	0	C	T	100	PASS	CSQ=T||||intergenic_variant||||||||||||||	GT:AP	0|1:0.635,0.650	1|0:0.590,0.400	1|0:0.480,0.400	1|1:0.840,0.925	1|1:0.900,0.930	1|1:0.815,0.805	1|1:0.695,0.660	1|0:0.595,0.405	no liftOver	no liftOver																		C	0.375	0.125	T	1.333	0.2482	4.2	0.2446	91
chr4	3991388	0	G	A	100	PASS	CSQ=A|ENSMMUG00000014020|ENSMMUT00000019680|Transcript|intron_variant||||||||1|C6orf201|HGNC||protein_coding||,A|ENSMMUG00000014020|ENSMMUT00000019678|Transcript|intron_variant||||||||1|C6orf201|HGNC|HGNC:21620|protein_coding||,A|ENSMMUG00000014021|ENSMMUT00000041457|Transcript|intron_variant||||||||-1|ECI2|HGNC||protein_coding||,A|ENSMMUG00000014021|ENSMMUT00000019681|Transcript|intron_variant||…	GT:AP	0|0:0.245,0.195	0|0:0.010,0.020	0|0:0.050,0.230	0|1:0.440,0.450	0|0:0.305,0.320	0|1:0.330,0.670	0|1:0.450,0.645	1|0:0.630,0.400	6,4119616,G,A,chr4:3991387-3991388:G,A	record not found																		A	0.125	0.375	G	1.333	0.2482	0.2381	0.2528	88
chr10	94598104	0	A	G	100	PASS	CSQ=G|ENSMMUG00000003121|ENSMMUT00000004423|Transcript|splice_region_variant&intron_variant||||||||-1|CPT1B|Uniprot_gn||protein_coding||	GT:AP	0|0:0.000,0.000	0|0:0.000,0.000	0|0:0.000,0.000	1|0:0.625,0.375	0|0:0.000,0.000	1|0:0.570,0.430	0|1:0.335,0.665	0|1:0.385,0.615	22,51011296,A,G,chr10:94598103-94598104:A,G	record not found																		G	0.125	0.375	A	1.333	0.2482	0.2381	0.2528	88
chr15	31443919	0	A	C	100	PASS	CSQ=C|ENSMMUG00000020608|ENSMMUT00000028999|Transcript|splice_region_variant&intron_variant||||||||1|ABCA1|Uniprot_gn||protein_coding||	GT:AP	1|0:0.620,0.380	1|0:0.710,0.290	0|1:0.315,0.685	1|1:0.985,0.955	1|0:0.535,0.465	1|1:1.000,1.000	1|1:1.000,1.000	1|1:1.000,1.000	9,107558586,A,C,chr15:31443918-31443919:A,C	record not found																		A	0.375	0.125	C	1.333	0.2482	4.2	0.2528	88
chr19	60904080	0	C	T	100	PASS	CSQ=T|ENSMMUG00000008531|ENSMMUT00000011926|Transcript|intron_variant||||||rs196898604||1|FCAR|Uniprot_gn||protein_coding||,T|ENSMMUG00000008531|ENSMMUT00000038348|Transcript|intron_variant||||||rs196898604||1|FCAR|Uniprot_gn||protein_coding||,T|ENSMMUG00000008531|ENSMMUT00000038347|Transcript|intron_variant||||||rs196898604||1|FCAR|Uniprot_gn||protein_coding||,T|ENSMMUG00000008531|ENSMMUT0000003…	GT:AP	1|1:1.000,1.000	1|1:1.000,1.000	1|1:1.000,0.995	0|1:0.410,0.880	1|1:1.000,1.000	0|1:0.435,0.565	1|0:0.605,0.405	1|0:0.705,0.295	19,55400843,C,T,chr19:60904079-60904080:C,T	record not found																		C	0.125	0.375	T	1.333	0.2482	0.2381	0.2528	88
chr4	516881	0	C	T	100	PASS	CSQ=T|ENSMMUG00000023558|ENSMMUT00000033140|Transcript|intron_variant||||||rs196886058||-1|EXOC2|HGNC|HGNC:24968|protein_coding||,T|ENSMMUG00000023562|ENSMMUT00000033143|Transcript|downstream_gene_variant||||||rs196886058|111|-1|HUS1B|HGNC|HGNC:16485|protein_coding||	GT:AP	1|0:0.665,0.335	0|0:0.000,0.000	0|1:0.340,0.660	0|1:0.340,0.685	0|1:0.425,0.575	1|1:1.000,1.000	0|1:0.190,0.875	1|0:0.540,0.460	6,655999,C,T,chr4:516880-516881:C,T	record not found																		C	0.625	0.375	T	1	0.3173	2.778	0.2557	87
chr4	516940	0	G	A	100	PASS	CSQ=A|ENSMMUG00000023558|ENSMMUT00000033140|Transcript|intron_variant||||||||-1|EXOC2|HGNC|HGNC:24968|protein_coding||,A|ENSMMUG00000023562|ENSMMUT00000033143|Transcript|downstream_gene_variant|||||||52|-1|HUS1B|HGNC|HGNC:16485|protein_coding||	GT:AP	0|1:0.325,0.675	1|1:1.000,1.000	1|0:0.635,0.365	1|0:0.695,0.305	1|0:0.590,0.410	0|0:0.000,0.000	1|0:0.835,0.165	0|1:0.455,0.545	6,656058,G,A,chr4:516939-516940:G,A	record not found																		A	0.625	0.375	G	1	0.3173	2.778	0.2557	87
chr4	516967	0	A	C	100	PASS	CSQ=C|ENSMMUG00000023558|ENSMMUT00000033140|Transcript|intron_variant||||||rs194045446||-1|EXOC2|HGNC|HGNC:24968|protein_coding||,C|ENSMMUG00000023562|ENSMMUT00000033143|Transcript|downstream_gene_variant||||||rs194045446|25|-1|HUS1B|HGNC|HGNC:16485|protein_coding||	GT:AP	1|0:0.670,0.330	0|0:0.000,0.000	0|1:0.325,0.675	0|1:0.315,0.685	0|1:0.430,0.570	1|1:0.925,0.980	0|1:0.170,0.830	1|0:0.570,0.440	6,656085,A,C,chr4:516966-516967:A,C	record not found																		A	0.625	0.375	C	1	0.3173	2.778	0.2557	87
chr4	516970	0	C	G	100	PASS	CSQ=G|ENSMMUG00000023558|ENSMMUT00000033140|Transcript|intron_variant||||||||-1|EXOC2|HGNC|HGNC:24968|protein_coding||,G|ENSMMUG00000023562|ENSMMUT00000033143|Transcript|downstream_gene_variant|||||||22|-1|HUS1B|HGNC|HGNC:16485|protein_coding||	GT:AP	1|0:0.675,0.325	0|0:0.000,0.000	0|1:0.340,0.660	0|1:0.305,0.695	0|1:0.420,0.580	1|1:1.000,1.000	0|1:0.170,0.830	1|0:0.555,0.445	no liftOver	no liftOver																		C	0.625	0.375	G	1	0.3173	2.778	0.2557	87
chr4	516977	0	A	G	100	PASS	CSQ=G|ENSMMUG00000023558|ENSMMUT00000033140|Transcript|intron_variant||||||||-1|EXOC2|HGNC|HGNC:24968|protein_coding||,G|ENSMMUG00000023562|ENSMMUT00000033143|Transcript|downstream_gene_variant|||||||15|-1|HUS1B|HGNC|HGNC:16485|protein_coding||	GT:AP	1|0:0.675,0.325	0|0:0.000,0.000	0|1:0.345,0.655	0|1:0.310,0.690	0|1:0.425,0.575	1|1:1.000,1.000	0|1:0.175,0.825	1|0:0.565,0.440	6,656093,A,G,chr4:516976-516977:A,G	record not found																		A	0.625	0.375	G	1	0.3173	2.778	0.2557	87
chr1	62752710	0	A	G	100	PASS	CSQ=G|ENSMMUG00000015972|ENSMMUT00000022460|Transcript|intron_variant||||||||-1|CYP2J2|HGNC|HGNC:2634|protein_coding||	GT:AP	0|1:0.382,0.618	1|0:0.507,0.493	1|1:1.000,0.998	1|0:0.600,0.400	1|1:1.000,1.000	1|1:1.000,1.000	0|1:0.338,0.663	1|1:1.000,1.000	1,60378135,A,G,chr1:62752709-62752710:A,G	record not found																		A	0.375	0.125	G	1.333	0.2482	4.2	0.2558	85
chr2	44914687	0	T	C	100	PASS	CSQ=C|ENSMMUG00000014184|ENSMMUT00000019902|Transcript|missense_variant|469|469|157|S/G|Agc/Ggc|||-1|MUC13|HGNC||protein_coding||,C|ENSMMUG00000014184|ENSMMUT00000046812|Transcript|missense_variant|325|124|42|S/G|Agc/Ggc|||-1|MUC13|HGNC|HGNC:7511|protein_coding||	GT:AP	1|0:0.705,0.295	0|0:0.000,0.000	0|0:0.000,0.000	0|0:0.005,0.000	1|0:0.785,0.215	0|0:0.010,0.000	1|0:0.655,0.345	1|0:0.735,0.260	3,124642491,T,C,chr2:44914686-44914687:T,C	ENSP00000312235	511	-1	CCC [A/G]GC AAT	173	S	G	Single AA Change	-1.7	Neutral	55	30	0.301	Tolerated	2.95	30		MUC13	C	0.125	0.375	T	1.333	0.2482	0.2381	0.2558	85
chr2	44914687	0	T	C	100	PASS	CSQ=C|ENSMMUG00000014184|ENSMMUT00000019902|Transcript|missense_variant|469|469|157|S/G|Agc/Ggc|||-1|MUC13|HGNC||protein_coding||,C|ENSMMUG00000014184|ENSMMUT00000046812|Transcript|missense_variant|325|124|42|S/G|Agc/Ggc|||-1|MUC13|HGNC|HGNC:7511|protein_coding||	GT:AP	1|0:0.705,0.295	0|0:0.000,0.000	0|0:0.000,0.000	0|0:0.005,0.000	1|0:0.785,0.215	0|0:0.010,0.000	1|0:0.655,0.345	1|0:0.735,0.260	3,124642491,T,C,chr2:44914686-44914687:T,C	ENSP00000418660	184	-1	CCC [A/G]GC AAT	43	S	G	Single AA Change	-1.85	Neutral	53	30	0.151	Tolerated	3	31		MUC13	C	0.125	0.375	T	1.333	0.2482	0.2381	0.2558	85
chr2	157206724	0	A	G	100	PASS	CSQ=G|ENSMMUG00000020377|ENSMMUT00000028657|Transcript|synonymous_variant|1470|1413|471|V|gtT/gtC|||-1||||protein_coding||	GT:AP	1|0:0.650,0.350	0|0:0.000,0.000	0|0:0.000,0.000	0|0:0.000,0.000	1|0:0.755,0.245	0|0:0.000,0.000	1|0:0.640,0.360	1|0:0.705,0.295	3,130188147,T,C,chr2:157206723-157206724:A,G	reference nucleotide not matched																		G	0.125	0.375	A	1.333	0.2482	0.2381	0.2558	85
chr3	129704219	0	T	C	100	PASS	CSQ=C|ENSMMUG00000006764|ENSMMUT00000015085|Transcript|intron_variant||||||||1|ABCB1|EntrezGene||protein_coding||,C|ENSMMUG00000006764|ENSMMUT00000009467|Transcript|intron_variant||||||||1|ABCB1|EntrezGene||protein_coding||	GT:AP	1|1:0.945,0.965	1|1:1.000,0.985	1|0:0.535,0.465	1|1:0.970,0.955	0|1:0.400,0.600	0|1:0.325,0.675	1|1:0.910,0.945	0|1:0.455,0.510	7,87173393,T,C,chr3:129704218-129704219:T,C	record not found																		T	0.125	0.375	C	1.333	0.2482	0.2381	0.2558	85
chr9	17221459	0	G	A	100	PASS	CSQ=A|ENSMMUG00000016069|ENSMMUT00000022609|Transcript|intron_variant||||||||-1||||protein_coding||	GT:AP	1|0:0.575,0.540	1|1:0.945,0.955	1|1:0.660,0.775	1|1:0.915,0.945	0|1:0.455,0.505	1|1:0.990,0.980	0|1:0.465,0.740	1|0:0.670,0.335	10,16979810,G,A,chr9:17221458-17221459:G,A	record not found																		G	0.125	0.375	A	1.333	0.2482	0.2381	0.2558	85
chr9	17267344	0	G	A	100	PASS	CSQ=A|ENSMMUG00000016069|ENSMMUT00000022609|Transcript|intron_variant||||||||-1||||protein_coding||	GT:AP	1|0:0.540,0.460	1|1:0.990,1.000	1|1:0.995,1.000	1|1:0.845,0.955	0|1:0.485,0.515	1|1:0.615,0.795	0|1:0.290,0.430	1|0:0.565,0.435	10,17025919,G,A,chr9:17267343-17267344:G,A	record not found																		G	0.125	0.375	A	1.333	0.2482	0.2381	0.2558	85
chr9	17349935	0	T	C	100	PASS	CSQ=C|ENSMMUG00000016069|ENSMMUT00000022609|Transcript|missense_variant|56|56|19|D/G|gAc/gGc|||-1||||protein_coding||	GT:AP	1|1:0.905,0.960	1|0:0.665,0.335	1|0:0.560,0.440	1|0:0.635,0.435	1|1:0.965,0.940	0|1:0.480,0.560	1|1:0.925,0.770	1|1:0.930,0.970	10,17110714,T,C,chr9:17349934-17349935:T,C	ENSP00000367064	3623	-1	ACA G[A/G]C ATA	894	D	G	Single AA Change	-2.21	Neutral	56	30	0.262	Tolerated	2.82	31		CUBN	T	0.375	0.125	C	1.333	0.2482	4.2	0.2558	85
chr11	6449907	0	C	A	100	PASS	CSQ=A|ENSMMUG00000014266|ENSMMUT00000020016|Transcript|intron_variant||||||||1|TAPBPL|Uniprot_gn||protein_coding||,A|ENSMMUG00000000377|ENSMMUT00000000541|Transcript|intron_variant||||||||-1|TNFRSF1A|HGNC|HGNC:11916|protein_coding||	GT:AP	0|1:0.425,0.575	1|1:0.995,0.990	1|1:0.975,0.995	1|1:0.985,1.000	0|1:0.315,0.690	1|1:1.000,1.000	0|1:0.240,0.520	1|0:0.620,0.405	12,6442159,C,A,chr11:6449906-6449907:C,A	record not found																		C	0.125	0.375	A	1.333	0.2482	0.2381	0.2558	85
chr11	54252133	0	C	G	100	PASS	CSQ=G|ENSMMUG00000021782|ENSMMUT00000030648|Transcript|intron_variant||||||||1|LRP1|HGNC|HGNC:6692|protein_coding||	GT:AP	0|1:0.315,0.685	1|1:1.000,1.000	1|1:1.000,1.000	1|1:1.000,1.000	0|1:0.385,0.615	1|1:1.000,1.000	0|1:0.355,0.645	0|1:0.480,0.520	12,57578351,C,G,chr11:54252132-54252133:C,G	record not found																		C	0.125	0.375	G	1.333	0.2482	0.2381	0.2558	85
chr11	54252372	0	G	A	100	PASS	CSQ=A|ENSMMUG00000021782|ENSMMUT00000030648|Transcript|intron_variant||||||||1|LRP1|HGNC|HGNC:6692|protein_coding||	GT:AP	0|1:0.315,0.685	1|1:1.000,1.000	1|1:1.000,1.000	1|1:1.000,1.000	0|1:0.375,0.625	1|1:1.000,1.000	0|1:0.420,0.580	0|1:0.445,0.555	12,57578592,G,A,chr11:54252371-54252372:G,A	record not found																		G	0.125	0.375	A	1.333	0.2482	0.2381	0.2558	85
chr12	97277313	0	A	C	100	PASS	CSQ=C|ENSMMUG00000005646|ENSMMUT00000007941|Transcript|intron_variant||||||||1|DGKD|HGNC|HGNC:2851|protein_coding||	GT:AP	1|1:0.960,0.945	1|0:0.680,0.320	0|1:0.320,0.680	0|1:0.435,0.575	1|1:0.975,0.985	0|1:0.285,0.710	1|1:0.950,0.875	1|1:0.990,0.985	2,234297211,A,C,chr12:97277312-97277313:A,C	record not found																		A	0.375	0.125	C	1.333	0.2482	4.2	0.2558	85
chr12	97361830	0	C	T	100	PASS	CSQ=T|ENSMMUG00000005646|ENSMMUT00000007941|Transcript|missense_variant|3356|3356|1119|T/M|aCg/aTg|||1|DGKD|HGNC|HGNC:2851|protein_coding||	GT:AP	0|1:0.380,0.620	0|1:0.305,0.695	1|0:0.715,0.285	1|1:1.000,1.000	0|0:0.000,0.000	1|1:0.995,0.990	0|0:0.135,0.310	0|0:0.025,0.020	2,234377144,C,T,chr12:97361829-97361830:C,T	ENSP00000264057	1214	1	TTC A[C/T]A CGG	1167	T	I	Single AA Change	0.53	Neutral	180	30	1	Tolerated	3.19	98		DGKD	T	0.625	0.25	C	2.286	0.1306	5	0.2558	85
chr12	97361830	0	C	T	100	PASS	CSQ=T|ENSMMUG00000005646|ENSMMUT00000007941|Transcript|missense_variant|3356|3356|1119|T/M|aCg/aTg|||1|DGKD|HGNC|HGNC:2851|protein_coding||	GT:AP	0|1:0.380,0.620	0|1:0.305,0.695	1|0:0.715,0.285	1|1:1.000,1.000	0|0:0.000,0.000	1|1:0.995,0.990	0|0:0.135,0.310	0|0:0.025,0.020	2,234377144,C,T,chr12:97361829-97361830:C,T	ENSP00000386455	1170	1	TTC A[C/T]A CGG	1123	T	I	Single AA Change	0.53	Neutral	180	30	1	Tolerated	3.18	105		DGKD	T	0.625	0.25	C	2.286	0.1306	5	0.2558	85
chr12	97645793	0	C	T	100	PASS	CSQ=T|ENSMMUG00000021216|ENSMMUT00000007949|Transcript|intron_variant||||||||1|UGT1A1|Uniprot_gn||protein_coding||,T|ENSMMUG00000021216|ENSMMUT00000029855|Transcript|intron_variant||||||||1|UGT1A1|Uniprot_gn||protein_coding||,T|ENSMMUG00000021216|ENSMMUT00000029854|Transcript|intron_variant||||||||1|UGT1A1|Uniprot_gn||protein_coding||,T|ENSMMUG00000021216|ENSMMUT00000029857|Transcript|intron_vari…	GT:AP	0|0:0.000,0.000	0|1:0.335,0.665	1|0:0.750,0.250	1|0:0.615,0.385	0|0:0.000,0.000	1|0:0.690,0.315	0|0:0.000,0.000	0|0:0.000,0.005	2,234676830,C,T,chr12:97645792-97645793:C,T	record not found																		T	0.375	0.125	C	1.333	0.2482	4.2	0.2558	85
chr14	65585015	0	T	C	100	PASS	CSQ=C|ENSMMUG00000007745|ENSMMUT00000010855|Transcript|intron_variant||||||||1|TPP1|HGNC|HGNC:2073|protein_coding||,C|ENSMMUG00000007745|ENSMMUT00000010856|Transcript|intron_variant||||||||1|TPP1|HGNC||protein_coding||,C|ENSMMUG00000007754|ENSMMUT00000010861|Transcript|downstream_gene_variant|||||||3317|1|DCHS1|HGNC|HGNC:13681|protein_coding||	GT:AP	1|0:0.575,0.428	1|0:0.618,0.535	1|1:0.770,0.635	0|1:0.493,0.493	1|1:0.998,0.995	1|1:0.947,0.822	0|1:0.580,0.642	1|1:0.642,0.712	11,6639291,T,C,chr14:65585014-65585015:T,C	record not found																		T	0.375	0.125	C	1.333	0.2482	4.2	0.2558	85
chr16	7872174	0	C	T	100	PASS	CSQ=T|ENSMMUG00000019850|ENSMMUT00000027901|Transcript|intron_variant||||||||-1|ALOXE3|Uniprot_gn||protein_coding||,T|ENSMMUG00000021801|ENSMMUT00000030680|Transcript|intron_variant||||||||-1|VAMP2|Uniprot_gn||protein_coding||,T|ENSMMUG00000021801|ENSMMUT00000026091|Transcript|intron_variant||||||||-1|VAMP2|Uniprot_gn||protein_coding||	GT:AP	1|1:0.935,0.930	0|1:0.400,0.610	1|0:0.715,0.285	1|1:0.730,0.740	1|1:0.660,0.680	0|1:0.465,0.545	0|0:0.260,0.290	0|0:0.290,0.365	17,8013180,C,T,chr16:7872173-7872174:C,T	record not found																		C	0.25	0.625	T	2.286	0.1306	0.2	0.2558	85
chr16	77562389	0	C	G	100	PASS	CSQ=G|ENSMMUG00000012811|ENSMMUT00000017977|Transcript|intron_variant||||||||-1|FASN|HGNC|HGNC:3594|protein_coding||	GT:AP	0|0:0.005,0.020	1|0:0.640,0.360	0|1:0.390,0.610	1|0:0.410,0.305	0|0:0.000,0.000	0|1:0.470,0.530	0|0:0.105,0.120	0|0:0.000,0.000	no liftOver	no liftOver																		G	0.375	0.125	C	1.333	0.2482	4.2	0.2558	85
chr18	17202928	0	C	G	100	PASS	CSQ=G|ENSMMUG00000004350|ENSMMUT00000006190|Transcript|intron_variant||||||||-1|OSBPL1A|Uniprot_gn||protein_coding||,G|ENSMMUG00000004350|ENSMMUT00000048262|Transcript|intron_variant||||||||-1|OSBPL1A|Uniprot_gn||protein_coding||,G|ENSMMUG00000004350|ENSMMUT00000006192|Transcript|intron_variant||||||||-1|OSBPL1A|Uniprot_gn||protein_coding||,G|ENSMMUG00000032557|ENSMMUT00000048261|Transcript|intro…	GT:AP	1|1:0.855,0.875	0|1:0.435,0.580	1|0:0.425,0.245	0|1:0.425,0.470	1|1:0.990,1.000	1|0:0.505,0.495	1|1:0.815,0.810	1|1:0.925,0.720	18,21758296,C,G,chr18:17202927-17202928:C,G	record not found																		C	0.375	0.125	G	1.333	0.2482	4.2	0.2558	85
chr18	24263748	0	C	T	100	PASS	CSQ=T|ENSMMUG00000026765|ENSMMUT00000036466|Transcript|downstream_gene_variant|||||||2102|-1|U6|RFAM||snRNA||,T|ENSMMUG00000022703|ENSMMUT00000031951|Transcript|intron_variant||||||||1|DSG1|HGNC|HGNC:3048|protein_coding||	GT:AP	1|1:0.815,0.995	0|0:0.045,0.270	1|1:0.970,0.610	0|0:0.075,0.280	1|1:0.995,1.000	1|1:0.740,0.990	1|0:0.650,0.515	1|1:0.995,0.965	18,28923218,C,T,chr18:24263747-24263748:C,T	record not found																		C	0.5	0.125	T	2.618	0.1056	7	0.2558	85
chr4	141487975	0	C	T	100	PASS	CSQ=T|ENSMMUG00000005840|ENSMMUT00000040001|Transcript|intron_variant||||||||-1|PKIB|HGNC||protein_coding||,T|ENSMMUG00000007911|ENSMMUT00000011073|Transcript|synonymous_variant|1031|888|296|G|ggC/ggT|||1|SERINC1|Uniprot_gn||protein_coding||	GT:AP	0|0:0.000,0.010	0|1:0.475,0.525	0|0:0.000,0.005	0|0:0.005,0.015	0|0:0.000,0.000	0|1:0.375,0.625	0|1:0.480,0.570	1|0:0.630,0.380	6,122768373,G,A,chr4:141487974-141487975:C,T	ENSP00000342962	453	-1	ATT GG[C/T] TAC	296	G	G	Synonymous	0	Neutral	196	30	1	Tolerated	2.79	172		SERINC1	T	0.125	0.375	C	1.333	0.2482	0.2381	0.2588	84
chr4	141487975	0	C	T	100	PASS	CSQ=T|ENSMMUG00000005840|ENSMMUT00000040001|Transcript|intron_variant||||||||-1|PKIB|HGNC||protein_coding||,T|ENSMMUG00000007911|ENSMMUT00000011073|Transcript|synonymous_variant|1031|888|296|G|ggC/ggT|||1|SERINC1|Uniprot_gn||protein_coding||	GT:AP	0|0:0.000,0.010	0|1:0.475,0.525	0|0:0.000,0.005	0|0:0.005,0.015	0|0:0.000,0.000	0|1:0.375,0.625	0|1:0.480,0.570	1|0:0.630,0.380	6,122768373,G,A,chr4:141487974-141487975:C,T	ENSP00000357439	453	-1	ATT GG[C/T] TAC	296	G	G	Synonymous	0	Neutral	196	30	1	Tolerated	2.79	172		SERINC1	T	0.125	0.375	C	1.333	0.2482	0.2381	0.2588	84
chr8	61126734	0	A	T	100	PASS	CSQ=T|ENSMMUG00000006543|ENSMMUT00000009167|Transcript|intron_variant||||||||-1|CYP7A1|HGNC|HGNC:2651|protein_coding||	GT:AP	1|1:1.000,1.000	1|0:0.625,0.375	0|1:0.440,0.560	1|0:0.490,0.400	1|1:1.000,1.000	0|0:0.010,0.020	0|0:0.015,0.080	0|0:0.055,0.025	8,59404459,A,T,chr8:61126733-61126734:A,T	record not found																		T	0.625	0.25	A	2.286	0.1306	5	0.2588	84
chr8	61129519	0	T	A	100	PASS	CSQ=A|ENSMMUG00000006543|ENSMMUT00000009167|Transcript|intron_variant||||||||-1|CYP7A1|HGNC|HGNC:2651|protein_coding||	GT:AP	1|1:0.965,0.960	1|0:0.600,0.410	0|1:0.465,0.665	1|0:0.625,0.570	1|1:1.000,1.000	0|0:0.170,0.205	0|0:0.195,0.290	0|0:0.355,0.230	8,59406884,T,A,chr8:61129518-61129519:T,A	record not found																		A	0.625	0.25	T	2.286	0.1306	5	0.2588	84
chr11	133989489	0	C	G	100	PASS	CSQ=G|ENSMMUG00000015464|ENSMMUT00000021687|Transcript|intron_variant||||||||1|PXMP2|Uniprot_gn||protein_coding||,G|ENSMMUG00000031453|ENSMMUT00000045322|Transcript|upstream_gene_variant|||||||4325|-1||||protein_coding||,G|ENSMMUG00000015465|ENSMMUT00000021688|Transcript|downstream_gene_variant|||||||187|-1||||protein_coding||	GT:AP	1|0:0.520,0.480	1|1:1.000,1.000	1|0:0.610,0.390	1|0:0.650,0.440	1|0:0.530,0.470	1|1:1.000,1.000	1|1:0.905,0.930	1|1:0.980,0.980	12,133272316,C,G,chr11:133989488-133989489:C,G	record not found																		C	0.375	0.125	G	1.333	0.2482	4.2	0.2588	84
chr19	58280586	0	C	T	100	PASS	CSQ=T|ENSMMUG00000021986|ENSMMUT00000030936|Transcript|synonymous_variant|1206|1149|383|N|aaC/aaT|||1|PPP2R1A|Uniprot_gn||protein_coding||	GT:AP	1|1:1.000,1.000	0|1:0.085,0.915	1|1:1.000,1.000	1|1:1.000,1.000	1|1:1.000,1.000	0|1:0.110,0.890	1|0:0.885,0.115	1|0:0.605,0.395	19,52722964,C,T,chr19:58280585-58280586:C,T	ENSP00000324804	589	1	CTG AA[C/T] ATC	383	N	N	Synonymous	0	Neutral	344	30	1	Tolerated	2.86	302		PPP2R1A	C	0.125	0.375	T	1.333	0.2482	0.2381	0.2588	84
chr19	58280586	0	C	T	100	PASS	CSQ=T|ENSMMUG00000021986|ENSMMUT00000030936|Transcript|synonymous_variant|1206|1149|383|N|aaC/aaT|||1|PPP2R1A|Uniprot_gn||protein_coding||	GT:AP	1|1:1.000,1.000	0|1:0.085,0.915	1|1:1.000,1.000	1|1:1.000,1.000	1|1:1.000,1.000	0|1:0.110,0.890	1|0:0.885,0.115	1|0:0.605,0.395	19,52722964,C,T,chr19:58280585-58280586:C,T	ENSP00000375668	509	1	CTG AA[C/T] ATC	303	N	N	Synonymous	0	Neutral	343	30	1	Tolerated	2.77	378		PPP2R1A	C	0.125	0.375	T	1.333	0.2482	0.2381	0.2588	84
chr19	58280586	0	C	T	100	PASS	CSQ=T|ENSMMUG00000021986|ENSMMUT00000030936|Transcript|synonymous_variant|1206|1149|383|N|aaC/aaT|||1|PPP2R1A|Uniprot_gn||protein_coding||	GT:AP	1|1:1.000,1.000	0|1:0.085,0.915	1|1:1.000,1.000	1|1:1.000,1.000	1|1:1.000,1.000	0|1:0.110,0.890	1|0:0.885,0.115	1|0:0.605,0.395	19,52722964,C,T,chr19:58280585-58280586:C,T	ENSP00000396821	579	1	CTG AA[C/T] ATC	373	N	N	Synonymous	0	Neutral	344	30	1	Tolerated	2.9	300		PPP2R1A	C	0.125	0.375	T	1.333	0.2482	0.2381	0.2588	84
chr19	58280586	0	C	T	100	PASS	CSQ=T|ENSMMUG00000021986|ENSMMUT00000030936|Transcript|synonymous_variant|1206|1149|383|N|aaC/aaT|||1|PPP2R1A|Uniprot_gn||protein_coding||	GT:AP	1|1:1.000,1.000	0|1:0.085,0.915	1|1:1.000,1.000	1|1:1.000,1.000	1|1:1.000,1.000	0|1:0.110,0.890	1|0:0.885,0.115	1|0:0.605,0.395	19,52722964,C,T,chr19:58280585-58280586:C,T	ENSP00000415067	534	1	CTG AA[C/T] ATC	328	N	N	Synonymous	0	Neutral	343	30	1	Tolerated	2.85	331		PPP2R1A	C	0.125	0.375	T	1.333	0.2482	0.2381	0.2588	84
chr19	58282175	0	C	T	100	PASS	CSQ=T|ENSMMUG00000021986|ENSMMUT00000030936|Transcript|intron_variant||||||||1|PPP2R1A|Uniprot_gn||protein_coding||	GT:AP	1|1:0.890,0.885	0|1:0.105,0.900	1|1:1.000,1.000	1|1:0.970,0.965	1|1:1.000,1.000	0|1:0.135,0.865	1|0:0.875,0.125	1|0:0.595,0.405	19,52724558,C,T,chr19:58282174-58282175:C,T	record not found																		C	0.125	0.375	T	1.333	0.2482	0.2381	0.2588	84
chr19	58282846	0	G	A	100	PASS	CSQ=A|ENSMMUG00000021986|ENSMMUT00000030936|Transcript|intron_variant||||||||1|PPP2R1A|Uniprot_gn||protein_coding||	GT:AP	1|1:1.000,1.000	0|1:0.080,0.920	1|1:1.000,1.000	1|1:1.000,1.000	1|1:1.000,1.000	0|1:0.115,0.885	1|0:0.860,0.125	1|0:0.600,0.400	19,52725152,G,A,chr19:58282845-58282846:G,A	record not found																		G	0.125	0.375	A	1.333	0.2482	0.2381	0.2588	84
chr19	58282885	0	C	T	100	PASS	CSQ=T|ENSMMUG00000021986|ENSMMUT00000030936|Transcript|intron_variant||||||||1|PPP2R1A|Uniprot_gn||protein_coding||	GT:AP	1|1:1.000,1.000	0|1:0.090,0.910	1|1:1.000,1.000	1|1:1.000,1.000	1|1:1.000,1.000	0|1:0.125,0.875	1|0:0.860,0.140	1|0:0.600,0.400	no liftOver	no liftOver																		C	0.125	0.375	T	1.333	0.2482	0.2381	0.2588	84
chr19	58282893	0	T	C	100	PASS	CSQ=C|ENSMMUG00000021986|ENSMMUT00000030936|Transcript|intron_variant||||||||1|PPP2R1A|Uniprot_gn||protein_coding||	GT:AP	1|1:1.000,1.000	0|1:0.090,0.910	1|1:1.000,1.000	1|1:0.985,0.990	1|1:1.000,1.000	0|1:0.130,0.870	1|0:0.875,0.125	1|0:0.630,0.375	19,52725183,T,C,chr19:58282892-58282893:T,C	record not found																		T	0.125	0.375	C	1.333	0.2482	0.2381	0.2588	84
chr3	4354318	0	C	T	100	PASS	CSQ=T|ENSMMUG00000018076|ENSMMUT00000025393|Transcript|synonymous_variant|179|144|48|P|ccC/ccT|||1|TFF3|HGNC|HGNC:11757|protein_coding||	GT:AP	0|0:0.055,0.025	0|0:0.000,0.000	1|1:1.000,1.000	0|1:0.380,0.960	1|1:0.995,1.000	1|0:0.845,0.145	1|0:0.880,0.120	1|1:0.940,0.930	21,43733677,G,A,chr3:4354317-4354318:C,T	ENSP00000291525	130	-1	ACC CC[C/T] AAG	99	P	P	Synonymous	0	Neutral	90	30	1	Tolerated	3.43	128		TFF3	C	0.625	0.25	T	2.286	0.1306	5	0.2616	85
chr3	4354318	0	C	T	100	PASS	CSQ=T|ENSMMUG00000018076|ENSMMUT00000025393|Transcript|synonymous_variant|179|144|48|P|ccC/ccT|||1|TFF3|HGNC|HGNC:11757|protein_coding||	GT:AP	0|0:0.055,0.025	0|0:0.000,0.000	1|1:1.000,1.000	0|1:0.380,0.960	1|1:0.995,1.000	1|0:0.845,0.145	1|0:0.880,0.120	1|1:0.940,0.930	21,43733677,G,A,chr3:4354317-4354318:C,T	ENSP00000381462	125	-1	CCC C[C/T]A AGG	52	P	L	Single AA Change	-3.67	Deleterious	3	3	NA	NA	NA	NA		TFF3	C	0.625	0.25	T	2.286	0.1306	5	0.2616	85
chr3	4354318	0	C	T	100	PASS	CSQ=T|ENSMMUG00000018076|ENSMMUT00000025393|Transcript|synonymous_variant|179|144|48|P|ccC/ccT|||1|TFF3|HGNC|HGNC:11757|protein_coding||	GT:AP	0|0:0.055,0.025	0|0:0.000,0.000	1|1:1.000,1.000	0|1:0.380,0.960	1|1:0.995,1.000	1|0:0.845,0.145	1|0:0.880,0.120	1|1:0.940,0.930	21,43733677,G,A,chr3:4354317-4354318:C,T	ENSP00000430690	94	-1	ACC CC[C/T] AAG	63	P	P	Synonymous	0	Neutral	90	30	1	Tolerated	2.81	115		TFF3	C	0.625	0.25	T	2.286	0.1306	5	0.2616	85
chr1	122389491	0	G	T	100	PASS	CSQ=T|ENSMMUG00000016568|ENSMMUT00000003888|Transcript|downstream_gene_variant|||||||2624|1|HSD3B1|Uniprot_gn||protein_coding||,T|ENSMMUG00000016568|ENSMMUT00000027487|Transcript|3_prime_UTR_variant|529|||||||1|HSD3B1|Uniprot_gn||protein_coding||,T|ENSMMUG00000016568|ENSMMUT00000046245|Transcript|synonymous_variant|519|399|133|S|tcG/tcT|||1|HSD3B1|Uniprot_gn||protein_coding||,T|ENSMMUG00000016568…	GT:AP	1|1:0.913,0.925	0|1:0.407,0.533	1|0:0.623,0.425	1|0:0.530,0.392	0|0:0.067,0.040	1|1:0.900,0.915	0|0:0.402,0.190	0|0:0.165,0.183	1,120056545,C,A,chr1:122389490-122389491:G,T	ENSP00000235547	375	1	AAC TC[C/A] TAC	135	S	S	Synonymous	0	Neutral	171	30	1	Tolerated	2.81	110		HSD3B1	T	0.625	0.25	G	2.286	0.1306	5	0.2619	83
chr1	122389491	0	G	T	100	PASS	CSQ=T|ENSMMUG00000016568|ENSMMUT00000003888|Transcript|downstream_gene_variant|||||||2624|1|HSD3B1|Uniprot_gn||protein_coding||,T|ENSMMUG00000016568|ENSMMUT00000027487|Transcript|3_prime_UTR_variant|529|||||||1|HSD3B1|Uniprot_gn||protein_coding||,T|ENSMMUG00000016568|ENSMMUT00000046245|Transcript|synonymous_variant|519|399|133|S|tcG/tcT|||1|HSD3B1|Uniprot_gn||protein_coding||,T|ENSMMUG00000016568…	GT:AP	1|1:0.913,0.925	0|1:0.407,0.533	1|0:0.623,0.425	1|0:0.530,0.392	0|0:0.067,0.040	1|1:0.900,0.915	0|0:0.402,0.190	0|0:0.165,0.183	1,120056545,C,A,chr1:122389490-122389491:G,T	ENSP00000358421	373	1	AAC TC[C/A] TAC	133	S	S	Synonymous	0	Neutral	171	30	1	Tolerated	2.8	110		HSD3B1	T	0.625	0.25	G	2.286	0.1306	5	0.2619	83
chr1	122389491	0	G	T	100	PASS	CSQ=T|ENSMMUG00000016568|ENSMMUT00000003888|Transcript|downstream_gene_variant|||||||2624|1|HSD3B1|Uniprot_gn||protein_coding||,T|ENSMMUG00000016568|ENSMMUT00000027487|Transcript|3_prime_UTR_variant|529|||||||1|HSD3B1|Uniprot_gn||protein_coding||,T|ENSMMUG00000016568|ENSMMUT00000046245|Transcript|synonymous_variant|519|399|133|S|tcG/tcT|||1|HSD3B1|Uniprot_gn||protein_coding||,T|ENSMMUG00000016568…	GT:AP	1|1:0.913,0.925	0|1:0.407,0.533	1|0:0.623,0.425	1|0:0.530,0.392	0|0:0.067,0.040	1|1:0.900,0.915	0|0:0.402,0.190	0|0:0.165,0.183	1,120056545,C,A,chr1:122389490-122389491:G,T	ENSP00000432268	373	1	AAC TC[C/A] TAC	133	S	S	Synonymous	0	Neutral	171	30	1	Tolerated	2.8	110		HSD3B1	T	0.625	0.25	G	2.286	0.1306	5	0.2619	83
chr1	227436827	0	T	C	100	PASS	CSQ=C|ENSMMUG00000022094|ENSMMUT00000031081|Transcript|3_prime_UTR_variant|2384|||||||1|ABCB10|HGNC|HGNC:41|protein_coding||	GT:AP	1|1:0.980,0.910	0|0:0.340,0.180	0|0:0.335,0.150	1|0:0.515,0.490	0|1:0.355,0.645	0|1:0.315,0.515	1|1:0.920,0.935	1|1:0.950,0.765	1,229653804,T,C,chr1:227436826-227436827:T,C	record not found																		T	0.625	0.25	C	2.286	0.1306	5	0.2619	83
chr1	186717534	0	T	G	100	PASS	CSQ=G|ENSMMUG00000016405|ENSMMUT00000023035|Transcript|intron_variant||||||||1|GLT25D2|Uniprot_gn||protein_coding||	GT:AP	0|1:0.390,0.610	1|0:0.625,0.375	0|1:0.305,0.695	0|0:0.010,0.015	1|1:1.000,1.000	1|0:0.520,0.480	0|1:0.420,0.580	0|1:0.390,0.610	1,183909947,T,G,chr1:186717533-186717534:T,G	record not found																		G	0.375	0.625	T	1	0.3173	0.36	0.2651	82
chr12	97323937	0	C	G	100	PASS	CSQ=G|ENSMMUG00000005646|ENSMMUT00000007941|Transcript|intron_variant||||||||1|DGKD|HGNC|HGNC:2851|protein_coding||	GT:AP	1|0:0.535,0.465	1|0:0.650,0.350	0|1:0.370,0.630	0|0:0.080,0.130	1|1:1.000,1.000	0|1:0.505,0.670	1|0:0.590,0.410	0|1:0.465,0.535	2,234343574,C,G,chr12:97323936-97323937:C,G	record not found																		C	0.625	0.375	G	1	0.3173	2.778	0.2651	82
chr17	7161070	0	A	G	100	PASS	CSQ=G|ENSMMUG00000009030|ENSMMUT00000012622|Transcript|missense_variant|662|659|220|M/T|aTg/aCg|||-1|MTIF3|HGNC|HGNC:29788|protein_coding||,G|ENSMMUG00000009029|ENSMMUT00000012621|Transcript|downstream_gene_variant|||||||167|1|GTF3A|HGNC||protein_coding||,G|ENSMMUG00000009029|ENSMMUT00000012620|Transcript|downstream_gene_variant|||||||158|1|GTF3A|HGNC|HGNC:4662|protein_coding||	GT:AP	1|0:0.440,0.325	1|1:1.000,1.000	1|1:1.000,1.000	0|1:0.495,0.505	1|1:1.000,1.000	1|0:0.840,0.160	0|0:0.035,0.010	0|0:0.035,0.045	13,28009990,A,G,chr17:7161069-7161070:A,G	ENSP00000370508	278	-1	GGA A[T/C]A GCT	220	I	T	Single AA Change	-2.01	Neutral	79	30	0.173	Tolerated	2.85	37		MTIF3	A	0.25	0.625	G	2.286	0.1306	0.2	0.2651	82
chr17	7161070	0	A	G	100	PASS	CSQ=G|ENSMMUG00000009030|ENSMMUT00000012622|Transcript|missense_variant|662|659|220|M/T|aTg/aCg|||-1|MTIF3|HGNC|HGNC:29788|protein_coding||,G|ENSMMUG00000009029|ENSMMUT00000012621|Transcript|downstream_gene_variant|||||||167|1|GTF3A|HGNC||protein_coding||,G|ENSMMUG00000009029|ENSMMUT00000012620|Transcript|downstream_gene_variant|||||||158|1|GTF3A|HGNC|HGNC:4662|protein_coding||	GT:AP	1|0:0.440,0.325	1|1:1.000,1.000	1|1:1.000,1.000	0|1:0.495,0.505	1|1:1.000,1.000	1|0:0.840,0.160	0|0:0.035,0.010	0|0:0.035,0.045	13,28009990,A,G,chr17:7161069-7161070:A,G	ENSP00000370512	278	-1	GGA A[T/C]A GCT	220	I	T	Single AA Change	-2.01	Neutral	79	30	0.173	Tolerated	2.85	37		MTIF3	A	0.25	0.625	G	2.286	0.1306	0.2	0.2651	82
chr17	7161070	0	A	G	100	PASS	CSQ=G|ENSMMUG00000009030|ENSMMUT00000012622|Transcript|missense_variant|662|659|220|M/T|aTg/aCg|||-1|MTIF3|HGNC|HGNC:29788|protein_coding||,G|ENSMMUG00000009029|ENSMMUT00000012621|Transcript|downstream_gene_variant|||||||167|1|GTF3A|HGNC||protein_coding||,G|ENSMMUG00000009029|ENSMMUT00000012620|Transcript|downstream_gene_variant|||||||158|1|GTF3A|HGNC|HGNC:4662|protein_coding||	GT:AP	1|0:0.440,0.325	1|1:1.000,1.000	1|1:1.000,1.000	0|1:0.495,0.505	1|1:1.000,1.000	1|0:0.840,0.160	0|0:0.035,0.010	0|0:0.035,0.045	13,28009990,A,G,chr17:7161069-7161070:A,G	ENSP00000384659	278	-1	GGA A[T/C]A GCT	220	I	T	Single AA Change	-2.01	Neutral	79	30	0.173	Tolerated	2.85	37		MTIF3	A	0.25	0.625	G	2.286	0.1306	0.2	0.2651	82
chr17	7161070	0	A	G	100	PASS	CSQ=G|ENSMMUG00000009030|ENSMMUT00000012622|Transcript|missense_variant|662|659|220|M/T|aTg/aCg|||-1|MTIF3|HGNC|HGNC:29788|protein_coding||,G|ENSMMUG00000009029|ENSMMUT00000012621|Transcript|downstream_gene_variant|||||||167|1|GTF3A|HGNC||protein_coding||,G|ENSMMUG00000009029|ENSMMUT00000012620|Transcript|downstream_gene_variant|||||||158|1|GTF3A|HGNC|HGNC:4662|protein_coding||	GT:AP	1|0:0.440,0.325	1|1:1.000,1.000	1|1:1.000,1.000	0|1:0.495,0.505	1|1:1.000,1.000	1|0:0.840,0.160	0|0:0.035,0.010	0|0:0.035,0.045	13,28009990,A,G,chr17:7161069-7161070:A,G	ENSP00000400084	278	-1	GGA A[T/C]A GCT	220	I	T	Single AA Change	-2.01	Neutral	79	30	0.173	Tolerated	2.85	37		MTIF3	A	0.25	0.625	G	2.286	0.1306	0.2	0.2651	82
chr9	102509508	0	C	T	100	PASS	CSQ=T|ENSMMUG00000017601|ENSMMUT00000024752|Transcript|downstream_gene_variant|||||||107|-1|CYP17A1|Uniprot_gn||protein_coding||	GT:AP	1|1:0.970,0.870	0|0:0.120,0.040	0|0:0.155,0.055	1|0:0.810,0.180	0|1:0.470,0.530	1|1:0.970,0.975	1|1:0.950,0.975	1|0:0.650,0.380	10,104590185,C,T,chr9:102509507-102509508:C,T	record not found																		C	0.625	0.25	T	2.286	0.1306	5	0.2679	83
chr9	102510956	0	G	A	100	PASS	CSQ=A|ENSMMUG00000017601|ENSMMUT00000024752|Transcript|intron_variant||||||||-1|CYP17A1|Uniprot_gn||protein_coding||	GT:AP	0|0:0.035,0.165	1|1:1.000,1.000	1|1:0.955,0.980	0|1:0.195,0.810	0|1:0.500,0.500	0|0:0.025,0.055	0|0:0.055,0.045	0|1:0.340,0.635	10,104591637,G,A,chr9:102510955-102510956:G,A	record not found																		A	0.625	0.25	G	2.286	0.1306	5	0.2679	83
chr9	102511506	0	C	G	100	PASS	CSQ=G|ENSMMUG00000017601|ENSMMUT00000024752|Transcript|intron_variant||||||rs196541182||-1|CYP17A1|Uniprot_gn||protein_coding||	GT:AP	1|1:0.980,0.875	0|0:0.170,0.045	0|0:0.000,0.000	1|0:0.845,0.165	0|1:0.460,0.540	1|1:0.960,0.955	1|1:0.970,0.990	1|0:0.605,0.395	10,104592189,C,G,chr9:102511505-102511506:C,G	record not found																		C	0.625	0.25	G	2.286	0.1306	5	0.2679	83
chr9	102513552	0	G	A	100	PASS	CSQ=A|ENSMMUG00000017601|ENSMMUT00000024752|Transcript|intron_variant||||||||-1|CYP17A1|Uniprot_gn||protein_coding||	GT:AP	1|1:0.965,0.895	0|0:0.035,0.025	0|0:0.045,0.040	1|0:0.835,0.300	0|1:0.490,0.510	1|1:0.990,0.965	1|1:0.985,1.000	1|0:0.630,0.370	10,104594051,G,A,chr9:102513551-102513552:G,A	record not found																rs192312931		G	0.625	0.25	A	2.286	0.1306	5	0.2679	83
chr3	81815556	0	T	C	100	PASS	CSQ=C|ENSMMUG00000000782|ENSMMUT00000001125|Transcript|intron_variant||||||||1|NPC1L1|Uniprot_gn||protein_coding||,C|ENSMMUG00000000782|ENSMMUT00000001126|Transcript|intron_variant||||||||1|NPC1L1|Uniprot_gn||protein_coding||	GT:AP	1|1:1.000,1.000	1|1:1.000,1.000	1|0:0.630,0.370	1|1:1.000,1.000	0|1:0.390,0.610	0|1:0.390,0.610	0|1:0.405,0.595	1|1:0.995,1.000	7,44561568,T,C,chr3:81815555-81815556:T,C	record not found																		T	0.125	0.375	C	1.333	0.2482	0.2381	0.2683	81
chr8	31099747	0	G	A	100	PASS	CSQ=A|ENSMMUG00000020821|ENSMMUT00000039074|Transcript|missense_variant|6929|6929|2310|P/L|cCg/cTg|||-1|TEX15|HGNC||protein_coding||,A|ENSMMUG00000020821|ENSMMUT00000029291|Transcript|missense_variant|6929|6929|2310|P/L|cCg/cTg|||-1|TEX15|HGNC|HGNC:11738|protein_coding||	GT:AP	1|0:0.995,0.005	0|1:0.015,0.985	1|1:1.000,1.000	1|0:0.985,0.015	0|0:0.000,0.000	1|1:1.000,1.000	0|0:0.000,0.000	0|0:0.000,0.000	8,30699596,G,A,chr8:31099746-31099747:G,A	ENSP00000256246	2789	-1	CGA C[C/T]G AGC	2313	P	L	Single AA Change	-5.63	Deleterious	35	17	0.056	Tolerated	3.25	22		TEX15	A	0.625	0.25	G	2.286	0.1306	5	0.2716	80
chr8	31104317	0	G	A	100	PASS	CSQ=A|ENSMMUG00000020821|ENSMMUT00000039074|Transcript|missense_variant|2359|2359|787|P/S|Ccg/Tcg|||-1|TEX15|HGNC||protein_coding||,A|ENSMMUG00000020821|ENSMMUT00000029291|Transcript|missense_variant|2359|2359|787|P/S|Ccg/Tcg|||-1|TEX15|HGNC|HGNC:11738|protein_coding||	GT:AP	0|1:0.000,1.000	1|0:0.990,0.010	0|0:0.000,0.000	0|1:0.015,0.985	1|1:1.000,1.000	0|0:0.000,0.000	1|1:1.000,1.000	1|1:1.000,1.000	8,30704175,G,A,chr8:31104316-31104317:G,A	ENSP00000256246	2789	-1	AGC [C/T]CG ACA	787	P	S	Single AA Change	-5.18	Deleterious	35	17	0.014	Damaging	3.25	22		TEX15	G	0.625	0.25	A	2.286	0.1306	5	0.2716	80
chr8	31105395	0	A	G	100	PASS	CSQ=G|ENSMMUG00000020821|ENSMMUT00000039074|Transcript|synonymous_variant|1281|1281|427|N|aaT/aaC|||-1|TEX15|HGNC||protein_coding||,G|ENSMMUG00000020821|ENSMMUT00000029291|Transcript|synonymous_variant|1281|1281|427|N|aaT/aaC|||-1|TEX15|HGNC|HGNC:11738|protein_coding||	GT:AP	1|0:1.000,0.000	0|1:0.010,0.990	1|1:1.000,1.000	1|0:0.980,0.020	0|0:0.000,0.000	1|1:1.000,1.000	0|0:0.000,0.000	0|0:0.000,0.000	8,30705253,A,G,chr8:31105394-31105395:A,G	ENSP00000256246	2789	-1	AAA AA[T/C] GAA	427	N	N	Synonymous	0	Neutral	35	17	1	Tolerated	3.25	22		TEX15	G	0.625	0.25	A	2.286	0.1306	5	0.2716	80
chr8	31106804	0	C	T	100	PASS	CSQ=T|ENSMMUG00000020821|ENSMMUT00000039074|Transcript|upstream_gene_variant|||||||129|-1|TEX15|HGNC||protein_coding||,T|ENSMMUG00000020821|ENSMMUT00000029291|Transcript|upstream_gene_variant|||||||129|-1|TEX15|HGNC|HGNC:11738|protein_coding||	GT:AP	1|0:0.995,0.005	0|1:0.005,0.995	1|1:1.000,1.000	1|0:0.980,0.020	0|0:0.000,0.000	1|1:1.000,1.000	0|0:0.000,0.000	0|0:0.000,0.000	8,30706662,C,T,chr8:31106803-31106804:C,T	record not found																		T	0.625	0.25	C	2.286	0.1306	5	0.2716	80
chr11	7693658	0	C	T	100	PASS	CSQ=T|ENSMMUG00000022109|ENSMMUT00000047269|Transcript|synonymous_variant|1876|1851|617|A|gcG/gcA|||-1|CD163L1|HGNC|HGNC:30375|protein_coding||,T|ENSMMUG00000022109|ENSMMUT00000031099|Transcript|synonymous_variant|1851|1851|617|A|gcG/gcA|||-1|CD163L1|HGNC||protein_coding||	GT:AP	0|0:0.000,0.000	1|1:1.000,1.000	0|0:0.000,0.000	0|0:0.000,0.000	1|1:1.000,1.000	1|0:0.555,0.445	1|0:0.755,0.245	0|1:0.140,0.860	12,7548890,G,A,chr11:7693657-7693658:C,T	reference nucleotide not matched																		T	0.25	0.625	C	2.286	0.1306	0.2	0.2716	80
chr11	7704782	0	T	C	100	PASS	CSQ=C|ENSMMUG00000022109|ENSMMUT00000047269|Transcript|intron_variant||||||||-1|CD163L1|HGNC|HGNC:30375|protein_coding||,C|ENSMMUG00000022109|ENSMMUT00000031099|Transcript|intron_variant||||||||-1|CD163L1|HGNC||protein_coding||	GT:AP	0|0:0.000,0.000	1|1:1.000,1.000	0|0:0.000,0.000	0|0:0.035,0.000	1|1:1.000,1.000	1|0:0.525,0.475	1|0:0.700,0.300	0|1:0.125,0.875	12,7559640,T,C,chr11:7704781-7704782:T,C	record not found																		C	0.25	0.625	T	2.286	0.1306	0.2	0.2716	80
chr11	54209258	0	G	A	100	PASS	CSQ=A|ENSMMUG00000021782|ENSMMUT00000030647|Transcript|intron_variant||||||||1|LRP1|HGNC||protein_coding||,A|ENSMMUG00000021782|ENSMMUT00000030650|Transcript|intron_variant||||||||1|LRP1|HGNC||protein_coding||,A|ENSMMUG00000021782|ENSMMUT00000030648|Transcript|intron_variant||||||||1|LRP1|HGNC|HGNC:6692|protein_coding||	GT:AP	1|1:1.000,1.000	0|1:0.430,0.610	0|1:0.485,0.515	1|0:0.545,0.455	1|0:0.505,0.495	0|1:0.475,0.525	0|0:0.220,0.315	1|0:0.805,0.530	12,57535451,G,A,chr11:54209257-54209258:G,A	record not found																		G	0.375	0.625	A	1	0.3173	0.36	0.2716	80
chr13	110761428	0	G	A	100	PASS	CSQ=A|ENSMMUG00000008412|ENSMMUT00000011761|Transcript|missense_variant|145|145|49|D/N|Gac/Aac|||1||||protein_coding||,A|ENSMMUG00000008412|ENSMMUT00000043122|Transcript|missense_variant|421|421|141|D/N|Gac/Aac|||1||||protein_coding||	GT:AP	1|0:0.560,0.440	1|1:1.000,1.000	1|0:0.655,0.345	1|0:0.660,0.335	1|1:0.995,0.990	1|0:0.610,0.390	1|1:0.825,0.785	1|1:0.995,0.970	2,112141800,G,A,chr13:110761427-110761428:G,A	record not found																		G	0.375	0.125	A	1.333	0.2482	4.2	0.2716	80
chr16	70140730	0	A	G	100	PASS	CSQ=G|ENSMMUG00000015648|ENSMMUT00000041072|Transcript|intron_variant||||||||-1|FDXR|HGNC||protein_coding||,G|ENSMMUG00000015648|ENSMMUT00000021953|Transcript|intron_variant||||||||-1|FDXR|HGNC|HGNC:3642|protein_coding||	GT:AP	1|1:1.000,1.000	0|1:0.420,0.580	1|0:0.690,0.315	0|1:0.490,0.545	1|0:0.540,0.460	0|1:0.465,0.535	0|0:0.160,0.170	1|0:0.630,0.405	17,72862798,A,G,chr16:70140729-70140730:A,G	record not found																		A	0.375	0.625	G	1	0.3173	0.36	0.2716	80
chr16	71743321	0	C	T	100	PASS	CSQ=T|ENSMMUG00000018967|ENSMMUT00000026665|Transcript|downstream_gene_variant|||||||3079|-1|UBE2O|Uniprot_gn||protein_coding||,T|ENSMMUG00000018967|ENSMMUT00000040996|Transcript|downstream_gene_variant|||||||3078|-1|UBE2O|Uniprot_gn||protein_coding||,T|ENSMMUG00000018967|ENSMMUT00000041000|Transcript|downstream_gene_variant|||||||2778|-1|UBE2O|Uniprot_gn||protein_coding||,T|ENSMMUG00000018011|EN…	GT:AP	1|1:1.000,1.000	0|1:0.420,0.580	1|0:0.685,0.315	1|0:0.540,0.465	1|0:0.550,0.450	1|0:0.545,0.455	0|0:0.000,0.000	1|0:0.530,0.470	17,74382775,C,T,chr16:71743320-71743321:C,T	record not found																		C	0.375	0.625	T	1	0.3173	0.36	0.2716	80
chr16	77338861	0	T	C	100	PASS	CSQ=C|ENSMMUG00000012889|ENSMMUT00000018082|Transcript|intron_variant||||||||-1|PCYT2|HGNC|HGNC:8756|protein_coding||,C|ENSMMUG00000012890|ENSMMUT00000040868|Transcript|downstream_gene_variant|||||||2656|-1|SIRT7|Uniprot_gn||protein_coding||,C|ENSMMUG00000012890|ENSMMUT00000018083|Transcript|downstream_gene_variant|||||||2656|-1|SIRT7|Uniprot_gn||protein_coding||	GT:AP	1|1:1.000,1.000	0|1:0.455,0.545	1|0:0.640,0.360	1|0:0.570,0.430	1|0:0.610,0.390	1|0:0.535,0.465	0|0:0.085,0.050	1|0:0.530,0.470	17,79867149,T,C,chr16:77338860-77338861:T,C	record not found																		T	0.375	0.625	C	1	0.3173	0.36	0.2716	80
chr20	82040926	0	C	A	100	PASS	CSQ=A|ENSMMUG00000009849|ENSMMUT00000013757|Transcript|synonymous_variant|821|804|268|I|atC/atA|||1||||protein_coding||	GT:AP	0|1:0.330,0.670	1|0:0.595,0.405	1|1:1.000,1.000	0|1:0.490,0.510	0|0:0.000,0.000	1|1:1.000,1.000	0|0:0.000,0.000	0|0:0.005,0.000	16,83945828,C,A,chr20:82040925-82040926:C,A	ENSP00000262430	493	1	GCA AT[C/A] GTG	268	I	I	Synonymous	0	Neutral	84	30	1	Tolerated	2.78	66		MLYCD	A	0.625	0.25	C	2.286	0.1306	5	0.2716	80
chr2	132174142	0	A	G	100	PASS	CSQ=G|ENSMMUG00000018341|ENSMMUT00000045577|Transcript|intron_variant||||||||1|PLCH1|HGNC||protein_coding||,G|ENSMMUG00000018341|ENSMMUT00000025773|Transcript|intron_variant||||||||1|PLCH1|HGNC||protein_coding||,G|ENSMMUG00000018341|ENSMMUT00000025777|Transcript|intron_variant||||||||1|PLCH1|HGNC|HGNC:29185|protein_coding||,G|ENSMMUG00000018341|ENSMMUT00000045575|Transcript|intron_variant||||||||…	GT:AP	1|0:0.660,0.340	1|0:0.605,0.480	0|1:0.375,0.625	1|1:0.810,0.875	1|1:0.995,1.000	1|0:0.565,0.435	1|1:0.940,0.905	1|1:0.925,0.920	3,155206236,A,G,chr2:132174141-132174142:A,G	record not found																		A	0.375	0.125	G	1.333	0.2482	4.2	0.275	79
chr7	36875943	0	G	T	100	PASS	CSQ=T|ENSMMUG00000029630|ENSMMUT00000040513|Transcript|upstream_gene_variant|||||||2747|-1||||protein_coding||,T|ENSMMUG00000009566|ENSMMUT00000013347|Transcript|intron_variant||||||||1|LIPC|HGNC|HGNC:6619|protein_coding||	GT:AP	0|1:0.450,0.550	1|0:0.585,0.415	1|0:0.560,0.440	0|0:0.215,0.195	0|0:0.000,0.000	1|0:0.635,0.365	0|0:0.040,0.055	0|0:0.000,0.000	15,58834305,G,T,chr7:36875942-36875943:G,T	record not found																		T	0.375	0.125	G	1.333	0.2482	4.2	0.275	79
chr16	7880795	0	A	G	100	PASS	CSQ=G|ENSMMUG00000019850|ENSMMUT00000027901|Transcript|intron_variant||||||||-1|ALOXE3|Uniprot_gn||protein_coding||,G|ENSMMUG00000019851|ENSMMUT00000027902|Transcript|downstream_gene_variant|||||||3920|-1|HES7|HGNC|HGNC:15977|protein_coding||,G|ENSMMUG00000021801|ENSMMUT00000030680|Transcript|intron_variant||||||||-1|VAMP2|Uniprot_gn||protein_coding||,G|ENSMMUG00000021801|ENSMMUT00000026091|Trans…	GT:AP	1|0:0.660,0.550	0|1:0.370,0.625	0|1:0.565,0.750	1|1:0.870,0.920	1|1:1.000,1.000	0|1:0.365,0.375	1|1:0.825,0.815	1|1:0.980,0.990	17,8020847,A,G,chr16:7880794-7880795:A,G	record not found																		A	0.375	0.125	G	1.333	0.2482	4.2	0.275	79
chr18	50909290	0	G	A	100	PASS	CSQ=A|ENSMMUG00000019976|ENSMMUT00000028077|Transcript|splice_region_variant&intron_variant||||||||-1|ATP8B1|HGNC|HGNC:3706|protein_coding||,A|ENSMMUG00000032517|ENSMMUT00000048157|Transcript|upstream_gene_variant|||||||3586|1||||pseudogene||,A|ENSMMUG00000032519|ENSMMUT00000048159|Transcript|intron_variant||||||||-1||||protein_coding||	GT:AP	0|1:0.470,0.535	1|0:0.580,0.420	1|0:0.580,0.395	1|1:0.855,0.910	1|1:0.895,0.915	0|1:0.500,0.500	1|1:0.850,0.800	1|1:0.845,0.790	18,55321314,G,A,chr18:50909289-50909290:G,A	record not found																		G	0.375	0.125	A	1.333	0.2482	4.2	0.275	79
chr18	50910246	0	C	T	100	PASS	CSQ=T|ENSMMUG00000019976|ENSMMUT00000028077|Transcript|intron_variant||||||||-1|ATP8B1|HGNC|HGNC:3706|protein_coding||,T|ENSMMUG00000032517|ENSMMUT00000048157|Transcript|upstream_gene_variant|||||||2630|1||||pseudogene||,T|ENSMMUG00000032519|ENSMMUT00000048159|Transcript|intron_variant||||||||-1||||protein_coding||	GT:AP	0|1:0.420,0.580	1|0:0.560,0.440	1|0:0.620,0.380	1|1:1.000,1.000	1|1:0.995,1.000	0|1:0.410,0.605	1|1:0.825,0.845	1|1:0.995,0.990	18,55322257,C,T,chr18:50910245-50910246:C,T	record not found																		C	0.375	0.125	T	1.333	0.2482	4.2	0.275	79
chr18	50910390	0	G	A	100	PASS	CSQ=A|ENSMMUG00000019976|ENSMMUT00000028077|Transcript|intron_variant||||||||-1|ATP8B1|HGNC|HGNC:3706|protein_coding||,A|ENSMMUG00000032517|ENSMMUT00000048157|Transcript|upstream_gene_variant|||||||2486|1||||pseudogene||,A|ENSMMUG00000032519|ENSMMUT00000048159|Transcript|intron_variant||||||||-1||||protein_coding||	GT:AP	0|1:0.430,0.570	1|0:0.615,0.385	1|0:0.630,0.370	1|1:1.000,1.000	1|1:1.000,1.000	0|1:0.465,0.535	1|1:0.980,0.975	1|1:1.000,1.000	18,55322401,G,A,chr18:50910389-50910390:G,A	record not found																		G	0.375	0.125	A	1.333	0.2482	4.2	0.275	79
chr15	42464904	0	A	G	100	PASS	CSQ=G|ENSMMUG00000011866|ENSMMUT00000016626|Transcript|downstream_gene_variant|||||||160|1|PIGO|HGNC|HGNC:23215|protein_coding||,G|ENSMMUG00000011866|ENSMMUT00000016625|Transcript|3_prime_UTR_variant|2183|||||||1|PIGO|HGNC||protein_coding||	GT:AP	0|1:0.415,0.590	1|0:0.570,0.430	0|0:0.000,0.000	0|1:0.425,0.575	0|1:0.490,0.510	1|1:0.980,0.990	1|0:0.635,0.365	0|1:0.480,0.520	9,35088934,A,G,chr15:42464903-42464904:A,G	record not found																		G	0.375	0.625	A	1	0.3173	0.36	0.2756	77
chr15	98659011	0	C	T	100	PASS	CSQ=T|ENSMMUG00000015917|ENSMMUT00000022377|Transcript|synonymous_variant|920|870|290|F|ttC/ttT|||1|ST6GALNAC4|Uniprot_gn||protein_coding||,T|ENSMMUG00000015917|ENSMMUT00000045870|Transcript|synonymous_variant|936|870|290|F|ttC/ttT|||1|ST6GALNAC4|Uniprot_gn||protein_coding||	GT:AP	0|1:0.440,0.560	1|0:0.525,0.475	0|1:0.490,0.510	0|0:0.030,0.000	1|0:0.525,0.475	0|1:0.495,0.505	0|1:0.495,0.515	1|1:0.990,0.980	9,130670698,G,A,chr15:98659010-98659011:C,T	ENSP00000336733	302	-1	GTG TT[C/T] GCC	294	F	F	Synonymous	0	Neutral	153	30	1	Tolerated	2.78	136		ST6GALNAC4	T	0.375	0.625	C	1	0.3173	0.36	0.2756	77
chr15	98659011	0	C	T	100	PASS	CSQ=T|ENSMMUG00000015917|ENSMMUT00000022377|Transcript|synonymous_variant|920|870|290|F|ttC/ttT|||1|ST6GALNAC4|Uniprot_gn||protein_coding||,T|ENSMMUG00000015917|ENSMMUT00000045870|Transcript|synonymous_variant|936|870|290|F|ttC/ttT|||1|ST6GALNAC4|Uniprot_gn||protein_coding||	GT:AP	0|1:0.440,0.560	1|0:0.525,0.475	0|1:0.490,0.510	0|0:0.030,0.000	1|0:0.525,0.475	0|1:0.495,0.505	0|1:0.495,0.515	1|1:0.990,0.980	9,130670698,G,A,chr15:98659010-98659011:C,T	ENSP00000340382	218	-1	GTG TT[C/T] GCC	210	F	F	Synonymous	0	Neutral	152	30	1	Tolerated	2.83	180		ST6GALNAC4	T	0.375	0.625	C	1	0.3173	0.36	0.2756	77
chr15	98659011	0	C	T	100	PASS	CSQ=T|ENSMMUG00000015917|ENSMMUT00000022377|Transcript|synonymous_variant|920|870|290|F|ttC/ttT|||1|ST6GALNAC4|Uniprot_gn||protein_coding||,T|ENSMMUG00000015917|ENSMMUT00000045870|Transcript|synonymous_variant|936|870|290|F|ttC/ttT|||1|ST6GALNAC4|Uniprot_gn||protein_coding||	GT:AP	0|1:0.440,0.560	1|0:0.525,0.475	0|1:0.490,0.510	0|0:0.030,0.000	1|0:0.525,0.475	0|1:0.495,0.505	0|1:0.495,0.515	1|1:0.990,0.980	9,130670698,G,A,chr15:98659010-98659011:C,T	ENSP00000439786	218	-1	GTG TT[C/T] GCC	210	F	F	Synonymous	0	Neutral	152	30	1	Tolerated	2.83	180		ST6GALNAC4	T	0.375	0.625	C	1	0.3173	0.36	0.2756	77
chr15	98682704	0	G	A	100	PASS	CSQ=A|ENSMMUG00000018686|ENSMMUT00000026270|Transcript|intron_variant||||||||1|ST6GALNAC6|Uniprot_gn||protein_coding||	GT:AP	1|1:0.995,0.985	1|1:0.965,0.920	1|0:0.570,0.430	1|1:0.895,0.955	1|0:0.510,0.490	1|1:1.000,1.000	1|0:0.440,0.320	0|1:0.420,0.580	9,130649712,G,A,chr15:98682703-98682704:G,A	record not found																		G	0.125	0.375	A	1.333	0.2482	0.2381	0.2792	76
chr15	98683893	0	A	G	100	PASS	CSQ=G|ENSMMUG00000018686|ENSMMUT00000026270|Transcript|3_prime_UTR_variant|1010|||||||1|ST6GALNAC6|Uniprot_gn||protein_coding||	GT:AP	0|0:0.000,0.000	0|0:0.000,0.000	0|1:0.500,0.500	0|0:0.000,0.000	1|0:0.570,0.430	0|0:0.000,0.000	0|1:0.270,0.550	1|0:0.600,0.400	9,130648870,T,C,chr15:98683892-98683893:A,G	ENSP00000362235	374	-1	CCC [A/G]GC CTG	336	S	G	Single AA Change	-0.26	Neutral	156	30	0.569	Tolerated	4.32	2		ST6GALNAC6	G	0.125	0.375	A	1.333	0.2482	0.2381	0.2792	76
chr16	77553675	0	G	A	100	PASS	CSQ=A|ENSMMUG00000012811|ENSMMUT00000017977|Transcript|intron_variant||||||||-1|FASN|HGNC|HGNC:3594|protein_coding||	GT:AP	0|1:0.235,0.765	1|1:1.000,1.000	0|1:0.445,0.555	1|1:0.995,0.995	0|1:0.335,0.665	1|1:1.000,1.000	0|0:0.000,0.005	0|0:0.000,0.000	17,80040633,G,A,chr16:77553674-77553675:G,A	record not found																		G	0.25	0.625	A	2.286	0.1306	0.2	0.2792	76
chr16	77554564	0	C	T	100	PASS	CSQ=T|ENSMMUG00000012811|ENSMMUT00000017977|Transcript|splice_region_variant&intron_variant||||||||-1|FASN|HGNC|HGNC:3594|protein_coding||	GT:AP	0|1:0.220,0.780	1|1:1.000,1.000	0|1:0.415,0.585	1|1:1.000,1.000	0|1:0.330,0.670	1|1:1.000,1.000	0|0:0.005,0.005	0|0:0.000,0.000	17,80041522,C,T,chr16:77554563-77554564:C,T	record not found																		C	0.25	0.625	T	2.286	0.1306	0.2	0.2792	76
chr16	77555305	0	C	A	100	PASS	CSQ=A|ENSMMUG00000012811|ENSMMUT00000017977|Transcript|intron_variant||||||||-1|FASN|HGNC|HGNC:3594|protein_coding||	GT:AP	0|1:0.235,0.765	1|1:1.000,1.000	0|1:0.425,0.575	1|1:1.000,1.000	0|1:0.335,0.665	1|1:1.000,1.000	0|0:0.005,0.000	0|0:0.000,0.000	17,80042276,C,A,chr16:77555304-77555305:C,A	record not found																		C	0.25	0.625	A	2.286	0.1306	0.2	0.2792	76
chr16	77561772	0	A	C	100	PASS	CSQ=C|ENSMMUG00000012811|ENSMMUT00000017977|Transcript|synonymous_variant|1752|1752|584|S|tcT/tcG|||-1|FASN|HGNC|HGNC:3594|protein_coding||	GT:AP	0|1:0.260,0.740	1|1:0.990,1.000	0|1:0.380,0.620	1|1:0.965,0.965	0|1:0.290,0.710	1|1:1.000,1.000	0|0:0.055,0.095	0|0:0.050,0.055	17,80048378,T,G,chr16:77561771-77561772:A,C	reference nucleotide not matched																		A	0.25	0.625	C	2.286	0.1306	0.2	0.2792	76
chr16	77562134	0	C	T	100	PASS	CSQ=T|ENSMMUG00000012811|ENSMMUT00000017977|Transcript|intron_variant||||||||-1|FASN|HGNC|HGNC:3594|protein_coding||	GT:AP	0|1:0.285,0.715	1|1:1.000,0.965	0|1:0.490,0.570	1|1:0.845,0.945	0|1:0.350,0.650	1|1:0.995,1.000	0|0:0.250,0.320	0|0:0.115,0.160	17,80048739,C,T,chr16:77562133-77562134:C,T	record not found																		C	0.25	0.625	T	2.286	0.1306	0.2	0.2792	76
chr7	20261812	0	A	G	100	PASS	CSQ=G|ENSMMUG00000003842|ENSMMUT00000005448|Transcript|intron_variant||||||rs194010498||1||||protein_coding||,G|ENSMMUG00000003842|ENSMMUT00000005442|Transcript|intron_variant||||||rs194010498||1||||protein_coding||	GT:AP	0|0:0.040,0.035	1|1:0.855,0.865	0|0:0.010,0.005	0|0:0.045,0.030	0|1:0.100,0.900	1|1:0.705,0.805	0|1:0.100,0.890	0|1:0.135,0.895	15,42134708,A,G,chr7:20261811-20261812:A,G	record not found																		G	0.25	0.625	A	2.286	0.1306	0.2	0.2821	77
chr7	20558243	0	T	A	100	PASS	CSQ=A|ENSMMUG00000015449|ENSMMUT00000040772|Transcript|missense_variant|1507|1507|503|T/S|Acc/Tcc|rs196363576||-1|PLA2G4F|HGNC|HGNC:27396|protein_coding||,A|ENSMMUG00000015449|ENSMMUT00000021661|Transcript|intron_variant||||||rs196363576||-1|PLA2G4F|HGNC||protein_coding||,A|ENSMMUG00000015449|ENSMMUT00000040771|Transcript|upstream_gene_variant||||||rs196363576|1844|-1|PLA2G4F|HGNC||protein_coding…	GT:AP	0|0:0.000,0.000	1|1:1.000,1.000	0|0:0.000,0.000	0|0:0.000,0.000	0|1:0.050,0.950	1|1:1.000,1.000	0|1:0.005,1.000	0|1:0.035,0.965	15,42438352,T,A,chr7:20558242-20558243:T,A	ENSP00000371833	849	-1	CGC [A/T]CC AAC	503	T	S	Single AA Change	-0.01	Neutral	157	30	0.466	Tolerated	2.8	74		PLA2G4F	A	0.25	0.625	T	2.286	0.1306	0.2	0.2821	77
chr7	20558243	0	T	A	100	PASS	CSQ=A|ENSMMUG00000015449|ENSMMUT00000040772|Transcript|missense_variant|1507|1507|503|T/S|Acc/Tcc|rs196363576||-1|PLA2G4F|HGNC|HGNC:27396|protein_coding||,A|ENSMMUG00000015449|ENSMMUT00000021661|Transcript|intron_variant||||||rs196363576||-1|PLA2G4F|HGNC||protein_coding||,A|ENSMMUG00000015449|ENSMMUT00000040771|Transcript|upstream_gene_variant||||||rs196363576|1844|-1|PLA2G4F|HGNC||protein_coding…	GT:AP	0|0:0.000,0.000	1|1:1.000,1.000	0|0:0.000,0.000	0|0:0.000,0.000	0|1:0.050,0.950	1|1:1.000,1.000	0|1:0.005,1.000	0|1:0.035,0.965	15,42438352,T,A,chr7:20558242-20558243:T,A	ENSP00000380442	851	-1	CGC [A/T]CC AAC	505	T	S	Single AA Change	-0.01	Neutral	157	30	0.475	Tolerated	2.77	75		PLA2G4F	A	0.25	0.625	T	2.286	0.1306	0.2	0.2821	77
chr7	20558243	0	T	A	100	PASS	CSQ=A|ENSMMUG00000015449|ENSMMUT00000040772|Transcript|missense_variant|1507|1507|503|T/S|Acc/Tcc|rs196363576||-1|PLA2G4F|HGNC|HGNC:27396|protein_coding||,A|ENSMMUG00000015449|ENSMMUT00000021661|Transcript|intron_variant||||||rs196363576||-1|PLA2G4F|HGNC||protein_coding||,A|ENSMMUG00000015449|ENSMMUT00000040771|Transcript|upstream_gene_variant||||||rs196363576|1844|-1|PLA2G4F|HGNC||protein_coding…	GT:AP	0|0:0.000,0.000	1|1:1.000,1.000	0|0:0.000,0.000	0|0:0.000,0.000	0|1:0.050,0.950	1|1:1.000,1.000	0|1:0.005,1.000	0|1:0.035,0.965	15,42438352,T,A,chr7:20558242-20558243:T,A	ENSP00000400843	865	-1	CGC [A/T]CC AAC	503	T	S	Single AA Change	-0.01	Neutral	157	30	0.448	Tolerated	2.8	77		PLA2G4F	A	0.25	0.625	T	2.286	0.1306	0.2	0.2821	77
chr7	20561205	0	G	A	100	PASS	CSQ=A|ENSMMUG00000015449|ENSMMUT00000040772|Transcript|intron_variant||||||||-1|PLA2G4F|HGNC|HGNC:27396|protein_coding||,A|ENSMMUG00000015449|ENSMMUT00000021661|Transcript|intron_variant||||||||-1|PLA2G4F|HGNC||protein_coding||,A|ENSMMUG00000015449|ENSMMUT00000040771|Transcript|upstream_gene_variant|||||||4806|-1|PLA2G4F|HGNC||protein_coding||,A|ENSMMUG00000015449|ENSMMUT00000040770|Transcript|in…	GT:AP	0|0:0.100,0.055	1|1:0.955,0.920	0|0:0.020,0.030	0|0:0.040,0.035	0|1:0.090,0.910	1|1:0.935,0.950	0|1:0.080,0.965	0|1:0.050,0.955	15,42441633,G,A,chr7:20561204-20561205:G,A	record not found																		A	0.25	0.625	G	2.286	0.1306	0.2	0.2821	77
chr7	20561304	0	T	C	100	PASS	CSQ=C|ENSMMUG00000015449|ENSMMUT00000040772|Transcript|intron_variant||||||||-1|PLA2G4F|HGNC|HGNC:27396|protein_coding||,C|ENSMMUG00000015449|ENSMMUT00000021661|Transcript|intron_variant||||||||-1|PLA2G4F|HGNC||protein_coding||,C|ENSMMUG00000015449|ENSMMUT00000040771|Transcript|upstream_gene_variant|||||||4905|-1|PLA2G4F|HGNC||protein_coding||,C|ENSMMUG00000015449|ENSMMUT00000040770|Transcript|in…	GT:AP	0|0:0.000,0.000	1|1:0.985,0.970	0|0:0.005,0.015	0|0:0.010,0.000	0|1:0.060,0.940	1|1:1.000,0.990	0|1:0.015,0.990	0|1:0.025,0.975	15,42441726,T,C,chr7:20561303-20561304:T,C	record not found																		C	0.25	0.625	T	2.286	0.1306	0.2	0.2821	77
chr7	20561455	0	T	C	100	PASS	CSQ=C|ENSMMUG00000015449|ENSMMUT00000040772|Transcript|intron_variant||||||||-1|PLA2G4F|HGNC|HGNC:27396|protein_coding||,C|ENSMMUG00000015449|ENSMMUT00000021661|Transcript|intron_variant||||||||-1|PLA2G4F|HGNC||protein_coding||,C|ENSMMUG00000015449|ENSMMUT00000040770|Transcript|intron_variant||||||||-1|PLA2G4F|HGNC||protein_coding||	GT:AP	0|0:0.000,0.000	1|1:1.000,1.000	0|0:0.015,0.015	0|0:0.000,0.000	0|1:0.055,0.945	1|1:0.990,1.000	0|1:0.015,0.985	0|1:0.025,0.975	15,42441876,T,C,chr7:20561454-20561455:T,C	record not found																		C	0.25	0.625	T	2.286	0.1306	0.2	0.2821	77
chr7	20561817	0	A	G	100	PASS	CSQ=G|ENSMMUG00000015449|ENSMMUT00000040772|Transcript|intron_variant||||||rs196778778||-1|PLA2G4F|HGNC|HGNC:27396|protein_coding||,G|ENSMMUG00000015449|ENSMMUT00000021661|Transcript|intron_variant||||||rs196778778||-1|PLA2G4F|HGNC||protein_coding||,G|ENSMMUG00000015449|ENSMMUT00000040770|Transcript|intron_variant||||||rs196778778||-1|PLA2G4F|HGNC||protein_coding||	GT:AP	0|0:0.005,0.000	1|1:0.940,0.910	0|0:0.000,0.005	0|0:0.010,0.005	0|1:0.045,0.955	1|1:0.950,0.975	0|1:0.035,0.965	0|1:0.040,0.955	15,42442243,A,G,chr7:20561816-20561817:A,G	record not found																		G	0.25	0.625	A	2.286	0.1306	0.2	0.2821	77
chr7	20561841	0	G	A	100	PASS	CSQ=A|ENSMMUG00000015449|ENSMMUT00000040772|Transcript|intron_variant||||||||-1|PLA2G4F|HGNC|HGNC:27396|protein_coding||,A|ENSMMUG00000015449|ENSMMUT00000021661|Transcript|intron_variant||||||||-1|PLA2G4F|HGNC||protein_coding||,A|ENSMMUG00000015449|ENSMMUT00000040770|Transcript|intron_variant||||||||-1|PLA2G4F|HGNC||protein_coding||	GT:AP	0|0:0.005,0.005	1|1:0.985,0.955	0|0:0.015,0.010	0|0:0.030,0.015	0|1:0.035,0.965	1|1:0.980,0.975	0|1:0.030,0.970	0|1:0.035,0.960	15,42442267,G,A,chr7:20561840-20561841:G,A	record not found																		A	0.25	0.625	G	2.286	0.1306	0.2	0.2821	77
chr7	20561927	0	C	T	100	PASS	CSQ=T|ENSMMUG00000015449|ENSMMUT00000040772|Transcript|intron_variant||||||||-1|PLA2G4F|HGNC|HGNC:27396|protein_coding||,T|ENSMMUG00000015449|ENSMMUT00000021661|Transcript|intron_variant||||||||-1|PLA2G4F|HGNC||protein_coding||,T|ENSMMUG00000015449|ENSMMUT00000040770|Transcript|intron_variant||||||||-1|PLA2G4F|HGNC||protein_coding||	GT:AP	0|0:0.030,0.000	1|1:0.990,0.965	0|0:0.000,0.000	0|0:0.015,0.015	0|1:0.055,0.945	1|1:0.995,0.985	0|1:0.020,0.980	0|1:0.035,0.965	15,42442353,C,T,chr7:20561926-20561927:C,T	record not found																		T	0.25	0.625	C	2.286	0.1306	0.2	0.2821	77
chr7	20562122	0	T	G	100	PASS	CSQ=G|ENSMMUG00000015449|ENSMMUT00000040772|Transcript|intron_variant||||||||-1|PLA2G4F|HGNC|HGNC:27396|protein_coding||,G|ENSMMUG00000015449|ENSMMUT00000021661|Transcript|intron_variant||||||||-1|PLA2G4F|HGNC||protein_coding||,G|ENSMMUG00000015449|ENSMMUT00000040770|Transcript|intron_variant||||||||-1|PLA2G4F|HGNC||protein_coding||	GT:AP	0|0:0.040,0.015	1|1:1.000,0.995	0|0:0.000,0.000	0|0:0.035,0.030	0|1:0.030,0.970	1|1:0.995,0.990	0|1:0.025,0.975	0|1:0.040,0.960	15,42442549,T,G,chr7:20562121-20562122:T,G	record not found																		G	0.25	0.625	T	2.286	0.1306	0.2	0.2821	77
chr7	20562170	0	T	C	100	PASS	CSQ=C|ENSMMUG00000015449|ENSMMUT00000040772|Transcript|missense_variant|859|859|287|K/E|Aaa/Gaa|||-1|PLA2G4F|HGNC|HGNC:27396|protein_coding||,C|ENSMMUG00000015449|ENSMMUT00000021661|Transcript|missense_variant|862|862|288|K/E|Aaa/Gaa|||-1|PLA2G4F|HGNC||protein_coding||,C|ENSMMUG00000015449|ENSMMUT00000040770|Transcript|missense_variant|847|847|283|K/E|Aaa/Gaa|||-1|PLA2G4F|HGNC||protein_coding||	GT:AP	0|0:0.015,0.000	1|1:1.000,0.985	0|0:0.000,0.000	0|0:0.000,0.000	0|1:0.065,0.935	1|1:0.980,0.980	0|1:0.015,0.980	0|1:0.030,0.970	15,42442597,A,G,chr7:20562169-20562170:T,C	reference nucleotide not matched																		C	0.25	0.625	T	2.286	0.1306	0.2	0.2821	77
chr1	5572540	0	G	A	100	PASS	CSQ=A|ENSMMUG00000014686|ENSMMUT00000020589|Transcript|downstream_gene_variant|||||||4505|-1|PANK4|Uniprot_gn||protein_coding||,A|ENSMMUG00000014682|ENSMMUT00000020586|Transcript|missense_variant|3053|3053|1018|R/H|cGc/cAc|||1|PLCH2|HGNC||protein_coding||,A|ENSMMUG00000014682|ENSMMUT00000020587|Transcript|3_prime_UTR_variant|3647|||||||1|PLCH2|HGNC|HGNC:29037|protein_coding||	GT:AP	0|1:0.345,0.655	1|1:1.000,1.000	1|1:1.000,1.000	1|1:1.000,1.000	1|1:1.000,1.000	1|0:0.585,0.415	1|0:0.585,0.510	0|1:0.410,0.590	1,2435367,G,A,chr1:5572539-5572540:G,A	ENSP00000278878	1168	1	ACC C[G/A]C CCC	741	R	H	Single AA Change	0.64	Neutral	117	30	0.003	Damaging	3.96	43		PLCH2	G	0.125	0.375	A	1.333	0.2482	0.2381	0.2829	75
chr1	5572540	0	G	A	100	PASS	CSQ=A|ENSMMUG00000014686|ENSMMUT00000020589|Transcript|downstream_gene_variant|||||||4505|-1|PANK4|Uniprot_gn||protein_coding||,A|ENSMMUG00000014682|ENSMMUT00000020586|Transcript|missense_variant|3053|3053|1018|R/H|cGc/cAc|||1|PLCH2|HGNC||protein_coding||,A|ENSMMUG00000014682|ENSMMUT00000020587|Transcript|3_prime_UTR_variant|3647|||||||1|PLCH2|HGNC|HGNC:29037|protein_coding||	GT:AP	0|1:0.345,0.655	1|1:1.000,1.000	1|1:1.000,1.000	1|1:1.000,1.000	1|1:1.000,1.000	1|0:0.585,0.415	1|0:0.585,0.510	0|1:0.410,0.590	1,2435367,G,A,chr1:5572539-5572540:G,A	ENSP00000367747	1416	1	ACC C[G/A]C CCC	989	R	H	Single AA Change	0.8	Neutral	121	30	0.006	Damaging	4.08	36		PLCH2	G	0.125	0.375	A	1.333	0.2482	0.2381	0.2829	75
chr1	5572540	0	G	A	100	PASS	CSQ=A|ENSMMUG00000014686|ENSMMUT00000020589|Transcript|downstream_gene_variant|||||||4505|-1|PANK4|Uniprot_gn||protein_coding||,A|ENSMMUG00000014682|ENSMMUT00000020586|Transcript|missense_variant|3053|3053|1018|R/H|cGc/cAc|||1|PLCH2|HGNC||protein_coding||,A|ENSMMUG00000014682|ENSMMUT00000020587|Transcript|3_prime_UTR_variant|3647|||||||1|PLCH2|HGNC|HGNC:29037|protein_coding||	GT:AP	0|1:0.345,0.655	1|1:1.000,1.000	1|1:1.000,1.000	1|1:1.000,1.000	1|1:1.000,1.000	1|0:0.585,0.415	1|0:0.585,0.510	0|1:0.410,0.590	1,2435367,G,A,chr1:5572539-5572540:G,A	ENSP00000367749	1380	1	ACC C[G/A]C CCC	953	R	H	Single AA Change	0.64	Neutral	117	30	0.004	Damaging	4.02	36		PLCH2	G	0.125	0.375	A	1.333	0.2482	0.2381	0.2829	75
chr1	5572540	0	G	A	100	PASS	CSQ=A|ENSMMUG00000014686|ENSMMUT00000020589|Transcript|downstream_gene_variant|||||||4505|-1|PANK4|Uniprot_gn||protein_coding||,A|ENSMMUG00000014682|ENSMMUT00000020586|Transcript|missense_variant|3053|3053|1018|R/H|cGc/cAc|||1|PLCH2|HGNC||protein_coding||,A|ENSMMUG00000014682|ENSMMUT00000020587|Transcript|3_prime_UTR_variant|3647|||||||1|PLCH2|HGNC|HGNC:29037|protein_coding||	GT:AP	0|1:0.345,0.655	1|1:1.000,1.000	1|1:1.000,1.000	1|1:1.000,1.000	1|1:1.000,1.000	1|0:0.585,0.415	1|0:0.585,0.510	0|1:0.410,0.590	1,2435367,G,A,chr1:5572539-5572540:G,A	ENSP00000389803	711	1	ACC C[G/A]C CCC	284	R	H	Single AA Change	0.39	Neutral	120	30	0.002	Damaging	3.74	40		PLCH2	G	0.125	0.375	A	1.333	0.2482	0.2381	0.2829	75
chr4	46479314	0	A	G	100	PASS	CSQ=G|ENSMMUG00000019250|ENSMMUT00000027038|Transcript|upstream_gene_variant|||||||385|1|SLC25A27|Uniprot_gn||protein_coding||,G|ENSMMUG00000019247|ENSMMUT00000027037|Transcript|missense_variant|234|23|8|V/A|gTg/gCg|||-1|CYP39A1|HGNC|HGNC:17449|protein_coding||,G|ENSMMUG00000019250|ENSMMUT00000027040|Transcript|upstream_gene_variant|||||||607|1|SLC25A27|Uniprot_gn||protein_coding||,G|ENSMMUG00000…	GT:AP	1|1:1.000,1.000	0|1:0.265,0.735	0|1:0.265,0.735	0|1:0.450,0.550	0|1:0.310,0.690	1|1:0.995,1.000	1|1:0.980,0.995	1|1:0.985,0.950	6,46620297,A,G,chr4:46479313-46479314:A,G	ENSP00000275016	469	-1	ACA G[T/C]G ATT	8	V	A	Single AA Change	-0.35	Neutral	96	30	0.276	Tolerated	2.96	36		CYP39A1	A	0.375	0.125	G	1.333	0.2482	4.2	0.2829	75
chr5	55654559	0	C	A	100	PASS	CSQ=A|ENSMMUG00000030304|ENSMMUT00000006406|Transcript|missense_variant|281|281|94|P/Q|cCa/cAa|||1||||protein_coding||	GT:AP	1|0:0.695,0.305	0|0:0.000,0.000	0|0:0.000,0.000	0|0:0.005,0.000	0|0:0.220,0.070	0|1:0.450,0.550	0|1:0.435,0.565	1|0:0.645,0.355	4,74863774,G,T,chr5:55654558-55654559:C,A	ENSP00000296027	114	-1	GAT C[C/A]A GAA	94	P	Q	Single AA Change	-7.82	Deleterious	166	30	0	Damaging	2.86	173		CXCL5	A	0.125	0.375	C	1.333	0.2482	0.2381	0.2829	75
chr7	84716631	0	T	C	100	PASS	CSQ=C|ENSMMUG00000014094|ENSMMUT00000019788|Transcript|upstream_gene_variant|||||||32|1|TRAV17|HGNC|HGNC:12113|protein_coding||,C|ENSMMUG00000015764|ENSMMUT00000019781|Transcript|intron_variant||||||||1|TRAC|HGNC||protein_coding||,C|ENSMMUG00000015764|ENSMMUT00000029687|Transcript|intron_variant||||||||1|TRAC|HGNC|HGNC:12029|protein_coding||	GT:AP	1|0:0.370,0.305	1|1:0.720,0.880	1|1:0.980,0.985	1|1:0.980,0.945	1|1:0.990,0.995	0|1:0.515,0.535	0|1:0.470,0.595	0|1:0.515,0.605	14,22465893,T,C,chr7:84716630-84716631:T,C	record not found																		T	0.125	0.375	C	1.333	0.2482	0.2381	0.2829	75
chr7	84716740	0	A	G	100	PASS	CSQ=G|ENSMMUG00000014094|ENSMMUT00000019788|Transcript|intron_variant||||||||1|TRAV17|HGNC|HGNC:12113|protein_coding||,G|ENSMMUG00000015764|ENSMMUT00000019781|Transcript|intron_variant||||||||1|TRAC|HGNC||protein_coding||,G|ENSMMUG00000015764|ENSMMUT00000029687|Transcript|intron_variant||||||||1|TRAC|HGNC|HGNC:12029|protein_coding||	GT:AP	1|0:0.525,0.425	1|1:0.965,0.980	1|1:1.000,1.000	1|1:1.000,0.965	1|1:0.925,0.925	1|0:0.550,0.450	1|0:0.525,0.480	0|1:0.540,0.615	14,22466002,A,G,chr7:84716739-84716740:A,G	record not found																		A	0.125	0.375	G	1.333	0.2482	0.2381	0.2829	75
chr7	84716820	0	T	C	100	PASS	CSQ=C|ENSMMUG00000014094|ENSMMUT00000019788|Transcript|intron_variant||||||||1|TRAV17|HGNC|HGNC:12113|protein_coding||,C|ENSMMUG00000015764|ENSMMUT00000019781|Transcript|intron_variant||||||||1|TRAC|HGNC||protein_coding||,C|ENSMMUG00000015764|ENSMMUT00000029687|Transcript|intron_variant||||||||1|TRAC|HGNC|HGNC:12029|protein_coding||	GT:AP	1|0:0.535,0.465	1|1:0.990,1.000	1|1:1.000,1.000	1|1:1.000,0.965	1|1:1.000,1.000	1|0:0.540,0.460	0|1:0.430,0.570	0|1:0.535,0.570	14,22466082,T,C,chr7:84716819-84716820:T,C	record not found																		T	0.125	0.375	C	1.333	0.2482	0.2381	0.2829	75
chr7	84716957	0	A	C	100	PASS	CSQ=C|ENSMMUG00000014094|ENSMMUT00000019788|Transcript|missense_variant|149|149|50|N/T|aAc/aCc|||1|TRAV17|HGNC|HGNC:12113|protein_coding||,C|ENSMMUG00000015764|ENSMMUT00000019781|Transcript|intron_variant||||||||1|TRAC|HGNC||protein_coding||,C|ENSMMUG00000015764|ENSMMUT00000029687|Transcript|intron_variant||||||||1|TRAC|HGNC|HGNC:12029|protein_coding||	GT:AP	1|0:0.585,0.415	1|1:1.000,1.000	1|1:1.000,1.000	1|1:1.000,0.995	1|1:1.000,1.000	1|0:0.600,0.400	0|1:0.500,0.500	0|1:0.490,0.635	14,22466219,A,C,chr7:84716956-84716957:A,C	record not found																		A	0.125	0.375	C	1.333	0.2482	0.2381	0.2829	75
chr7	84717071	0	T	C	100	PASS	CSQ=C|ENSMMUG00000014094|ENSMMUT00000019788|Transcript|missense_variant|263|263|88|L/S|tTg/tCg|||1|TRAV17|HGNC|HGNC:12113|protein_coding||,C|ENSMMUG00000015764|ENSMMUT00000019781|Transcript|intron_variant||||||||1|TRAC|HGNC||protein_coding||,C|ENSMMUG00000015764|ENSMMUT00000029687|Transcript|intron_variant||||||||1|TRAC|HGNC|HGNC:12029|protein_coding||	GT:AP	1|0:0.550,0.450	1|1:1.000,1.000	1|1:1.000,1.000	1|1:1.000,1.000	1|1:1.000,1.000	1|0:0.585,0.415	0|1:0.500,0.500	0|1:0.475,0.525	14,22466333,T,C,chr7:84717070-84717071:T,C	record not found																		T	0.125	0.375	C	1.333	0.2482	0.2381	0.2829	75
chr9	112069412	0	T	A	100	PASS	CSQ=A|ENSMMUG00000001155|ENSMMUT00000001631|Transcript|intron_variant||||||||1|ACSL5|HGNC||protein_coding||,A|ENSMMUG00000001155|ENSMMUT00000001628|Transcript|intron_variant||||||||1|ACSL5|HGNC||protein_coding||,A|ENSMMUG00000001155|ENSMMUT00000001630|Transcript|intron_variant||||||||1|ACSL5|HGNC|HGNC:16526|protein_coding||	GT:AP	1|0:0.585,0.415	0|0:0.035,0.005	0|0:0.175,0.040	0|0:0.110,0.020	0|0:0.015,0.010	0|1:0.515,0.565	0|1:0.510,0.610	1|0:0.520,0.400	10,114168520,T,A,chr9:112069411-112069412:T,A	record not found																		A	0.125	0.375	T	1.333	0.2482	0.2381	0.2829	75
chr14	6959747	0	C	G	100	PASS	CSQ=G|ENSMMUG00000011821|ENSMMUT00000016563|Transcript|missense_variant|1963|1963|655|P/A|Cct/Gct|||1|PITPNM1|HGNC|HGNC:9003|protein_coding||	GT:AP	1|1:0.925,0.965	1|0:0.560,0.475	0|1:0.490,0.550	0|1:0.455,0.655	0|1:0.385,0.615	1|1:0.855,0.810	1|1:0.805,0.935	1|1:0.870,0.925	11,67264819,G,C,chr14:6959746-6959747:C,G	ENSP00000348772	1244	-1	GCA [C/G]CT GAC	677	P	A	Single AA Change	0.28	Neutral	173	30	0.744	Tolerated	2.97	118		PITPNM1	C	0.375	0.125	G	1.333	0.2482	4.2	0.2829	75
chr14	6959747	0	C	G	100	PASS	CSQ=G|ENSMMUG00000011821|ENSMMUT00000016563|Transcript|missense_variant|1963|1963|655|P/A|Cct/Gct|||1|PITPNM1|HGNC|HGNC:9003|protein_coding||	GT:AP	1|1:0.925,0.965	1|0:0.560,0.475	0|1:0.490,0.550	0|1:0.455,0.655	0|1:0.385,0.615	1|1:0.855,0.810	1|1:0.805,0.935	1|1:0.870,0.925	11,67264819,G,C,chr14:6959746-6959747:C,G	ENSP00000398787	1243	-1	GCA [C/G]CT GAC	677	P	A	Single AA Change	0.28	Neutral	173	30	0.629	Tolerated	3.05	114		PITPNM1	C	0.375	0.125	G	1.333	0.2482	4.2	0.2829	75
chr14	6959747	0	C	G	100	PASS	CSQ=G|ENSMMUG00000011821|ENSMMUT00000016563|Transcript|missense_variant|1963|1963|655|P/A|Cct/Gct|||1|PITPNM1|HGNC|HGNC:9003|protein_coding||	GT:AP	1|1:0.925,0.965	1|0:0.560,0.475	0|1:0.490,0.550	0|1:0.455,0.655	0|1:0.385,0.615	1|1:0.855,0.810	1|1:0.805,0.935	1|1:0.870,0.925	11,67264819,G,C,chr14:6959746-6959747:C,G	ENSP00000437286	1244	-1	GCA [C/G]CT GAC	677	P	A	Single AA Change	0.28	Neutral	173	30	0.744	Tolerated	2.97	118		PITPNM1	C	0.375	0.125	G	1.333	0.2482	4.2	0.2829	75
chrX	46379581	0	T	G	100	PASS	CSQ=G|ENSMMUG00000018336|ENSMMUT00000025769|Transcript|intron_variant||||||||1|EBP|Uniprot_gn||protein_coding||	GT:AP	1|0:0.650,0.350	1|1:0.995,0.950	1|1:1.000,1.000	1|1:0.645,0.775	1|1:1.000,1.000	0|1:0.240,0.760	0|1:0.485,0.515	1|0:0.575,0.430	X,48386513,T,G,chrX:46379580-46379581:T,G	record not found																		T	0.125	0.375	G	1.333	0.2482	0.2381	0.2829	75
chrX	46379910	0	C	T	100	PASS	CSQ=T|ENSMMUG00000018336|ENSMMUT00000025769|Transcript|synonymous_variant|387|387|129|N|aaC/aaT|||1|EBP|Uniprot_gn||protein_coding||	GT:AP	1|0:0.675,0.325	1|1:1.000,1.000	1|1:1.000,1.000	1|1:0.995,1.000	1|1:1.000,1.000	0|1:0.290,0.710	0|1:0.475,0.525	1|0:0.600,0.400	X,48386842,C,T,chrX:46379909-46379910:C,T	ENSP00000417052	230	1	AAG AA[C/T]	230	N	N	Synonymous	0	Neutral	77	30	1	Tolerated	3.43	23		EBP	C	0.125	0.375	T	1.333	0.2482	0.2381	0.2829	75
chr11	8773681	0	G	A	100	PASS	CSQ=A||||intergenic_variant||||||||||||||	GT:AP	0|0:0.260,0.365	1|1:1.000,0.995	1|1:0.965,0.995	1|1:0.965,0.985	0|1:0.355,0.645	1|0:0.750,0.250	0|0:0.190,0.205	0|1:0.480,0.525	12,8789926,G,A,chr11:8773680-8773681:G,A	record not found																		G	0.25	0.625	A	2.286	0.1306	0.2	0.2895	75
chr11	15064079	0	T	C	100	PASS	CSQ=C|ENSMMUG00000009870|ENSMMUT00000013792|Transcript|intron_variant||||||||-1|GUCY2C|HGNC|HGNC:4688|protein_coding||	GT:AP	1|1:0.730,0.675	0|0:0.010,0.010	0|0:0.030,0.005	0|0:0.050,0.005	1|0:0.650,0.495	0|1:0.330,0.670	1|1:0.755,0.700	1|0:0.505,0.445	12,14834116,T,C,chr11:15064078-15064079:T,C	record not found																		C	0.25	0.625	T	2.286	0.1306	0.2	0.2895	75
chr8	38600371	0	A	C	100	PASS	CSQ=C|ENSMMUG00000013676|ENSMMUT00000019209|Transcript|intron_variant||||||||-1|STAR|Uniprot_gn||protein_coding||	GT:AP	0|0:0.000,0.005	0|1:0.385,0.615	1|0:0.650,0.350	1|0:0.525,0.475	0|1:0.405,0.595	1|1:0.890,0.810	1|0:0.605,0.440	0|1:0.310,0.520	8,38002909,A,C,chr8:38600370-38600371:A,C	record not found																		C	0.375	0.625	A	1	0.3173	0.36	0.2905	73
chr16	6709955	0	C	T	100	PASS	CSQ=T|ENSMMUG00000016264|ENSMMUT00000022850|Transcript|synonymous_variant|204|177|59|L|ctC/ctT|||1|ALOX12|HGNC|HGNC:429|protein_coding||	GT:AP	0|0:0.000,0.000	0|0:0.000,0.000	0|1:0.425,0.575	0|0:0.000,0.000	0|0:0.000,0.000	1|1:1.000,1.000	0|0:0.000,0.000	1|1:1.000,1.000	17,6900186,C,T,chr16:6709954-6709955:C,T	ENSP00000251535	663	1	GGG CT[C/T] CTG	59	L	L	Synonymous	0	Neutral	201	30	0.212	Tolerated	2.81	132		ALOX12	T	0.125	0.5	C	2.618	0.1056	0.1429	0.2917	71
chr7	20266682	0	C	T	100	PASS	CSQ=T|ENSMMUG00000036091|ENSMMUT00000051825|Transcript|downstream_gene_variant|||||||4536|-1|5S_rRNA|RFAM||rRNA||,T|ENSMMUG00000003844|ENSMMUT00000005445|Transcript|downstream_gene_variant|||||||2503|-1|SPTBN5|HGNC|HGNC:15680|protein_coding||,T|ENSMMUG00000003842|ENSMMUT00000005448|Transcript|splice_region_variant&intron_variant||||||||1||||protein_coding||,T|ENSMMUG00000003842|ENSMMUT00000005442…	GT:AP	1|1:1.000,1.000	1|0:0.695,0.345	1|1:1.000,1.000	1|1:0.975,0.955	1|0:0.780,0.220	1|0:0.510,0.490	1|0:0.835,0.160	1|1:0.985,0.815	15,42139530,C,T,chr7:20266681-20266682:C,T	record not found																		C	0.125	0.375	T	1.333	0.2482	0.2381	0.3	69
chr7	20405800	0	T	C	100	PASS	CSQ=C||||intergenic_variant||||||||||||||	GT:AP	0|1:0.250,0.750	0|0:0.000,0.005	0|1:0.615,0.665	1|0:0.685,0.315	0|0:0.000,0.000	0|0:0.000,0.000	0|0:0.000,0.000	1|0:0.615,0.025	15,42278270,T,C,chr7:20405799-20405800:T,C	record not found																		C	0.375	0.125	T	1.333	0.2482	4.2	0.3	69
chr8	19847166	0	C	T	100	PASS	CSQ=T|ENSMMUG00000004712|ENSMMUT00000006658|Transcript|synonymous_variant|111|111|37|I|atC/atT|||1|LPL|HGNC|HGNC:6677|protein_coding||	GT:AP	1|0:0.540,0.460	0|0:0.000,0.000	0|1:0.370,0.630	1|0:0.595,0.405	0|0:0.000,0.000	0|0:0.000,0.000	0|0:0.000,0.000	1|0:0.560,0.440	8,19805713,C,T,chr8:19847165-19847166:C,T	ENSP00000309757	475	1	GAC AT[C/T] GAA	37	I	I	Synonymous	0	Neutral	243	30	1	Tolerated	2.97	125		LPL	T	0.375	0.125	C	1.333	0.2482	4.2	0.3	69
chr8	19847166	0	C	T	100	PASS	CSQ=T|ENSMMUG00000004712|ENSMMUT00000006658|Transcript|synonymous_variant|111|111|37|I|atC/atT|||1|LPL|HGNC|HGNC:6677|protein_coding||	GT:AP	1|0:0.540,0.460	0|0:0.000,0.000	0|1:0.370,0.630	1|0:0.595,0.405	0|0:0.000,0.000	0|0:0.000,0.000	0|0:0.000,0.000	1|0:0.560,0.440	8,19805713,C,T,chr8:19847165-19847166:C,T	ENSP00000428237	130	1	GAC AT[C/T] GAA	37	I	I	Synonymous	0	Neutral	196	30	1	Tolerated	3	110		LPL	T	0.375	0.125	C	1.333	0.2482	4.2	0.3	69
chr8	19847166	0	C	T	100	PASS	CSQ=T|ENSMMUG00000004712|ENSMMUT00000006658|Transcript|synonymous_variant|111|111|37|I|atC/atT|||1|LPL|HGNC|HGNC:6677|protein_coding||	GT:AP	1|0:0.540,0.460	0|0:0.000,0.000	0|1:0.370,0.630	1|0:0.595,0.405	0|0:0.000,0.000	0|0:0.000,0.000	0|0:0.000,0.000	1|0:0.560,0.440	8,19805713,C,T,chr8:19847165-19847166:C,T	ENSP00000428557	106	1	GAC AT[C/T] GAA	37	I	I	Synonymous	0	Neutral	194	30	1	Tolerated	2.99	112		LPL	T	0.375	0.125	C	1.333	0.2482	4.2	0.3	69
chr8	19847166	0	C	T	100	PASS	CSQ=T|ENSMMUG00000004712|ENSMMUT00000006658|Transcript|synonymous_variant|111|111|37|I|atC/atT|||1|LPL|HGNC|HGNC:6677|protein_coding||	GT:AP	1|0:0.540,0.460	0|0:0.000,0.000	0|1:0.370,0.630	1|0:0.595,0.405	0|0:0.000,0.000	0|0:0.000,0.000	0|0:0.000,0.000	1|0:0.560,0.440	8,19805713,C,T,chr8:19847165-19847166:C,T	ENSP00000438606	461	1	GAC AT[C/T] GAA	23	I	I	Synonymous	0	Neutral	243	30	1	Tolerated	3.01	125		LPL	T	0.375	0.125	C	1.333	0.2482	4.2	0.3	69
chr16	4605512	0	C	T	100	PASS	CSQ=T|ENSMMUG00000005666|ENSMMUT00000007966|Transcript|intron_variant||||||||1|PLD2|HGNC|HGNC:9068|protein_coding||,T|ENSMMUG00000005666|ENSMMUT00000042372|Transcript|downstream_gene_variant|||||||4947|1|PLD2|HGNC||protein_coding||	GT:AP	1|1:0.940,0.950	0|1:0.455,0.545	1|1:0.980,0.870	1|1:0.890,0.845	1|0:0.710,0.355	1|0:0.490,0.445	1|0:0.425,0.365	1|1:0.945,0.875	17,4719466,C,T,chr16:4605511-4605512:C,T	record not found																		C	0.125	0.375	T	1.333	0.2482	0.2381	0.3	69
chr18	39742450	0	T	A	100	PASS	CSQ=A|ENSMMUG00000002742|ENSMMUT00000003897|Transcript|intron_variant||||||||-1|ST8SIA5|HGNC|HGNC:17827|protein_coding||	GT:AP	1|0:0.510,0.490	1|1:0.955,0.990	0|1:0.480,0.520	1|0:0.505,0.465	1|1:0.995,1.000	1|1:0.930,0.920	1|1:0.955,0.990	1|0:0.650,0.350	18,44268477,T,A,chr18:39742449-39742450:T,A	record not found																		T	0.375	0.125	A	1.333	0.2482	4.2	0.3	69
chr18	39742659	0	C	G	100	PASS	CSQ=G|ENSMMUG00000002742|ENSMMUT00000003897|Transcript|intron_variant||||||||-1|ST8SIA5|HGNC|HGNC:17827|protein_coding||	GT:AP	0|1:0.485,0.515	1|1:1.000,1.000	1|0:0.505,0.495	1|0:0.570,0.430	1|1:1.000,1.000	1|1:0.965,0.940	1|1:0.990,1.000	1|0:0.630,0.370	18,44268692,C,G,chr18:39742658-39742659:C,G	record not found																		C	0.375	0.125	G	1.333	0.2482	4.2	0.3	69
chr18	39742877	0	G	C	100	PASS	CSQ=C|ENSMMUG00000002742|ENSMMUT00000003897|Transcript|intron_variant||||||||-1|ST8SIA5|HGNC|HGNC:17827|protein_coding||	GT:AP	1|0:0.515,0.485	1|1:1.000,1.000	0|1:0.485,0.515	0|1:0.480,0.520	1|1:1.000,1.000	1|1:1.000,1.000	1|1:0.995,1.000	1|0:0.630,0.370	18,44268910,G,C,chr18:39742876-39742877:G,C	record not found																		G	0.375	0.125	C	1.333	0.2482	4.2	0.3	69
chr18	39742955	0	C	T	100	PASS	CSQ=T|ENSMMUG00000002742|ENSMMUT00000003897|Transcript|splice_region_variant&intron_variant||||||||-1|ST8SIA5|HGNC|HGNC:17827|protein_coding||	GT:AP	1|0:0.530,0.470	1|1:1.000,1.000	0|1:0.460,0.540	0|1:0.485,0.515	1|1:1.000,1.000	1|1:1.000,1.000	1|1:0.970,0.955	1|0:0.615,0.380	18,44269003,C,T,chr18:39742954-39742955:C,T	record not found																		C	0.375	0.125	T	1.333	0.2482	4.2	0.3	69
chrX	69201315	0	C	T	100	PASS	CSQ=T|ENSMMUG00000013931|ENSMMUT00000019554|Transcript|upstream_gene_variant|||||||109|1|AWAT1|Uniprot_gn||protein_coding||	GT:AP	1|1:1.000,1.000	0|1:0.285,0.700	1|1:1.000,1.000	1|1:1.000,1.000	0|1:0.310,0.690	1|0:0.845,0.250	0|1:0.400,0.855	1|1:0.935,0.950	X,69454437,C,T,chrX:69201314-69201315:C,T	record not found																		C	0.125	0.375	T	1.333	0.2482	0.2381	0.3	69
chrX	69202598	0	G	A	100	PASS	CSQ=A|ENSMMUG00000013931|ENSMMUT00000019554|Transcript|intron_variant||||||||1|AWAT1|Uniprot_gn||protein_coding||	GT:AP	1|1:1.000,1.000	0|1:0.290,0.710	1|1:1.000,1.000	1|1:1.000,1.000	0|1:0.340,0.660	1|0:0.785,0.215	0|1:0.255,0.755	1|1:1.000,1.000	X,69455711,G,A,chrX:69202597-69202598:G,A	record not found																		G	0.125	0.375	A	1.333	0.2482	0.2381	0.3	69
chrX	69205078	0	G	A	100	PASS	CSQ=A|ENSMMUG00000013931|ENSMMUT00000019554|Transcript|synonymous_variant|603|603|201|K|aaG/aaA|||1|AWAT1|Uniprot_gn||protein_coding||	GT:AP	0|0:0.000,0.000	1|0:0.675,0.325	0|0:0.000,0.000	0|0:0.000,0.000	1|0:0.675,0.325	0|1:0.235,0.765	1|0:0.755,0.245	0|0:0.055,0.085	X,69458204,G,A,chrX:69205077-69205078:G,A	ENSP00000363645	328	1	CGC AA[G/A] GGG	201	K	K	Synonymous	0	Neutral	188	30	1	Tolerated	2.83	135		AWAT1	A	0.125	0.375	G	1.333	0.2482	0.2381	0.3	69
chr7	20264164	0	A	G	100	PASS	CSQ=G|ENSMMUG00000003842|ENSMMUT00000005448|Transcript|intron_variant||||||||1||||protein_coding||,G|ENSMMUG00000003842|ENSMMUT00000005442|Transcript|intron_variant||||||||1||||protein_coding||	GT:AP	1|1:1.000,1.000	1|0:0.850,0.150	1|1:1.000,1.000	1|1:0.850,0.675	0|0:0.020,0.005	1|1:1.000,1.000	0|0:0.405,0.090	1|1:1.000,1.000	15,42137029,A,G,chr7:20264163-20264164:A,G	record not found																		A	0.125	0.5	G	2.618	0.1056	0.1429	0.3043	68
chr15	31351309	0	G	A	100	PASS	CSQ=A|ENSMMUG00000020608|ENSMMUT00000028999|Transcript|intron_variant||||||||1|ABCA1|Uniprot_gn||protein_coding||,A|ENSMMUG00000020608|ENSMMUT00000029000|Transcript|intron_variant||||||||1|ABCA1|Uniprot_gn||protein_coding||,A|ENSMMUG00000020608|ENSMMUT00000029001|Transcript|intron_variant||||||||1|ABCA1|Uniprot_gn||protein_coding||	GT:AP	1|0:0.455,0.215	1|1:0.875,0.685	1|1:0.955,0.960	1|1:0.930,0.910	0|1:0.410,0.595	0|1:0.485,0.535	0|1:0.635,0.690	1|1:0.830,0.810	9,107651755,G,A,chr15:31351308-31351309:G,A	record not found																		G	0.125	0.375	A	1.333	0.2482	0.2381	0.3043	68
chr15	42886487	0	G	A	100	PASS	CSQ=A|ENSMMUG00000020774|ENSMMUT00000029223|Transcript|synonymous_variant|450|450|150|A|gcG/gcA|||1|SIGMAR1|Uniprot_gn||protein_coding||,A|ENSMMUG00000020774|ENSMMUT00000029220|Transcript|synonymous_variant|633|555|185|A|gcG/gcA|||1|SIGMAR1|Uniprot_gn||protein_coding||,A|ENSMMUG00000020774|ENSMMUT00000029221|Transcript|synonymous_variant|574|462|154|A|gcG/gcA|||1|SIGMAR1|Uniprot_gn||protein_codin…	GT:AP	1|1:1.000,1.000	0|1:0.485,0.515	1|0:0.565,0.435	0|1:0.300,0.700	1|1:1.000,1.000	1|1:1.000,1.000	1|1:1.000,1.000	0|1:0.405,0.595	9,34635746,C,T,chr15:42886486-42886487:G,A	ENSP00000277010	223	-1	TTC GC[G/A] CTG	185	A	A	Synonymous	0	Neutral	110	30	1	Tolerated	2.83	90		SIGMAR1	G	0.375	0.125	A	1.333	0.2482	4.2	0.3043	68
chr15	42886487	0	G	A	100	PASS	CSQ=A|ENSMMUG00000020774|ENSMMUT00000029223|Transcript|synonymous_variant|450|450|150|A|gcG/gcA|||1|SIGMAR1|Uniprot_gn||protein_coding||,A|ENSMMUG00000020774|ENSMMUT00000029220|Transcript|synonymous_variant|633|555|185|A|gcG/gcA|||1|SIGMAR1|Uniprot_gn||protein_coding||,A|ENSMMUG00000020774|ENSMMUT00000029221|Transcript|synonymous_variant|574|462|154|A|gcG/gcA|||1|SIGMAR1|Uniprot_gn||protein_codin…	GT:AP	1|1:1.000,1.000	0|1:0.485,0.515	1|0:0.565,0.435	0|1:0.300,0.700	1|1:1.000,1.000	1|1:1.000,1.000	1|1:1.000,1.000	0|1:0.405,0.595	9,34635746,C,T,chr15:42886486-42886487:G,A	ENSP00000353935	189	-1	TTC GC[G/A] CTG	151	A	A	Synonymous	0	Neutral	102	30	0.663	Tolerated	2.87	183		SIGMAR1	G	0.375	0.125	A	1.333	0.2482	4.2	0.3043	68
chr15	42886487	0	G	A	100	PASS	CSQ=A|ENSMMUG00000020774|ENSMMUT00000029223|Transcript|synonymous_variant|450|450|150|A|gcG/gcA|||1|SIGMAR1|Uniprot_gn||protein_coding||,A|ENSMMUG00000020774|ENSMMUT00000029220|Transcript|synonymous_variant|633|555|185|A|gcG/gcA|||1|SIGMAR1|Uniprot_gn||protein_coding||,A|ENSMMUG00000020774|ENSMMUT00000029221|Transcript|synonymous_variant|574|462|154|A|gcG/gcA|||1|SIGMAR1|Uniprot_gn||protein_codin…	GT:AP	1|1:1.000,1.000	0|1:0.485,0.515	1|0:0.565,0.435	0|1:0.300,0.700	1|1:1.000,1.000	1|1:1.000,1.000	1|1:1.000,1.000	0|1:0.405,0.595	9,34635746,C,T,chr15:42886486-42886487:G,A	ENSP00000368170	134	-1	TTC GC[G/A] CTG	96	A	A	Synonymous	0	Neutral	103	30	0.53	Tolerated	2.82	178		SIGMAR1	G	0.375	0.125	A	1.333	0.2482	4.2	0.3043	68
chr15	42886487	0	G	A	100	PASS	CSQ=A|ENSMMUG00000020774|ENSMMUT00000029223|Transcript|synonymous_variant|450|450|150|A|gcG/gcA|||1|SIGMAR1|Uniprot_gn||protein_coding||,A|ENSMMUG00000020774|ENSMMUT00000029220|Transcript|synonymous_variant|633|555|185|A|gcG/gcA|||1|SIGMAR1|Uniprot_gn||protein_coding||,A|ENSMMUG00000020774|ENSMMUT00000029221|Transcript|synonymous_variant|574|462|154|A|gcG/gcA|||1|SIGMAR1|Uniprot_gn||protein_codin…	GT:AP	1|1:1.000,1.000	0|1:0.485,0.515	1|0:0.565,0.435	0|1:0.300,0.700	1|1:1.000,1.000	1|1:1.000,1.000	1|1:1.000,1.000	0|1:0.405,0.595	9,34635746,C,T,chr15:42886486-42886487:G,A	ENSP00000420022	192	-1	TTC GC[G/A] CTG	154	A	A	Synonymous	0	Neutral	104	30	1	Tolerated	2.87	87		SIGMAR1	G	0.375	0.125	A	1.333	0.2482	4.2	0.3043	68
chr19	8212249	0	C	A	100	PASS	CSQ=A|ENSMMUG00000011178|ENSMMUT00000015628|Transcript|intron_variant||||||||1|CERS4|HGNC||protein_coding||,A|ENSMMUG00000011178|ENSMMUT00000038808|Transcript|intron_variant||||||||1|CERS4|HGNC|HGNC:23747|protein_coding||	GT:AP	0|0:0.235,0.230	1|0:0.505,0.495	1|0:0.640,0.350	0|1:0.385,0.585	0|0:0.005,0.005	0|0:0.020,0.040	0|0:0.110,0.195	1|0:0.550,0.435	no liftOver	no liftOver																		A	0.375	0.125	C	1.333	0.2482	4.2	0.3043	68
chr11	54244763	0	C	T	100	PASS	CSQ=T|ENSMMUG00000021782|ENSMMUT00000030648|Transcript|intron_variant||||||||1|LRP1|HGNC|HGNC:6692|protein_coding||	GT:AP	1|0:0.550,0.450	1|0:0.645,0.355	1|1:1.000,1.000	0|1:0.435,0.565	0|1:0.400,0.600	1|0:0.515,0.485	0|0:0.060,0.115	1|0:0.580,0.420	12,57571116,C,T,chr11:54244762-54244763:C,T	record not found																		C	0.375	0.625	T	1	0.3173	0.36	0.3088	67
chr16	16147284	0	T	G	100	PASS	CSQ=G|ENSMMUG00000030296|ENSMMUT00000042170|Transcript|intron_variant||||||||-1|PIGL|HGNC|HGNC:8966|protein_coding||	GT:AP	0|1:0.410,0.545	1|1:0.930,0.850	0|0:0.165,0.180	0|0:0.250,0.320	0|1:0.450,0.550	1|1:0.965,0.970	1|1:0.860,0.890	0|1:0.390,0.610	17,16221311,T,G,chr16:16147283-16147284:T,G	record not found																		T	0.625	0.25	G	2.286	0.1306	5	0.3088	67
chr15	108034540	0	C	T	100	PASS	CSQ=T|ENSMMUG00000007990|ENSMMUT00000011177|Transcript|intron_variant||||||||-1|HSD17B3|Uniprot_gn||protein_coding||,T|ENSMMUG00000007990|ENSMMUT00000045682|Transcript|intron_variant||||||||-1|HSD17B3|Uniprot_gn||protein_coding||	GT:AP	1|0:0.565,0.435	1|1:1.000,1.000	0|1:0.460,0.540	0|1:0.460,0.545	0|1:0.280,0.720	0|1:0.340,0.685	0|0:0.040,0.040	0|1:0.375,0.625	9,99002906,C,T,chr15:108034539-108034540:C,T	record not found																		C	0.375	0.625	T	1	0.3173	0.36	0.3106	65
chr15	108034582	0	T	C	100	PASS	CSQ=C|ENSMMUG00000007990|ENSMMUT00000011177|Transcript|intron_variant||||||||-1|HSD17B3|Uniprot_gn||protein_coding||,C|ENSMMUG00000007990|ENSMMUT00000045682|Transcript|intron_variant||||||||-1|HSD17B3|Uniprot_gn||protein_coding||	GT:AP	1|0:0.570,0.430	1|1:1.000,1.000	0|1:0.455,0.545	0|1:0.485,0.515	0|1:0.295,0.705	0|1:0.300,0.700	0|0:0.000,0.005	0|1:0.390,0.635	no liftOver	no liftOver																		T	0.375	0.625	C	1	0.3173	0.36	0.3106	65
chr10	75493483	0	G	A	100	PASS	CSQ=A|ENSMMUG00000002181|ENSMMUT00000044071|Transcript|intron_variant||||||||1|SFI1|Uniprot_gn||protein_coding||,A|ENSMMUG00000002181|ENSMMUT00000003077|Transcript|intron_variant||||||||1|SFI1|Uniprot_gn||protein_coding||,A|ENSMMUG00000002181|ENSMMUT00000003078|Transcript|intron_variant||||||||1|SFI1|Uniprot_gn||protein_coding||	GT:AP	1|0:0.653,0.428	0|1:0.445,0.553	0|1:0.150,0.850	0|0:0.000,0.000	0|1:0.445,0.555	1|0:0.525,0.475	1|1:1.000,1.000	0|1:0.390,0.610	22,31998468,G,A,chr10:75493482-75493483:G,A	record not found																		G	0.625	0.375	A	1	0.3173	2.778	0.3154	64
chr11	110251213	0	T	G	100	PASS	CSQ=G|ENSMMUG00000022698|ENSMMUT00000031945|Transcript|intron_variant||||||||1||||protein_coding||,G|ENSMMUG00000022698|ENSMMUT00000031946|Transcript|intron_variant||||||||1||||protein_coding||	GT:AP	1|1:0.995,0.995	0|1:0.550,0.655	0|0:0.010,0.000	0|0:0.240,0.050	0|1:0.430,0.570	1|1:0.815,1.000	1|1:0.860,0.935	1|0:0.610,0.390	12,109671952,T,G,chr11:110251212-110251213:T,G	record not found																		T	0.625	0.25	G	2.286	0.1306	5	0.3154	64
chr12	105158933	0	A	G	100	PASS	CSQ=G|ENSMMUG00000004730|ENSMMUT00000006688|Transcript|intron_variant||||||||-1|HDLBP|HGNC|HGNC:4857|protein_coding||,G|ENSMMUG00000004730|ENSMMUT00000006686|Transcript|intron_variant||||||||-1|HDLBP|HGNC||protein_coding||	GT:AP	0|1:0.380,0.620	1|0:0.635,0.450	0|0:0.000,0.000	0|1:0.315,0.685	1|1:1.000,1.000	1|0:0.515,0.485	1|0:0.860,0.140	0|1:0.420,0.580	2,242182232,A,G,chr12:105158932-105158933:A,G	record not found																		G	0.375	0.625	A	1	0.3173	0.36	0.3154	64
chr12	105164178	0	A	C	100	PASS	CSQ=C|ENSMMUG00000004730|ENSMMUT00000006688|Transcript|intron_variant||||||||-1|HDLBP|HGNC|HGNC:4857|protein_coding||,C|ENSMMUG00000004730|ENSMMUT00000006686|Transcript|intron_variant||||||||-1|HDLBP|HGNC||protein_coding||	GT:AP	0|1:0.370,0.630	1|0:0.595,0.405	0|0:0.000,0.000	0|1:0.335,0.665	1|1:1.000,1.000	0|1:0.495,0.505	1|0:0.865,0.135	0|1:0.430,0.570	2,242187630,A,C,chr12:105164177-105164178:A,C	record not found																		C	0.375	0.625	A	1	0.3173	0.36	0.3154	64
chr12	105180569	0	C	T	100	PASS	CSQ=T||||intergenic_variant||||||||||||||	GT:AP	0|1:0.445,0.635	1|0:0.625,0.375	0|0:0.000,0.000	0|1:0.245,0.490	1|1:0.990,1.000	1|0:0.510,0.490	1|0:0.880,0.230	0|1:0.415,0.590	2,242204187,C,T,chr12:105180568-105180569:C,T	record not found																		T	0.375	0.625	C	1	0.3173	0.36	0.3154	64
chr16	51579939	0	G	A	100	PASS	CSQ=A|ENSMMUG00000018646|ENSMMUT00000026205|Transcript|intron_variant||||||||-1|KRT36|HGNC|HGNC:6454|protein_coding||	GT:AP	0|1:0.435,0.565	0|1:0.460,0.540	0|1:0.470,0.530	1|1:1.000,1.000	1|0:0.525,0.475	1|0:0.520,0.480	0|0:0.020,0.020	1|0:0.535,0.465	17,39643527,G,A,chr16:51579938-51579939:G,A	record not found																		A	0.625	0.375	G	1	0.3173	2.778	0.3154	64
chr16	78410908	0	C	G	100	PASS	CSQ=G|ENSMMUG00000005376|ENSMMUT00000007565|Transcript|intron_variant||||||||1|TBCD|HGNC||protein_coding||,G|ENSMMUG00000005376|ENSMMUT00000007562|Transcript|intron_variant||||||||1|TBCD|HGNC|HGNC:11581|protein_coding||,G|ENSMMUG00000005376|ENSMMUT00000001568|Transcript|intron_variant||||||||1|TBCD|HGNC||protein_coding||	GT:AP	1|0:0.615,0.405	0|1:0.285,0.875	0|0:0.020,0.030	0|1:0.365,0.645	1|1:1.000,0.995	0|1:0.550,0.620	0|1:0.615,0.680	0|1:0.295,0.850	17,80885879,C,G,chr16:78410907-78410908:C,G	record not found																		C	0.625	0.375	G	1	0.3173	2.778	0.3154	64
chr18	17249642	0	C	G	100	PASS	CSQ=G|ENSMMUG00000004350|ENSMMUT00000006190|Transcript|intron_variant||||||rs194380314||-1|OSBPL1A|Uniprot_gn||protein_coding||,G|ENSMMUG00000004350|ENSMMUT00000048262|Transcript|intron_variant||||||rs194380314||-1|OSBPL1A|Uniprot_gn||protein_coding||,G|ENSMMUG00000004350|ENSMMUT00000006192|Transcript|intron_variant||||||rs194380314||-1|OSBPL1A|Uniprot_gn||protein_coding||	GT:AP	1|0:0.515,0.485	1|1:0.805,0.920	1|1:1.000,1.000	1|0:0.695,0.325	1|0:0.625,0.375	0|0:0.250,0.110	1|1:0.825,0.855	0|1:0.400,0.655	18,21804804,C,G,chr18:17249641-17249642:C,G	record not found																		C	0.25	0.5	G	1.067	0.3017	0.3333	0.3154	64
chr18	17249661	0	G	A	100	PASS	CSQ=A|ENSMMUG00000004350|ENSMMUT00000006190|Transcript|intron_variant||||||||-1|OSBPL1A|Uniprot_gn||protein_coding||,A|ENSMMUG00000004350|ENSMMUT00000048262|Transcript|intron_variant||||||||-1|OSBPL1A|Uniprot_gn||protein_coding||,A|ENSMMUG00000004350|ENSMMUT00000006192|Transcript|intron_variant||||||||-1|OSBPL1A|Uniprot_gn||protein_coding||	GT:AP	1|0:0.525,0.475	1|1:0.905,0.940	1|1:1.000,1.000	1|0:0.755,0.275	1|0:0.590,0.410	0|0:0.045,0.005	1|1:0.785,0.855	0|1:0.415,0.650	18,21804823,G,A,chr18:17249660-17249661:G,A	record not found																		G	0.25	0.5	A	1.067	0.3017	0.3333	0.3154	64
[truncated: 1,169 more rows]

## Sheet: Table S2. Gene Summary 
Table S2. Gene Summary
Summary of genes from Supplemental Table S1 together with the PLINK EMP1 p-values. The gene description and rhesus macaque Ensembl or RefSeq accessions are also shown.
Gene Symbol	Description	Rhesus Macaque Ensembl or RefSeq Gene ID	Chromosome	Position	PLINK EMP1
PLA2G4A	phospholipase A2 group IVA [Source:HGNC Symbol;Acc:HGNC:9035]	ENSMMUG00000021423	chr1	183790554	0.01244
DHRS2	dehydrogenase/reductase SDR family member 2	NA	chr7	86493828	0.0402
[truncated: 200 more rows]

## Sheet: Table S3. CADD
Table S2. CADD results for PLA2G4A and APOB SNPs based on liftOver to human coordinates
[truncated: 118 more rows]

[truncated: 6 more sheets: Table S4 - Genotypes, Table S5 - Phenotypes, Table S6. Case-Control - Panel, Table S7. Quantitative - Panel, Table S8. NOIA, Table S9. Genes on Exon Array]
